# Supplementary material for: Synthesis, crystal structure and Hirshfeld surface analysis of 2-({5-[(naphthalen-1-yl)meth­yl]-4-phenyl-4H-1,2,4-triazol-3-yl}sulfan­yl)-1-(4-nitro­phen­yl)ethanone
Source: Acta Crystallogr E Crystallogr Commun. 2024 Jan 26;80(Pt 2):218–22. doi: 10.1107/S2056989024000859 (PMC10848969; doi:10.1107/S2056989024000859)
Supplement: Supplementary file 1 [file e-80-00218-sup1.cif]

##############################################################################
#                                                                            #
# This CIF contains the data in a paper accepted for publication in          #
# Acta Crystallographica Section E. It conforms to the requirements of       #
# Notes for Authors for Acta Crystallographica Section E, and has been       #
# peer reviewed under the auspices of the IUCr Commission on Journals.       #
#                                                                            #
# Full details of the Crystallographic Information File format               #
# are given in the paper "The Crystallographic Information File (CIF):       #
# a New Standard Archive File for Crystallography" by S. R. Hall, F. H.      #
# Allen and I. D. Brown [Acta Cryst. (1991), A47, 655-685].                  #
#                                                                            #
# The current version of the core CIF dictionary is obtainable from          #
# ftp://ftp.iucr.org/pub/cif_core.dic.                                       #
#                                                                            #
# Software is freely available for graphical display of the structure(s)     #
# in this CIF. For information consult the CIF software page                 #
# http://www.iucr.org/resources/cif/software.                                #
#                                                                            #
# This file may be used for bona fide research purposes within the           #
# scientific community so long as proper attribution is given to the journal # 
# article from which it was obtained.                                        #
#                                                                            #
##############################################################################
data_I
_audit_creation_method
;
Olex2 1.3
(compiled 2020.11.12 svn.r5f609507 for OlexSys, GUI svn.r6408)
;
_journal_date_recd_electronic     2023-11-29
_journal_date_accepted     2024-01-23
_journal_name_full     'Acta Crystallographica, Section E'
_journal_year     2024
_journal_volume     80
_journal_issue      1
_journal_page_first     0
_journal_page_last     0
_journal_paper_category     GO
_journal_paper_doi     10.1107/S2056989024000859
_journal_coeditor_code     ZV2033
_publ_contact_author_name     'Luc Van Meervelt'
_publ_contact_author_address
;
Department of Chemistry
KU Leuven
Biomolecular Architecture, Celestijnenlaan 200F
Leuven (Heverlee)
B-3001
Belgium
;
_publ_contact_author_email     'Luc.VanMeervelt@kuleuven.be'
_publ_contact_author_fax     ?
_publ_contact_author_phone     ?
_publ_section_title
;\
Synthesis, crystal structure and Hirshfeld surface analysis of
2-({5-[(naphthalen-1-yl)methyl]-4-phenyl-4<i>H</i>-1,2,4-triazol-3-yl}\
sulfanyl)-1-(4-nitrophenyl)ethanone
;
_publ_section_title_footnote     .
loop_
    _publ_author_name
    _publ_author_footnote
    _publ_author_address
    'Le, Trong Duc' .
;
Graduate University of Science and Technology
Vietnam Academy of Science and Technology
18 Hoang Quoc Viet Street
Cau Giay District
Hanoi
Vietnam
Institute of Chemical Technology
Vietnam Academy of Science and Technology
1A Thanh Loc 29 Street, District 12
Ho Chi Minh City
Vietnam
;
    'Nguyen, Tien Cong' .
;
Faculty of Chemistry
Ho Chi Minh City University of Education
280 An Duong Vuong Street
District No. 5
Ho Chi Minh City
Vietnam
;
    'Hoang, Thi Kim Dung' .
;
Institute of Chemical Technology
Vietnam Academy of Science and Technology
1A Thanh Loc 29 Street
District 12
Ho Chi Minh City
Vietnam
;
    'Huynh, Minh Khoi' .
;
Hau Nghia High School
825 Street Section A
Duc Hoa District
Long An Province
Vietnam
;
    'Phan, Quang Thang' .
;
Hau Nghia High School
825 Street Section A
Duc Hoa District
Long An Province
Vietnam
;
    'Van Meervelt, Luc' .
;
Department of Chemistry
KU Leuven
Biomolecular Architecture, Celestijnenlaan 200F
Leuven (Heverlee)
B-3001
Belgium
;
_publ_section_synopsis
;
In the title compound, C~27~H~20~N~4~O~3~S, the three aromatic rings are
oriented almost perpendicular to the plane of the central 1,2,4-triazole ring.
;
_chemical_name_systematic
;\
2-({5-[(Naphthalen-1-yl)methyl]-4-phenyl-4<i>H</i>-1,2,4-triazol-3-\
yl}sulfanyl)-1-(4-nitrophenyl)ethanone
;
_chemical_name_common     ?
_chemical_formula_moiety     'C27 H20 N4 O3 S'
_chemical_formula_sum     'C27 H20 N4 O3 S'
_chemical_formula_iupac     'C27 H20 N4 O3 S'
_chemical_formula_weight     480.53
_chemical_melting_point     ?
_space_group_crystal_system     monoclinic
_space_group_name_H-M_alt     'P 1 21/n 1'
_space_group_name_Hall     '-P 2yn'
loop_
    _space_group_symop_operation_xyz
    'x, y, z'
    '-x+1/2, y+1/2, -z+1/2'
    '-x, -y, -z'
    'x-1/2, -y-1/2, z-1/2'
_cell_length_a     18.1825(8)
_cell_length_b     5.6191(3)
_cell_length_c     23.0548(12)
_cell_angle_alpha     90
_cell_angle_beta     94.760(4)
_cell_angle_gamma     90
_cell_volume     2347.4(2)
_cell_formula_units_Z     4
_cell_measurement_reflns_used     4787
_cell_measurement_theta_min     2.9630
_cell_measurement_theta_max     23.2250
_cell_measurement_temperature     294(2)
_exptl_crystal_description     plate
_exptl_crystal_colour     yellow
_exptl_crystal_size_max     0.5
_exptl_crystal_size_mid     0.3
_exptl_crystal_size_min     0.05
_exptl_crystal_density_diffrn     1.360
_exptl_crystal_density_meas     ?
_exptl_crystal_density_method     ?
_exptl_crystal_F_000     1000
_exptl_absorpt_coefficient_mu     0.176
_exptl_absorpt_correction_type     multi-scan
_exptl_absorpt_process_details
;
(CrysAlisPro; Rigaku OD, 2022)
;
_exptl_absorpt_correction_T_min     0.68247
_exptl_absorpt_correction_T_max     1.00000
_diffrn_ambient_temperature     294(2)
_diffrn_source     'micro-focus sealed X-ray tube'
_diffrn_radiation_type     'Mo K\a'
_diffrn_radiation_wavelength     0.71073
_diffrn_radiation_monochromator     mirror
_diffrn_measurement_device_type
                                   'SuperNova, Single source at offset/far, Eos'
_diffrn_measurement_device     'four-circle diffractometer'
_diffrn_measurement_method     '\w scans'
_diffrn_detector     'CCD plate'
_diffrn_detector_area_resol_mean     15.9631
_diffrn_reflns_number     24984
_diffrn_reflns_av_R_equivalents     0.0486
_diffrn_reflns_av_unetI/netI     0.0496
_diffrn_reflns_theta_min     2.745
_diffrn_reflns_theta_max     26.372
_diffrn_reflns_theta_full     25.242
_diffrn_measured_fraction_theta_max     0.999
_diffrn_measured_fraction_theta_full     0.998
_diffrn_reflns_limit_h_min     -22
_diffrn_reflns_limit_h_max     22
_diffrn_reflns_limit_k_min     -7
_diffrn_reflns_limit_k_max     7
_diffrn_reflns_limit_l_min     -28
_diffrn_reflns_limit_l_max     28
_diffrn_radiation_probe     x-ray
_refine_special_details     ?
_reflns_number_total     4768
_reflns_number_gt     2795
_reflns_threshold_expression     'I > 2\s(I)'
_refine_ls_structure_factor_coef     Fsqd
_refine_ls_matrix_type     full
_refine_ls_R_factor_all     0.1096
_refine_ls_R_factor_gt     0.0598
_refine_ls_wR_factor_gt     0.1245
_refine_ls_wR_factor_ref     0.1527
_refine_ls_goodness_of_fit_ref     1.022
_refine_ls_restrained_S_all     1.022
_refine_ls_number_reflns     4768
_refine_ls_number_parameters     316
_refine_ls_number_restraints     0
_refine_ls_hydrogen_treatment     constr
_refine_ls_weighting_scheme     calc
_refine_ls_weighting_details
              'w=1/[\s^2^(Fo^2^)+(0.0399P)^2^+1.5719P] where P=(Fo^2^+2Fc^2^)/3'
_atom_sites_solution_hydrogens     geom
_atom_sites_solution_primary     dual
_atom_sites_solution_secondary     ?
_refine_ls_shift/su_max     0.000
_refine_ls_shift/su_mean     0.000
_refine_diff_density_max     0.201
_refine_diff_density_min     -0.199
_refine_ls_extinction_method     none
_refine_ls_extinction_coef     .
loop_
    _atom_type_symbol
    _atom_type_description
    _atom_type_scat_dispersion_real
    _atom_type_scat_dispersion_imag
    _atom_type_scat_source
    'C' 'C' 0.0033 0.0016
                         'International Tables Vol C Tables 4.2.6.8 and 6.1.1.4'
    'H' 'H' 0.0000 0.0000
                         'International Tables Vol C Tables 4.2.6.8 and 6.1.1.4'
    'N' 'N' 0.0061 0.0033
                         'International Tables Vol C Tables 4.2.6.8 and 6.1.1.4'
    'O' 'O' 0.0106 0.0060
                         'International Tables Vol C Tables 4.2.6.8 and 6.1.1.4'
    'S' 'S' 0.1246 0.1234
                         'International Tables Vol C Tables 4.2.6.8 and 6.1.1.4'
_computing_data_collection
;
CrysAlisPro 1.171.42.73a (Rigaku OD, 2022)
;
_computing_cell_refinement
;
CrysAlisPro 1.171.42.73a (Rigaku OD, 2022)
;
_computing_data_reduction
;
CrysAlisPro 1.171.42.73a (Rigaku OD, 2022)
;
_computing_structure_solution
;
<i>SHELXT2014/5</i> (Sheldrick, 2015a)
;
_computing_structure_refinement
;
<i>SHELXL2016/4</i> (Sheldrick, 2015b)
;
_computing_molecular_graphics
;
Olex2 1.3 (Dolomanov <i>et al.</i>,  2009)
;
_computing_publication_material
;
Olex2 1.3 (Dolomanov <i>et al.</i>,  2009)
;
loop_
    _atom_site_type_symbol
    _atom_site_label
    _atom_site_fract_x
    _atom_site_fract_y
    _atom_site_fract_z
    _atom_site_U_iso_or_equiv
    _atom_site_adp_type
    _atom_site_calc_flag
    _atom_site_occupancy
    _atom_site_disorder_assembly
    _atom_site_disorder_group
    N N1 0.57186(16) 0.9491(5) 0.59782(12) 0.0701(8) Uani d 1 . .
    N N2 0.62360(14) 0.7920(5) 0.62483(11) 0.0651(7) Uani d 1 . .
    C C3 0.60265(15) 0.7508(5) 0.67682(13) 0.0534(7) Uani d 1 . .
    N N4 0.53984(13) 0.8750(4) 0.68568(10) 0.0527(6) Uani d 1 . .
    C C5 0.52295(17) 0.9964(6) 0.63464(14) 0.0605(8) Uani d 1 . .
    S S6 0.64414(4) 0.55907(15) 0.72948(3) 0.0593(3) Uani d 1 . .
    C C7 0.69380(15) 0.3774(5) 0.68159(13) 0.0571(8) Uani d 1 . .
    H H7A 0.706046 0.227522 0.700906 0.068 Uiso calc 1 . .
    H H7B 0.661505 0.342471 0.647024 0.068 Uiso calc 1 . .
    C C8 0.76415(16) 0.4880(6) 0.66303(13) 0.0555(8) Uani d 1 . .
    O O9 0.79194(12) 0.6603(5) 0.68704(10) 0.0818(7) Uani d 1 . .
    C C10 0.79924(15) 0.3730(5) 0.61390(12) 0.0531(7) Uani d 1 . .
    C C11 0.85963(17) 0.4841(7) 0.59308(15) 0.0765(11) Uani d 1 . .
    H H11 0.876988 0.625964 0.609882 0.092 Uiso calc 1 . .
    C C12 0.89440(19) 0.3871(7) 0.54770(16) 0.0820(11) Uani d 1 . .
    H H12 0.935130 0.461787 0.533913 0.098 Uiso calc 1 . .
    C C13 0.86830(18) 0.1820(6) 0.52371(14) 0.0663(9) Uani d 1 . .
    C C14 0.8089(2) 0.0679(7) 0.54266(17) 0.0886(12) Uani d 1 . .
    H H14 0.791735 -0.072874 0.525179 0.106 Uiso calc 1 . .
    C C15 0.77436(19) 0.1651(6) 0.58847(16) 0.0764(10) Uani d 1 . .
    H H15 0.733878 0.088244 0.602056 0.092 Uiso calc 1 . .
    N N16 0.9043(2) 0.0796(7) 0.47416(14) 0.0916(10) Uani d 1 . .
    O O17 0.95542(19) 0.1861(6) 0.45607(13) 0.1240(12) Uani d 1 . .
    O O18 0.8816(2) -0.1084(7) 0.45487(16) 0.1493(15) Uani d 1 . .
    C C19 0.50227(15) 0.8822(5) 0.73849(13) 0.0550(8) Uani d 1 . .
    C C20 0.4582(2) 0.6984(7) 0.75256(19) 0.0946(13) Uani d 1 . .
    H H20 0.451760 0.566655 0.728247 0.113 Uiso calc 1 . .
    C C21 0.4229(2) 0.7105(8) 0.8039(2) 0.1094(16) Uani d 1 . .
    H H21 0.392874 0.585700 0.814041 0.131 Uiso calc 1 . .
    C C22 0.4320(2) 0.9020(9) 0.83889(19) 0.0945(14) Uani d 1 . .
    H H22 0.407907 0.909348 0.872899 0.113 Uiso calc 1 . .
    C C23 0.4757(2) 1.0827(8) 0.82495(16) 0.0903(12) Uani d 1 . .
    H H23 0.481557 1.214769 0.849215 0.108 Uiso calc 1 . .
    C C24 0.51190(18) 1.0725(6) 0.77459(14) 0.0699(9) Uani d 1 . .
    H H24 0.542898 1.196205 0.765434 0.084 Uiso calc 1 . .
    C C25 0.45516(19) 1.1441(6) 0.62194(16) 0.0765(10) Uani d 1 . .
    H H25A 0.455159 1.208474 0.582903 0.092 Uiso calc 1 . .
    H H25B 0.456491 1.276913 0.648884 0.092 Uiso calc 1 . .
    C C26 0.38421(19) 1.0048(7) 0.62678(17) 0.0763(10) Uani d 1 . .
    C C27 0.36527(18) 0.8164(7) 0.58735(16) 0.0713(10) Uani d 1 . .
    C C28 0.4067(2) 0.7616(7) 0.53924(15) 0.0756(10) Uani d 1 . .
    H H28 0.447600 0.853610 0.532465 0.091 Uiso calc 1 . .
    C C29 0.3874(2) 0.5778(8) 0.50327(18) 0.0909(12) Uani d 1 . .
    H H29 0.415021 0.546766 0.471955 0.109 Uiso calc 1 . .
    C C30 0.3276(3) 0.4357(9) 0.5121(2) 0.1076(15) Uani d 1 . .
    H H30 0.315973 0.308241 0.487231 0.129 Uiso calc 1 . .
    C C31 0.2858(2) 0.4807(9) 0.5566(2) 0.1062(15) Uani d 1 . .
    H H31 0.245628 0.383158 0.562048 0.127 Uiso calc 1 . .
    C C32 0.3021(2) 0.6746(8) 0.59533(19) 0.0860(12) Uani d 1 . .
    C C33 0.2589(2) 0.7287(11) 0.6415(2) 0.1214(18) Uani d 1 . .
    H H33 0.217650 0.636414 0.647093 0.146 Uiso calc 1 . .
    C C34 0.2766(3) 0.9150(12) 0.6784(2) 0.1254(19) Uani d 1 . .
    H H34 0.247057 0.950357 0.708263 0.150 Uiso calc 1 . .
    C C35 0.3398(2) 1.0526(8) 0.67080(19) 0.1007(14) Uani d 1 . .
    H H35 0.351704 1.178344 0.696066 0.121 Uiso calc 1 . .
loop_
    _atom_site_aniso_label
    _atom_site_aniso_U_11
    _atom_site_aniso_U_22
    _atom_site_aniso_U_33
    _atom_site_aniso_U_12
    _atom_site_aniso_U_13
    _atom_site_aniso_U_23
    N1 0.0745(18) 0.0761(19) 0.0607(17) -0.0024(16) 0.0113(15) 0.0115(15)
    N2 0.0626(16) 0.0795(19) 0.0553(16) -0.0031(15) 0.0165(13) 0.0046(14)
    C3 0.0494(17) 0.0586(19) 0.0535(18) -0.0085(15) 0.0127(14) 0.0001(14)
    N4 0.0521(14) 0.0531(15) 0.0542(15) -0.0036(12) 0.0125(12) 0.0019(12)
    C5 0.062(2) 0.0560(19) 0.064(2) -0.0067(16) 0.0062(17) 0.0055(16)
    S6 0.0525(5) 0.0748(6) 0.0526(5) 0.0014(4) 0.0157(4) 0.0037(4)
    C7 0.0510(17) 0.0607(19) 0.0610(19) -0.0017(15) 0.0143(14) 0.0013(15)
    C8 0.0481(17) 0.065(2) 0.0541(18) -0.0066(15) 0.0090(14) -0.0035(15)
    O9 0.0672(15) 0.0969(18) 0.0843(17) -0.0281(14) 0.0252(13) -0.0330(15)
    C10 0.0468(16) 0.065(2) 0.0482(17) -0.0035(15) 0.0080(13) -0.0002(14)
    C11 0.059(2) 0.097(3) 0.076(2) -0.0258(19) 0.0246(18) -0.023(2)
    C12 0.063(2) 0.109(3) 0.077(2) -0.022(2) 0.0311(19) -0.011(2)
    C13 0.070(2) 0.078(2) 0.0533(19) 0.0016(19) 0.0205(17) -0.0011(17)
    C14 0.095(3) 0.084(3) 0.093(3) -0.023(2) 0.043(2) -0.032(2)
    C15 0.075(2) 0.072(2) 0.088(3) -0.0183(19) 0.038(2) -0.013(2)
    N16 0.100(3) 0.107(3) 0.074(2) 0.000(2) 0.0394(19) -0.011(2)
    O17 0.143(3) 0.138(3) 0.101(2) -0.012(2) 0.078(2) -0.0025(19)
    O18 0.163(3) 0.155(3) 0.142(3) -0.033(3) 0.081(3) -0.077(3)
    C19 0.0457(16) 0.0598(19) 0.0614(19) 0.0028(15) 0.0159(14) 0.0072(15)
    C20 0.093(3) 0.068(2) 0.132(4) -0.020(2) 0.058(3) -0.008(2)
    C21 0.096(3) 0.091(3) 0.151(4) -0.011(3) 0.071(3) 0.022(3)
    C22 0.082(3) 0.116(4) 0.091(3) 0.031(3) 0.043(2) 0.034(3)
    C23 0.096(3) 0.113(3) 0.065(2) 0.007(3) 0.027(2) -0.009(2)
    C24 0.070(2) 0.079(2) 0.063(2) -0.0109(18) 0.0183(17) -0.0015(18)
    C25 0.082(2) 0.064(2) 0.082(3) 0.007(2) -0.002(2) 0.0082(19)
    C26 0.064(2) 0.083(3) 0.081(3) 0.015(2) 0.000(2) 0.013(2)
    C27 0.061(2) 0.080(3) 0.070(2) 0.0061(19) -0.0075(18) 0.022(2)
    C28 0.075(2) 0.089(3) 0.062(2) -0.006(2) -0.0051(19) 0.015(2)
    C29 0.091(3) 0.107(3) 0.072(3) -0.016(3) -0.008(2) 0.011(2)
    C30 0.110(4) 0.120(4) 0.088(3) -0.019(3) -0.021(3) 0.007(3)
    C31 0.082(3) 0.123(4) 0.109(4) -0.033(3) -0.024(3) 0.025(3)
    C32 0.057(2) 0.115(3) 0.084(3) -0.004(2) -0.005(2) 0.026(3)
    C33 0.061(3) 0.179(6) 0.124(4) -0.008(3) 0.006(3) 0.029(4)
    C34 0.066(3) 0.195(6) 0.118(4) 0.021(3) 0.021(3) 0.002(4)
    C35 0.076(3) 0.124(4) 0.104(3) 0.029(3) 0.015(2) -0.009(3)
_geom_special_details
;
 All esds (except the esd in the dihedral angle between two l.s. planes)
 are estimated using the full covariance matrix.  The cell esds are taken
 into account individually in the estimation of esds in distances, angles
 and torsion angles; correlations between esds in cell parameters are only
 used when they are defined by crystal symmetry.  An approximate (isotropic)
 treatment of cell esds is used for estimating esds involving l.s. planes.
;
loop_
    _geom_bond_atom_site_label_1
    _geom_bond_atom_site_label_2
    _geom_bond_site_symmetry_2
    _geom_bond_distance
    _geom_bond_publ_flag
    N1 N2 . 1.398(4) ?
    N1 C5 . 1.307(4) ?
    N2 C3 . 1.308(3) ?
    C3 N4 . 1.368(3) ?
    C3 S6 . 1.747(3) ?
    N4 C5 . 1.373(4) ?
    N4 C19 . 1.445(3) ?
    C5 C25 . 1.495(4) ?
    S6 C7 . 1.800(3) ?
    C7 H7A . 0.9700 ?
    C7 H7B . 0.9700 ?
    C7 C8 . 1.515(4) ?
    C8 O9 . 1.205(3) ?
    C8 C10 . 1.492(4) ?
    C10 C11 . 1.383(4) ?
    C10 C15 . 1.367(4) ?
    C11 H11 . 0.9300 ?
    C11 C12 . 1.379(4) ?
    C12 H12 . 0.9300 ?
    C12 C13 . 1.347(5) ?
    C13 C14 . 1.359(4) ?
    C13 N16 . 1.480(4) ?
    C14 H14 . 0.9300 ?
    C14 C15 . 1.385(4) ?
    C15 H15 . 0.9300 ?
    N16 O17 . 1.208(4) ?
    N16 O18 . 1.206(4) ?
    C19 C20 . 1.363(4) ?
    C19 C24 . 1.358(4) ?
    C20 H20 . 0.9300 ?
    C20 C21 . 1.394(5) ?
    C21 H21 . 0.9300 ?
    C21 C22 . 1.347(6) ?
    C22 H22 . 0.9300 ?
    C22 C23 . 1.345(5) ?
    C23 H23 . 0.9300 ?
    C23 C24 . 1.383(4) ?
    C24 H24 . 0.9300 ?
    C25 H25A . 0.9700 ?
    C25 H25B . 0.9700 ?
    C25 C26 . 1.521(5) ?
    C26 C27 . 1.419(5) ?
    C26 C35 . 1.375(5) ?
    C27 C28 . 1.425(5) ?
    C27 C32 . 1.423(5) ?
    C28 H28 . 0.9300 ?
    C28 C29 . 1.352(5) ?
    C29 H29 . 0.9300 ?
    C29 C30 . 1.377(5) ?
    C30 H30 . 0.9300 ?
    C30 C31 . 1.351(6) ?
    C31 H31 . 0.9300 ?
    C31 C32 . 1.424(6) ?
    C32 C33 . 1.407(6) ?
    C33 H33 . 0.9300 ?
    C33 C34 . 1.370(7) ?
    C34 H34 . 0.9300 ?
    C34 C35 . 1.407(6) ?
    C35 H35 . 0.9300 ?
loop_
    _geom_contact_atom_site_label_1
    _geom_contact_atom_site_label_2
    _geom_contact_distance
    _geom_contact_site_symmetry_1
    _geom_contact_site_symmetry_2
    _geom_contact_publ_flag
    N2 H15 2.69 1_555 1_565 yes
    S6 H24 2.91 1_555 1_545 yes
    S6 O9 3.155(3) 1_555 2_646 yes
    O9 H7A 2.61 1_555 2_656 yes
    O17 H23 2.61 1_555 4_675 yes
    O18 H22 2.61 1_555 4_665 yes
loop_
    _geom_angle_atom_site_label_1
    _geom_angle_atom_site_label_2
    _geom_angle_atom_site_label_3
    _geom_angle_site_symmetry_1
    _geom_angle_site_symmetry_3
    _geom_angle
    _geom_angle_publ_flag
    C5 N1 N2 . . 108.0(3) ?
    C3 N2 N1 . . 106.5(2) ?
    N2 C3 N4 . . 110.9(3) ?
    N2 C3 S6 . . 127.2(2) ?
    N4 C3 S6 . . 121.9(2) ?
    C3 N4 C5 . . 104.8(2) ?
    C3 N4 C19 . . 126.8(2) ?
    C5 N4 C19 . . 128.3(3) ?
    N1 C5 N4 . . 109.9(3) ?
    N1 C5 C25 . . 125.5(3) ?
    N4 C5 C25 . . 124.5(3) ?
    C3 S6 C7 . . 97.64(14) ?
    S6 C7 H7A . . 108.6 ?
    S6 C7 H7B . . 108.6 ?
    H7A C7 H7B . . 107.6 ?
    C8 C7 S6 . . 114.8(2) ?
    C8 C7 H7A . . 108.6 ?
    C8 C7 H7B . . 108.6 ?
    O9 C8 C7 . . 122.1(3) ?
    O9 C8 C10 . . 120.4(3) ?
    C10 C8 C7 . . 117.5(3) ?
    C11 C10 C8 . . 118.0(3) ?
    C15 C10 C8 . . 123.2(3) ?
    C15 C10 C11 . . 118.7(3) ?
    C10 C11 H11 . . 119.6 ?
    C12 C11 C10 . . 120.8(3) ?
    C12 C11 H11 . . 119.6 ?
    C11 C12 H12 . . 120.6 ?
    C13 C12 C11 . . 118.8(3) ?
    C13 C12 H12 . . 120.6 ?
    C12 C13 C14 . . 122.3(3) ?
    C12 C13 N16 . . 119.1(3) ?
    C14 C13 N16 . . 118.6(3) ?
    C13 C14 H14 . . 120.6 ?
    C13 C14 C15 . . 118.8(3) ?
    C15 C14 H14 . . 120.6 ?
    C10 C15 C14 . . 120.6(3) ?
    C10 C15 H15 . . 119.7 ?
    C14 C15 H15 . . 119.7 ?
    O17 N16 C13 . . 118.4(4) ?
    O18 N16 C13 . . 117.7(3) ?
    O18 N16 O17 . . 123.8(4) ?
    C20 C19 N4 . . 120.5(3) ?
    C24 C19 N4 . . 119.5(3) ?
    C24 C19 C20 . . 120.0(3) ?
    C19 C20 H20 . . 120.4 ?
    C19 C20 C21 . . 119.1(4) ?
    C21 C20 H20 . . 120.4 ?
    C20 C21 H21 . . 119.8 ?
    C22 C21 C20 . . 120.3(4) ?
    C22 C21 H21 . . 119.8 ?
    C21 C22 H22 . . 119.8 ?
    C23 C22 C21 . . 120.4(4) ?
    C23 C22 H22 . . 119.8 ?
    C22 C23 H23 . . 120.0 ?
    C22 C23 C24 . . 120.1(4) ?
    C24 C23 H23 . . 120.0 ?
    C19 C24 C23 . . 120.1(3) ?
    C19 C24 H24 . . 120.0 ?
    C23 C24 H24 . . 120.0 ?
    C5 C25 H25A . . 109.0 ?
    C5 C25 H25B . . 109.0 ?
    C5 C25 C26 . . 113.0(3) ?
    H25A C25 H25B . . 107.8 ?
    C26 C25 H25A . . 109.0 ?
    C26 C25 H25B . . 109.0 ?
    C27 C26 C25 . . 119.9(3) ?
    C35 C26 C25 . . 120.5(4) ?
    C35 C26 C27 . . 119.5(4) ?
    C26 C27 C28 . . 123.0(3) ?
    C26 C27 C32 . . 119.4(4) ?
    C32 C27 C28 . . 117.7(4) ?
    C27 C28 H28 . . 119.5 ?
    C29 C28 C27 . . 121.0(4) ?
    C29 C28 H28 . . 119.5 ?
    C28 C29 H29 . . 119.3 ?
    C28 C29 C30 . . 121.4(4) ?
    C30 C29 H29 . . 119.3 ?
    C29 C30 H30 . . 119.9 ?
    C31 C30 C29 . . 120.3(5) ?
    C31 C30 H30 . . 119.9 ?
    C30 C31 H31 . . 119.4 ?
    C30 C31 C32 . . 121.3(4) ?
    C32 C31 H31 . . 119.4 ?
    C27 C32 C31 . . 118.4(4) ?
    C33 C32 C27 . . 118.9(5) ?
    C33 C32 C31 . . 122.7(5) ?
    C32 C33 H33 . . 119.4 ?
    C34 C33 C32 . . 121.2(5) ?
    C34 C33 H33 . . 119.4 ?
    C33 C34 H34 . . 120.2 ?
    C33 C34 C35 . . 119.7(5) ?
    C35 C34 H34 . . 120.2 ?
    C26 C35 C34 . . 121.3(5) ?
    C26 C35 H35 . . 119.3 ?
    C34 C35 H35 . . 119.3 ?
loop_
    _geom_torsion_atom_site_label_1
    _geom_torsion_atom_site_label_2
    _geom_torsion_atom_site_label_3
    _geom_torsion_atom_site_label_4
    _geom_torsion_site_symmetry_1
    _geom_torsion_site_symmetry_2
    _geom_torsion_site_symmetry_3
    _geom_torsion_site_symmetry_4
    _geom_torsion
    _geom_torsion_publ_flag
    N1 N2 C3 N4 . . . . -0.6(3) ?
    N1 N2 C3 S6 . . . . 177.5(2) ?
    N1 C5 C25 C26 . . . . 117.2(4) ?
    N2 N1 C5 N4 . . . . -0.3(4) ?
    N2 N1 C5 C25 . . . . -175.6(3) ?
    N2 C3 N4 C5 . . . . 0.4(3) ?
    N2 C3 N4 C19 . . . . -177.2(3) ?
    N2 C3 S6 C7 . . . . -20.3(3) ?
    C3 N4 C5 N1 . . . . 0.0(3) ?
    C3 N4 C5 C25 . . . . 175.3(3) ?
    C3 N4 C19 C20 . . . . -78.3(4) ?
    C3 N4 C19 C24 . . . . 100.9(4) ?
    C3 S6 C7 C8 . . . . 78.5(2) ?
    N4 C3 S6 C7 . . . . 157.6(2) ?
    N4 C5 C25 C26 . . . . -57.4(4) ?
    N4 C19 C20 C21 . . . . 179.8(4) ?
    N4 C19 C24 C23 . . . . 179.3(3) ?
    C5 N1 N2 C3 . . . . 0.5(3) ?
    C5 N4 C19 C20 . . . . 104.7(4) ?
    C5 N4 C19 C24 . . . . -76.1(4) ?
    C5 C25 C26 C27 . . . . -65.5(4) ?
    C5 C25 C26 C35 . . . . 111.5(4) ?
    S6 C3 N4 C5 . . . . -177.8(2) ?
    S6 C3 N4 C19 . . . . 4.6(4) ?
    S6 C7 C8 O9 . . . . 13.8(4) ?
    S6 C7 C8 C10 . . . . -167.1(2) ?
    C7 C8 C10 C11 . . . . 174.3(3) ?
    C7 C8 C10 C15 . . . . -5.3(5) ?
    C8 C10 C11 C12 . . . . -179.9(3) ?
    C8 C10 C15 C14 . . . . 179.5(3) ?
    O9 C8 C10 C11 . . . . -6.6(5) ?
    O9 C8 C10 C15 . . . . 173.8(3) ?
    C10 C11 C12 C13 . . . . 0.3(6) ?
    C11 C10 C15 C14 . . . . -0.1(5) ?
    C11 C12 C13 C14 . . . . 0.1(6) ?
    C11 C12 C13 N16 . . . . 178.6(3) ?
    C12 C13 C14 C15 . . . . -0.5(6) ?
    C12 C13 N16 O17 . . . . -1.3(6) ?
    C12 C13 N16 O18 . . . . 177.3(4) ?
    C13 C14 C15 C10 . . . . 0.5(6) ?
    C14 C13 N16 O17 . . . . 177.3(4) ?
    C14 C13 N16 O18 . . . . -4.0(6) ?
    C15 C10 C11 C12 . . . . -0.3(5) ?
    N16 C13 C14 C15 . . . . -179.0(4) ?
    C19 N4 C5 N1 . . . . 177.5(3) ?
    C19 N4 C5 C25 . . . . -7.1(5) ?
    C19 C20 C21 C22 . . . . 0.3(7) ?
    C20 C19 C24 C23 . . . . -1.5(5) ?
    C20 C21 C22 C23 . . . . -0.5(7) ?
    C21 C22 C23 C24 . . . . -0.3(7) ?
    C22 C23 C24 C19 . . . . 1.3(6) ?
    C24 C19 C20 C21 . . . . 0.7(6) ?
    C25 C26 C27 C28 . . . . -5.6(5) ?
    C25 C26 C27 C32 . . . . 174.7(3) ?
    C25 C26 C35 C34 . . . . -175.6(4) ?
    C26 C27 C28 C29 . . . . 178.9(3) ?
    C26 C27 C32 C31 . . . . -177.6(3) ?
    C26 C27 C32 C33 . . . . 1.5(5) ?
    C27 C26 C35 C34 . . . . 1.4(6) ?
    C27 C28 C29 C30 . . . . -0.6(6) ?
    C27 C32 C33 C34 . . . . 0.3(7) ?
    C28 C27 C32 C31 . . . . 2.7(5) ?
    C28 C27 C32 C33 . . . . -178.2(4) ?
    C28 C29 C30 C31 . . . . 1.3(7) ?
    C29 C30 C31 C32 . . . . 0.1(7) ?
    C30 C31 C32 C27 . . . . -2.1(6) ?
    C30 C31 C32 C33 . . . . 178.9(4) ?
    C31 C32 C33 C34 . . . . 179.3(4) ?
    C32 C27 C28 C29 . . . . -1.4(5) ?
    C32 C33 C34 C35 . . . . -1.2(8) ?
    C33 C34 C35 C26 . . . . 0.3(7) ?
    C35 C26 C27 C28 . . . . 177.4(3) ?
    C35 C26 C27 C32 . . . . -2.3(5) ?
_shelx_space_group_comment
;
The symmetry employed for this shelxl refinement is uniquely defined
by the following loop, which should always be used as a source of
symmetry information in preference to the above space-group names.
They are only intended as comments.
;
_shelx_estimated_absorpt_T_min     0.917
_shelx_estimated_absorpt_T_max     0.991
_shelx_hkl_file
;
   0   0  -3   -0.09    0.13
   0   0   3    0.11    0.30
   0   0  -3   -0.01    0.27
   0   0   3   -0.09    0.35
   0   0  -3    0.23    0.43
   0   0  -4    8.65    1.18
   0   0   4    8.54    1.42
   0   0  -4    9.84    1.47
   0   0  -4   10.47    1.89
   0   0   4    8.26    1.65
   0   0  -5    0.01    0.21
   0   0  -5    0.14    0.40
   0   0   5    0.37    0.46
   0   0   5   -0.09    0.63
   0   0  -5   -0.27    0.57
   0   0  -6  228.23    7.39
   0   0  -6  228.35    8.41
   0   0   6  224.82    9.05
   0   0  -6  212.82   10.22
   0   0   6  235.16   10.55
   0   0  -7    1.37    0.76
   0   0  -7    0.30    0.36
   0   0   7    0.43    0.70
   0   0  -7    1.55    1.30
   0   0   7    0.45    0.63
   0   0  -8   13.41    2.09
   0   0  -8   12.82    2.28
   0   0   8   11.98    2.49
   0   0   8   13.41    2.94
   0   0  -8   12.56    2.86
   0   0  -9   -0.12    0.47
   0   0   9   -0.19    0.64
   0   0  -9   -0.58    0.57
   0   0  -9    0.73    1.12
   0   0   9    0.00    0.49
   0   0 -10   18.52    2.78
   0   0  10   17.57    3.43
   0   0 -10   21.77    3.35
   0   0  10   16.53    3.63
   0   0 -10   19.46    3.82
   0   0 -11   -0.24    0.41
   0   0  11   -0.09    0.45
   0   0 -11   -0.23    0.74
   0   0  11   -0.80    0.88
   0   0 -12    1.79    1.15
   0   0  12    0.48    0.71
   0   0 -12    0.79    0.81
   0   0 -13    1.70    1.31
   0   0  13    1.30    1.35
   0   0 -13    2.68    2.14
   0   0  14  647.16   25.25
   0   0 -14  638.26   26.93
   0   0  15    0.34    0.85
   0   0 -15    2.84    1.91
   0   0  16   -0.24    1.34
   0   0  16   -0.20    1.23
   0   0  17    2.86    2.14
   0   0  17    0.16    0.65
   0   0  18   16.28    4.82
   0   0  18   14.46    4.48
   0   0  19    5.00    3.15
   0   0  19    2.43    2.53
   0   0  20   64.77   10.31
   0   0  20   72.69   10.73
   0   0  21    3.27    2.88
   0   0  21    5.55    3.41
   0   0  22  125.90   15.38
   0   0  22  148.23   16.41
   0   0  23    6.33    4.04
   0   0  23    4.04    2.84
   0   0  24    4.47    2.90
   0   0  24    8.14    4.36
   0   0  25    1.09    1.33
   0   0  25    1.89    2.17
   0   0  26    0.28    1.19
   0   0  26    6.38    3.71
   0   0  27   -3.32    3.14
   0   0  27   -0.12    0.99
   0   0  28   -0.22    1.54
   0   0  28    8.20    4.65
   0   0  29    0.32    1.54
   0   0  30    4.12    3.69
   0  -1   0    0.56    0.52
   0   1   0    0.13    0.18
   0  -1   0    0.01    0.15
   0  -1   0   -0.19    0.32
   0   1   0   -0.23    0.40
   0  -1   0    0.34    0.53
   0   1   1   73.16    5.42
   0   1  -1   65.39    3.28
   0  -1   1   66.56    3.17
   0  -1  -1   72.80    5.41
   0   1   1   66.33    3.69
   0  -1  -1   70.91    3.63
   0   1  -1   72.14    4.58
   0  -1   1   70.91    4.46
   0   1   1   67.69    4.81
   0  -1   1   65.21    4.37
   0   1  -1   64.83    4.44
   0  -1  -1   71.39    5.03
   0  -1  -1   76.87    4.88
   0  -1   2  416.99    9.23
   0  -1  -2  419.03   13.71
   0   1  -2  416.52    9.20
   0   1   2  414.88   13.55
   0  -1   2  443.34   12.77
   0  -1  -2  418.41   10.62
   0  -1   2  412.49   10.63
   0   1  -2  419.04   10.95
   0  -1  -2  406.61   11.13
   0  -1   2  422.45   11.11
   0  -1  -2  427.17   12.97
   0  -1  -2  435.29   12.61
   0   1  -2  420.24   11.48
   0   1   2  420.30   12.92
   0   1   2  439.92   13.12
   0   1   3   45.16    4.82
   0   1  -3   45.19    3.46
   0  -1  -3   45.02    4.56
   0  -1  -3   44.27    4.67
   0  -1   3   47.62    4.31
   0  -1  -3   47.46    4.14
   0   1  -3   42.35    4.17
   0  -1   3   45.55    3.57
   0   1  -3   49.33    3.68
   0  -1  -3   43.29    3.88
   0  -1  -3   43.72    3.14
   0   1   3   46.20    3.94
   0  -1   3   46.34    3.69
   0   1  -3   44.94    3.86
   0  -1  -3   38.79    4.13
   0   1   3   44.79    4.59
   0   1   4  197.54   10.59
   0   1  -4  188.07    8.00
   0  -1  -4  198.41   10.24
   0  -1   4  200.00    9.08
   0   1  -4  196.84    9.29
   0  -1  -4  192.39    5.99
   0   1  -4  210.44    7.76
   0   1   4  196.34    6.93
   0  -1   4  196.45    7.16
   0  -1  -4  195.23    8.72
   0   1   4  201.95    8.96
   0   1  -4  199.20    8.41
   0  -1  -4  197.97   10.07
   0   1   4  206.11   10.48
   0  -1  -5  615.61   18.59
   0   1   5  605.84   19.43
   0  -1   5  610.66   16.13
   0   1  -5  603.12   16.97
   0   1   5  587.26   16.57
   0  -1  -5  603.68   16.24
   0   1   5  600.66   11.87
   0   1  -5  629.83   13.84
   0  -1  -5  614.10   10.14
   0  -1   5  599.27   12.11
   0  -1  -5  598.07   18.75
   0   1   5  616.20   19.19
   0   1   6   57.82    6.33
   0  -1  -6   65.15    6.30
   0  -1   6   64.36    5.41
   0   1  -6   62.31    5.64
   0   1   6   65.38    3.92
   0   1   6   62.44    5.75
   0  -1  -6   69.51    5.80
   0   1  -6   62.82    4.35
   0  -1  -6   58.58    6.23
   0   1   6   64.36    6.62
   0  -1  -7  105.85    8.25
   0   1   7  107.17    9.09
   0   1  -7   98.79    7.35
   0  -1   7  116.08    7.44
   0   1  -7  104.22    5.77
   0   1   7  107.20    5.10
   0   1   7  105.06    7.91
   0  -1  -7   99.32    7.28
   0  -1   7  112.60    6.94
   0  -1  -7  117.89    9.41
   0   1   7   99.68    8.66
   0   1   8   26.47    4.65
   0  -1  -8   26.59    4.21
   0   1  -8   28.28    4.11
   0  -1   8   28.36    3.79
   0  -1  -8   29.72    4.18
   0   1   8   31.69    4.63
   0   1  -8   31.82    3.27
   0   1   8   28.24    2.71
   0  -1   8   29.40    3.87
   0   1   8   25.62    4.63
   0  -1  -8   25.65    4.59
   0   1   9   68.64    7.93
   0   1  -9   74.36    6.85
   0  -1   9   72.95    6.22
   0   1   9   71.19    4.50
   0   1   9   73.34    7.27
   0   1  -9   71.45    4.98
   0  -1  -9   71.81    8.14
   0  -1   9   71.25    6.42
   0   1  10   -1.06    1.13
   0  -1  10    0.28    0.73
   0   1 -10    1.45    0.84
   0   1  10   -0.42    0.78
   0   1  10    0.71    0.47
   0   1 -10    0.10    0.50
   0  -1  10    0.02    0.61
   0   1  11    0.46    1.13
   0  -1  11    1.46    0.90
   0  -1  11   -0.57    0.97
   0   1  11    1.18    0.59
   0   1  11    1.73    0.81
   0   1 -11    1.31    0.86
   0  -1  11    1.87    1.19
   0  -1 -11    0.15    1.47
   0  -1  12    1.81    1.33
   0   1  12   -0.25    1.29
   0  -1  12    2.48    1.26
   0   1  12   -0.12    1.39
   0   1  12    1.71    0.89
   0  -1  12    2.01    1.31
   0   1 -12    2.93    1.35
   0  -1 -12    2.52    1.74
   0  -1  13  425.56   17.48
   0   1  13  405.02   22.42
   0  -1  13  471.47   17.39
   0   1 -13  425.02   13.60
   0   1  13  446.21   13.48
   0   1  13  442.41   21.30
   0  -1 -13  423.84   23.15
   0   1  14   18.20    5.13
   0  -1  14   15.59    3.57
   0   1  14   15.62    4.33
   0   1 -14   18.11    2.92
   0   1  14   15.91    2.74
   0  -1 -14   17.96    5.03
   0  -1  15   43.58    6.10
   0   1  15   38.86    7.41
   0   1  15   42.49    7.07
   0   1 -15   50.00    4.93
   0  -1 -15   44.87    8.04
   0  -1  16   34.10    5.69
   0   1  16   27.29    6.22
   0   1 -16   32.50    4.14
   0   1  16   35.07    6.71
   0  -1 -16   34.61    7.20
   0   1  17   81.73   11.42
   0  -1  17   82.61    9.37
   0   1 -17   84.31    6.85
   0   1  17  103.68   11.94
   0  -1 -17   89.89   12.10
   0  -1  18   14.34    4.09
   0   1  18   18.42    5.59
   0   1  18   14.85    4.75
   0  -1 -18   15.70    5.45
   0   1 -18   17.57    3.31
   0  -1  19   16.39    4.69
   0   1  19   19.34    5.96
   0   1  19    6.54    3.16
   0   1 -19   14.56    3.02
   0  -1 -19   13.49    5.12
   0  -1  20   44.29    7.83
   0   1  20   49.64   10.04
   0   1  20   54.03    9.47
   0   1 -20   44.01    5.40
   0  -1 -20   49.25    9.91
   0   1  21    1.41    1.95
   0  -1  21    1.10    1.09
   0   1  21   -0.83    1.87
   0   1 -21    1.07    1.11
   0  -1 -21    1.43    2.07
   0   1  22   -0.58    1.36
   0  -1  22   -1.66    1.93
   0   1  22    4.92    3.11
   0   1 -22    0.41    0.55
   0  -1 -22    5.92    3.98
   0   1  23    3.31    2.89
   0  -1  23   -0.14    1.10
   0   1  23   -1.77    2.02
   0   1  24    5.31    3.67
   0  -1  24    7.78    3.99
   0  -1  24    0.32    1.12
   0   1  24    0.29    1.22
   0  -1  25    2.62    1.49
   0   1  25   -0.21    1.71
   0   1  25    1.90    2.24
   0  -1  26    2.32    3.01
   0   1  26   -1.25    2.15
   0   1  26    0.89    1.63
   0  -1  26    4.71    3.07
   0   1  27    6.83    4.63
   0  -1  27    5.04    2.90
   0  -1  27    1.21    2.02
   0   1  27   12.14    5.40
   0  -1  28   -2.10    2.44
   0   1  28    6.90    4.70
   0  -1  28    3.33    3.00
   0   1  28    2.77    2.88
   0   1  29    3.66    3.60
   0  -1  29    3.13    3.07
   0  -1  30    1.15    2.00
   0  -2   0  275.18    8.63
   0  -2   0  275.06   14.49
   0   2   0  258.52    9.12
   0  -2   0  275.51   12.75
   0   2   0  276.54   13.35
   0  -2   0  273.21   12.97
   0   2  -1   47.42    3.84
   0   2   1   46.87    6.00
   0  -2  -1   53.41    6.53
   0  -2   1   51.77    3.71
   0  -2  -1   49.18    3.83
   0  -2   1   46.93    5.96
   0   2   1   49.49    4.13
   0  -2  -1   45.63    5.16
   0  -2   1   50.09    5.38
   0   2  -1   45.19    5.23
   0   2  -1   41.69    5.13
   0   2   1   43.24    5.41
   0  -2   1   46.51    5.29
   0  -2  -1   47.26    5.12
   0  -2  -1   57.69    6.18
   0  -2   2    6.84    1.45
   0   2   2    8.41    2.42
   0  -2  -2    8.40    2.75
   0   2   2    7.38    2.33
   0   2   2    6.46    1.50
   0  -2  -2    5.72    1.48
   0   2  -2    6.09    1.45
   0  -2   2    8.06    2.26
   0  -2  -2    7.80    2.14
   0   2  -2    5.14    1.85
   0  -2  -2    5.73    1.83
   0  -2  -2    7.58    2.40
   0   2  -2    6.91    2.12
   0  -2   2    5.76    1.86
   0  -2   3  291.94   10.22
   0   2   3  292.23   15.90
   0  -2  -3  292.97   15.95
   0   2  -3  293.09   10.19
   0  -2  -3  305.34   11.60
   0  -2   3  308.50   15.21
   0  -2   3  289.92   12.74
   0  -2  -3  299.23   13.19
   0   2  -3  309.61   13.52
   0  -2  -3  295.17   14.91
   0   2   3  283.50   14.60
   0  -2  -3  290.41   13.89
   0  -2   3  293.25   12.95
   0   2  -3  288.36   13.62
   0   2  -4   25.34    3.23
   0  -2  -4   24.34    4.45
   0   2   4   22.73    4.65
   0  -2  -4   23.84    4.70
   0  -2   4   25.44    4.46
   0  -2  -4   28.14    3.83
   0   2  -4   29.29    4.15
   0  -2  -4   22.45    3.69
   0  -2   4   25.65    3.77
   0  -2  -4   27.59    3.79
   0   2  -4   23.36    3.93
   0  -2  -4   26.15    4.38
   0  -2   4   29.08    4.07
   0   2  -5   95.40    6.69
   0  -2  -5   97.28    9.54
   0   2   5   84.92    9.14
   0  -2  -5  105.93    8.12
   0  -2   5  110.32    9.17
   0   2  -5  104.53    7.83
   0  -2  -5  111.51    8.47
   0  -2  -5  104.45    6.91
   0  -2   5  101.86    7.48
   0  -2   5  105.83    7.78
   0   2  -5   93.23    7.99
   0  -2  -5  102.90    9.32
   0  -2  -5   93.02    8.78
   0   2   6   16.05    4.17
   0   2  -6   10.28    2.32
   0  -2  -6    9.44    2.91
   0  -2  -6    7.20    2.28
   0  -2   6    9.68    2.76
   0  -2  -6   10.78    2.02
   0   2  -6    8.54    2.21
   0  -2  -6   13.81    3.13
   0   2   6    8.83    2.50
   0  -2  -6   11.31    3.14
   0  -2   6   10.54    2.36
   0   2  -6   12.62    3.16
   0   2   7   90.26   10.08
   0   2  -7   82.01    7.05
   0  -2   7   86.83    8.28
   0  -2  -7   84.26    8.35
   0  -2  -7   85.63    5.54
   0   2   7   88.00    8.13
   0   2  -7   85.38    7.21
   0  -2  -7   87.49    7.98
   0  -2   7   92.85    6.81
   0  -2  -7   88.96    9.35
   0   2  -7   86.31    7.98
   0   2   8   71.36    9.32
   0   2  -8   65.50    6.70
   0  -2   8   66.66    7.43
   0  -2  -8   51.30    6.82
   0   2   8   58.23    6.83
   0  -2   8   57.97    5.32
   0  -2  -8   65.75    4.61
   0   2  -8   56.53    5.91
   0  -2  -8   67.15    8.36
   0   2  -8   67.07    7.20
   0   2   9    2.08    2.26
   0  -2   9    0.28    1.13
   0   2   9    0.40    0.32
   0  -2  -9    0.89    0.63
   0   2  -9    0.90    0.63
   0   2   9    0.55    0.88
   0  -2  -9    0.21    1.51
   0  -2   9    1.40    1.02
   0   2  -9    1.31    1.10
   0   2  10   11.55    4.12
   0  -2  10    4.41    2.01
   0   2  10    7.38    2.62
   0   2 -10    5.55    1.85
   0   2  10    8.65    2.16
   0  -2  10    7.40    2.13
   0  -2 -10    5.21    2.37
   0   2 -10    7.35    2.67
   0   2  11    0.15    1.33
   0  -2  11    0.19    0.83
   0   2  11    0.45    0.45
   0   2 -11    0.42    0.65
   0   2  11    0.20    0.69
   0   2 -11   -0.62    1.16
   0  -2  11   -0.29    0.62
   0  -2 -11   -0.35    1.63
   0   2  12   15.50    4.98
   0  -2  12    9.97    2.94
   0   2  12    5.94    2.47
   0   2  12    9.85    2.36
   0   2 -12    9.56    3.09
   0  -2 -12    9.70    3.67
   0   2 -12    9.49    2.62
   0  -2  12    8.52    2.32
   0   2  13    8.30    3.66
   0  -2  13   13.42    3.58
   0   2  13   12.97    3.84
   0   2  13   12.07    2.69
   0  -2 -13   14.51    4.32
   0   2 -13   15.47    3.39
   0   2 -13   17.22    4.25
   0  -2  13   11.82    3.03
   0   2  14   41.98    8.38
   0  -2  14   35.16    5.67
   0   2 -14   40.09    5.46
   0   2  14   32.38    6.37
   0   2  14   38.97    4.88
   0  -2  14   39.03    5.73
   0  -2 -14   37.99    7.61
   0   2  15   32.08    7.71
   0  -2  15   47.31    6.77
   0   2  15   34.80    4.70
   0   2  15   45.56    7.96
   0   2 -15   42.74    5.75
   0  -2 -15   31.58    7.11
   0  -2  16   17.13    3.87
   0   2  16   20.29    6.21
   0  -2  16   21.57    4.65
   0   2  16   12.16    2.90
   0   2  16   16.83    5.04
   0  -2 -16   15.21    5.03
   0   2 -16   15.53    3.53
   0  -2  17    1.25    1.03
   0   2  17    3.06    3.53
   0  -2  17    2.89    2.08
   0   2  17    3.82    2.85
   0  -2 -17    3.70    2.61
   0   2 -17    0.12    0.63
   0  -2  18   55.53    7.64
   0   2  18   53.88   10.89
   0  -2  18   56.26    7.72
   0   2  18   61.03    9.99
   0   2 -18   63.00    7.39
   0  -2 -18   46.22    9.63
   0   2  19    3.59    3.36
   0  -2  19    4.86    2.38
   0  -2  19    3.17    1.58
   0   2  19    5.90    3.26
   0   2 -19    7.25    2.48
   0  -2 -19    4.43    3.69
   0  -2  20    1.02    1.54
   0   2  20   -0.18    2.09
   0   2  20   -0.32    1.05
   0   2 -20    0.30    0.70
   0  -2 -20    1.60    1.59
   0  -2  21   14.16    4.43
   0   2  21   10.85    5.31
   0   2  21   13.20    5.17
   0  -2 -21   11.30    5.18
   0   2 -21   11.14    3.30
   0   2  22    5.07    3.79
   0  -2  22    8.79    3.53
   0   2  22    9.80    4.68
   0  -2 -22   10.41    5.18
   0  -2  23    2.78    1.80
   0   2  23    3.71    3.28
   0   2  23    4.56    3.19
   0  -2 -23    6.03    3.95
   0  -2  24    3.45    2.28
   0   2  24    4.76    3.82
   0   2  24    2.21    3.18
   0  -2 -24   13.03    6.24
   0   2  25    0.67    1.73
   0  -2  25    3.61    2.70
   0   2  25   -0.63    1.51
   0  -2 -25    6.88    4.27
   0  -2  26   -1.64    2.05
   0   2  26    3.63    3.53
   0   2  26    2.22    2.44
   0  -2  27   -0.49    1.41
   0   2  27    5.90    4.56
   0   2  27    2.17    2.64
   0  -2  28    1.67    2.13
   0   2  28   -2.95    3.50
   0   2  28    2.20    2.14
   0  -2  29    6.99    4.23
   0  -2  30    9.75    5.05
   0  -3   0   -0.10    0.37
   0   3   0   -0.39    0.57
   0   3   0    0.16    0.87
   0  -3   0    1.43    0.79
   0   3   1   84.09    6.46
   0  -3   1   89.55    5.89
   0  -3  -1   90.49    5.97
   0   3  -1   89.17    6.49
   0  -3  -1  100.74    9.02
   0   3  -1   87.37    9.25
   0   3   1   96.11    9.78
   0   3   2   89.03    6.84
   0   3  -2   99.90    6.87
   0  -3   2   96.03    6.20
   0  -3  -2   98.42    6.57
   0   3   2  104.26   11.15
   0   3  -2   92.86    9.54
   0  -3  -2   95.44    9.03
   0   3   2   92.85    9.73
   0   3   3   78.78    9.95
   0  -3   3   67.30    5.55
   0  -3  -3   70.64    5.96
   0   3  -3   65.10    5.70
   0  -3   3   65.85    8.50
   0   3  -3   68.86    7.99
   0   3  -3   74.32    8.58
   0   3   3   69.69    8.61
   0  -3  -3   67.49    7.83
   0   3   4  183.10   15.39
   0  -3  -4  173.24   10.07
   0   3  -4  185.21    9.97
   0  -3   4  190.04   14.47
   0   3  -4  194.52   13.45
   0   3  -4  202.36   14.21
   0  -3  -4  177.59   13.12
   0   3   4  179.68   14.05
   0   3   5   30.64    6.40
   0   3  -5   29.10    4.05
   0  -3   5   29.61    5.73
   0  -3  -5   27.84    4.35
   0  -3  -5   32.90    5.13
   0   3  -5   28.47    5.06
   0  -3  -5   27.27    5.30
   0   3  -5   31.38    5.76
   0   3  -6   80.66    7.15
   0   3   6   96.62   11.80
   0  -3  -6   92.04    8.47
   0  -3   6   83.27    9.77
   0   3  -6   83.79    8.84
   0  -3  -6   87.03    7.97
   0  -3  -6   76.19    9.29
   0   3  -6   87.99    9.67
   0   3   7   78.21   10.87
   0   3  -7   77.03    7.24
   0  -3   7   78.21    9.42
   0  -3  -7   74.69    8.09
   0  -3  -7   81.49    7.36
   0   3  -7   79.73    8.56
   0  -3  -7   65.65    9.01
   0   3  -7   87.64    9.80
   0   3   8  348.12   23.29
   0  -3   8  347.30   20.18
   0  -3  -8  328.14   17.81
   0   3  -8  355.39   18.28
   0  -3  -8  349.43   14.36
   0   3  -8  337.17   19.39
   0  -3  -8  321.86   20.23
   0   3   9   11.23    4.38
   0  -3  -9    6.31    2.81
   0  -3   9    5.74    2.54
   0  -3  -9    8.35    2.13
   0   3  -9    8.04    2.96
   0  -3  -9    8.01    3.70
   0   3  -9    6.44    2.83
   0   3  10   36.82    8.02
   0  -3 -10   37.98    6.61
   0  -3  10   37.29    6.68
   0   3  10   35.12    6.41
   0   3 -10   32.18    5.46
   0  -3 -10   38.21    4.26
   0  -3 -10   35.90    7.34
   0   3 -10   37.67    6.75
   0   3  11   17.27    5.89
   0  -3 -11    8.63    3.13
   0  -3  11   15.34    4.25
   0   3 -11   16.40    3.98
   0   3  11   14.71    4.23
   0  -3 -11   15.61    2.61
   0   3 -11   18.81    4.90
   0  -3 -11   12.96    4.66
   0   3  12   16.67    5.57
   0  -3 -12   14.85    4.55
   0  -3  12   12.85    3.77
   0   3 -12   16.57    4.03
   0   3  12   11.49    3.79
   0  -3 -12   16.62    2.69
   0   3 -12   16.54    4.65
   0  -3 -12   11.77    4.58
   0  -3  12   13.27    2.98
   0   3  13   19.97    6.45
   0  -3  13   23.34    5.37
   0  -3 -13   26.14    6.38
   0   3  13   31.67    6.55
   0   3 -13   22.40    4.77
   0  -3 -13   25.35    6.70
   0   3 -13   35.22    6.87
   0  -3  13   24.75    4.15
   0   3  14   97.47   14.44
   0  -3 -14  101.93   12.57
   0  -3  14  109.18   11.84
   0   3 -14   91.18    9.67
   0   3  14   95.18   11.69
   0   3 -14  107.75   12.23
   0  -3  14   84.19    7.98
   0  -3 -14  101.83   13.56
   0   3  15   36.87    9.15
   0  -3 -15   37.87    8.17
   0  -3  15   34.40    6.70
   0   3 -15   35.27    6.14
   0   3  15   33.85    7.24
   0   3 -15   42.77    7.91
   0  -3 -15   36.02    8.36
   0   3  16    2.32    2.30
   0  -3  16    2.87    2.36
   0  -3 -16    0.36    0.98
   0   3 -16    0.26    1.56
   0   3  16   -1.62    2.22
   0  -3 -16    0.97    2.37
   0   3 -16    1.14    2.11
   0   3  17    2.88    3.41
   0  -3 -17    1.86    0.83
   0  -3  17    0.09    0.97
   0   3  17    2.10    1.80
   0   3 -17    0.89    1.13
   0  -3 -17    0.46    1.43
   0   3 -17   -0.35    1.15
   0   3  18   13.81    5.98
   0  -3  18   24.06    5.67
   0  -3 -18   18.73    5.99
   0   3  18   16.61    5.48
   0   3 -18   21.94    5.08
   0   3 -18   30.60    7.09
   0  -3 -18   28.51    8.00
   0  -3  19    2.98    1.99
   0   3  19    2.70    2.84
   0  -3 -19    1.69    2.07
   0  -3  19    4.91    2.60
   0   3 -19    4.71    2.11
   0   3  19    9.04    4.10
   0   3 -19    4.05    3.18
   0  -3 -19    6.78    4.01
   0   3  20    3.94    3.43
   0  -3  20   10.68    3.74
   0  -3  20    7.17    3.13
   0  -3 -20   10.50    4.78
   0   3  20   14.91    5.38
   0   3 -20    7.33    2.92
   0  -3 -20   14.08    5.93
   0   3 -20    8.29    3.88
   0   3  21    2.20    2.67
   0  -3  21    3.74    2.54
   0  -3  21    2.80    2.01
   0  -3 -21   -3.53    2.87
   0   3  21    3.41    2.68
   0   3 -21   -1.23    1.30
   0   3 -21   -0.56    1.19
   0  -3 -21   -2.07    2.45
   0  -3  22    6.31    3.00
   0   3  22   11.84    5.93
   0  -3 -22    7.20    4.09
   0  -3  22    1.64    1.88
   0   3  22    7.96    4.19
   0  -3 -22   14.32    6.23
   0   3 -22    7.43    4.20
   0  -3  23    1.72    2.11
   0   3  23    3.32    3.34
   0  -3 -23    5.01    3.61
   0   3  23   -0.95    1.74
   0   3 -23    0.79    1.46
   0  -3 -23    0.28    1.33
   0   3  24   -1.91    2.78
   0  -3  24    2.36    2.12
   0  -3 -24   -1.91    2.38
   0   3  24   -1.06    1.88
   0  -3 -24    1.72    2.35
   0   3 -24   -4.20    3.11
   0   3  25    3.81    3.77
   0  -3  25    5.22    2.72
   0  -3 -25    5.96    3.71
   0   3  25    5.14    3.74
   0   3 -25    5.23    3.46
   0  -3 -25    8.45    5.02
   0  -3  26    0.97    1.60
   0   3  26   -2.04    2.98
   0  -3 -26   -1.01    2.15
   0   3  26   -1.14    1.99
   0   3 -26    2.13    2.43
   0  -3 -26   -2.24    2.91
   0  -3 -27   -0.13    1.20
   0   3  27    0.74    1.62
   0   3 -27   -0.36    1.27
   0   4   0   13.71    2.95
   0  -4   0   11.36    2.39
   0   4   0   13.78    4.47
   0  -4   0   12.98    3.41
   0  -4  -1    5.03    1.51
   0   4   1    2.41    1.19
   0   4  -1    5.08    1.84
   0   4  -1    2.42    1.79
   0   4   1    3.58    2.23
   0  -4   1    3.28    1.21
   0  -4  -1    3.99    1.77
   0  -4   1    4.70    2.19
   0  -4  -2    0.25    0.55
   0   4   2    0.86    0.82
   0   4  -2    0.46    0.76
   0   4   2    1.69    1.20
   0  -4   2    0.74    0.74
   0  -4   2    1.19    0.92
   0   4  -2    0.06    0.84
   0  -4  -2    1.21    1.72
   0  -4   3   36.85    7.26
   0   4   3   30.47    6.57
   0   4  -3   33.50    4.67
   0  -4  -3   31.89    4.20
   0  -4   3   37.80    5.62
   0  -4  -3   29.66    5.84
   0   4  -3   43.25    7.80
   0   4  -4   22.34    3.89
   0  -4   4   23.97    6.00
   0  -4  -4   24.41    3.81
   0   4   4   23.94    6.07
   0   4   4   18.68    5.78
   0   4  -4   24.78    6.14
   0  -4  -4   25.08    5.66
   0   4   5   19.64    5.69
   0  -4   5   13.01    4.55
   0   4  -5   16.31    3.37
   0  -4  -5   16.10    3.31
   0  -4  -5   13.56    3.98
   0   4  -5   15.33    4.69
   0  -4  -5   17.12    4.85
   0   4   6   -1.72    1.87
   0   4  -6    0.62    0.71
   0  -4   6   -0.24    0.72
   0  -4  -6   -0.34    0.63
   0  -4  -6   -0.47    0.88
   0  -4  -6   -0.04    1.01
   0   4  -6    0.13    0.81
   0   4   7    2.21    2.62
   0  -4  -7    6.37    2.28
   0  -4   7    8.63    3.43
   0   4  -7    9.13    3.22
   0  -4  -7    5.83    2.26
   0  -4  -7    5.66    2.53
   0   4  -7    2.67    2.05
   0   4   8    4.88    2.96
   0  -4   8    8.35    3.60
   0  -4  -8    6.48    2.58
   0   4  -8    5.75    2.65
   0  -4  -8    6.81    2.57
   0  -4  -8    7.66    3.44
   0   4  -8    5.07    2.99
   0   4   9    1.58    1.74
   0  -4  -9    2.00    1.69
   0  -4   9    5.22    2.74
   0   4  -9    3.68    2.03
   0  -4  -9    6.42    2.32
   0  -4  -9    4.94    2.33
   0   4  -9    4.27    2.82
   0   4  10    7.40    4.25
   0  -4  10   13.21    4.52
   0  -4 -10   12.00    3.89
   0  -4 -10    9.01    2.58
   0   4 -10   15.47    4.63
   0  -4 -10   15.32    5.03
   0   4 -10    9.80    4.02
   0   4  11    6.00    3.60
   0  -4  11   12.70    4.43
   0  -4 -11   11.58    3.87
   0   4 -11    7.02    2.80
   0  -4 -11    9.13    2.49
   0   4 -11   16.40    5.27
   0  -4 -11    8.79    3.67
   0   4  12    0.62    1.84
   0  -4 -12    0.01    0.80
   0  -4  12   -1.83    2.70
   0   4 -12   -1.07    1.33
   0  -4 -12    1.40    1.07
   0  -4 -12   -0.82    1.33
   0   4 -12    1.37    2.31
   0   4  13   43.46   10.27
   0  -4 -13   31.86    6.81
   0  -4  13   34.19    7.42
   0   4 -13   33.33    6.85
   0  -4 -13   34.58    4.41
   0  -4 -13   30.83    7.75
   0   4 -13   44.55    8.77
   0   4  14   13.39    6.15
   0  -4 -14   14.04    4.70
   0  -4  14   12.21    4.50
   0   4 -14   13.37    4.32
   0   4 -14   21.42    6.17
   0  -4 -14   16.74    5.90
   0   4  15    0.95    1.83
   0  -4  15    1.51    1.48
   0  -4 -15   -1.31    1.66
   0   4 -15    0.04    1.11
   0  -4 -15   -1.27    2.55
   0   4 -15    0.40    1.09
   0   4  16    4.16    3.36
   0  -4 -16    1.72    1.70
   0  -4  16    0.26    1.45
   0   4 -16    2.30    2.03
   0   4  16    3.95    2.67
   0   4 -16    4.03    2.83
   0  -4 -16    7.56    4.88
   0   4  17   10.15    5.39
   0  -4 -17   15.44    5.35
   0  -4  17    9.25    4.11
   0   4  17   11.49    4.37
   0   4 -17    9.38    3.74
   0   4 -17   10.77    4.60
   0  -4 -17   10.87    5.06
   0   4  18   -1.77    2.56
   0  -4  18    2.46    2.19
   0  -4 -18   -0.88    1.56
   0   4 -18   -2.30    1.94
   0   4  18   -2.01    2.11
   0   4 -18   -0.76    1.51
   0  -4 -18    3.07    3.65
   0   4  19   10.03    5.54
   0  -4  19   10.87    4.45
   0  -4 -19    3.40    2.17
   0   4  19   11.22    4.52
   0   4 -19   11.97    4.21
   0   4 -19    9.66    4.62
   0  -4 -19   11.74    5.50
   0   4  20    7.35    4.86
   0  -4 -20    2.46    1.95
   0  -4  20    4.82    2.99
   0   4 -20    0.19    1.07
   0   4  20    3.76    2.92
   0  -4 -20    2.14    2.63
   0   4 -20    2.25    2.44
   0   4  21    7.15    4.97
   0  -4 -21    7.00    4.02
   0  -4  21   17.72    5.68
   0   4  21    7.18    4.03
   0  -4 -21   11.26    5.83
   0   4 -21   18.18    6.48
   0   4  22   -2.00    2.84
   0  -4  22    1.61    1.78
   0  -4  22    0.27    0.84
   0  -4 -22   -0.50    1.43
   0   4  22   -0.27    1.23
   0   4 -22    2.24    2.49
   0  -4 -22    4.58    4.34
   0   4  23   -2.56    3.18
   0  -4  23    3.94    2.69
   0  -4  23    5.96    3.38
   0  -4 -23    4.19    3.36
   0   4  23    3.56    2.46
   0   4 -23    0.42    1.23
   0  -4 -23    5.09    3.93
   0  -4  24    1.61    1.76
   0  -4  24    1.90    2.04
   0  -4 -24    0.70    2.10
   0   4  24    6.10    4.09
   0   4 -24   -1.71    2.30
   0  -4  25   -4.11    2.94
   0  -4 -25    2.30    2.70
   0   4  25    2.33    2.63
   0   4 -25    4.09    3.36
   0  -4 -26    1.66    2.37
   0  -5   0    0.20    1.90
   0   5   0   -1.00    1.86
   0  -5   0   -0.84    0.69
   0  -5   0    0.83    1.35
   0  -5   1   13.04    5.06
   0  -5   1    7.43    1.87
   0   5   1   10.68    4.47
   0  -5  -1    9.13    2.09
   0   5  -1    7.54    3.42
   0  -5  -1    6.33    2.80
   0  -5   1    8.46    3.10
   0  -5   2    7.44    3.61
   0  -5  -2    7.87    1.89
   0   5   2    4.46    3.06
   0   5  -2    8.99    4.16
   0  -5  -2    8.99    3.75
   0  -5   2   10.63    3.42
   0  -5   3    1.68    1.17
   0  -5  -3    2.78    1.05
   0   5   3    2.74    2.51
   0   5  -3    2.21    1.73
   0  -5   3    0.72    1.00
   0  -5  -3    1.50    1.28
   0  -5   4    2.46    2.33
   0  -5  -4   -0.09    0.38
   0  -5  -4   -1.73    2.30
   0  -5   4    0.54    1.20
   0  -5  -5   -0.27    0.52
   0  -5   5    0.41    1.36
   0  -5  -5    0.45    1.47
   0   5  -5   -0.29    1.95
   0  -5   5    0.87    1.36
   0  -5  -5   -0.76    1.36
   0  -5   6   -4.39    2.97
   0  -5  -6    0.14    0.45
   0  -5  -6    1.16    1.68
   0   5  -6   -2.45    2.22
   0  -5  -6   -0.31    1.71
   0  -5   6    0.88    1.17
   0   5   7    0.66    1.63
   0  -5   7   -0.61    1.14
   0  -5  -7    1.36    1.08
   0  -5  -7    0.58    1.10
   0  -5   7    3.05    1.71
   0  -5  -7    1.80    1.92
   0   5  -7    2.02    2.07
   0   5   8    6.05    4.16
   0  -5   8    8.42    4.32
   0  -5  -8    6.80    2.44
   0  -5  -8    9.45    3.55
   0  -5  -8   13.62    4.83
   0   5  -8    5.08    3.11
   0   5   9    4.34    4.02
   0  -5  -9    6.74    2.66
   0  -5   9   13.18    5.02
   0  -5  -9   12.40    3.89
   0  -5  -9    6.00    3.11
   0   5  -9    6.95    3.81
   0   5  10   23.60    7.91
   0  -5  10   28.13    7.41
   0  -5 -10   24.50    5.08
   0   5 -10   36.85    8.51
   0  -5 -10   23.29    7.02
   0   5  11    3.65    3.21
   0  -5  11   12.51    5.26
   0  -5 -11    2.33    1.53
   0  -5 -11    0.92    1.58
   0   5 -11    8.67    4.18
   0  -5  12    1.11    1.55
   0   5  12   -0.90    1.81
   0  -5 -12   -0.33    1.23
   0   5 -12    2.01    2.16
   0   5  13   -0.09    1.90
   0   5 -13    4.09    3.09
   0  -5 -13    4.40    3.21
   0   5 -13    0.05    0.83
   0   5  14    4.90    3.89
   0  -5  14    6.53    3.69
   0   5 -14    6.73    3.47
   0  -5 -14    6.66    3.88
   0   5 -14    8.69    4.23
   0   5  15    3.72    3.50
   0  -5  15   -0.86    1.68
   0   5 -15    1.55    2.29
   0  -5 -15    5.38    3.71
   0   5 -15    7.31    4.24
   0   5  16    5.82    4.36
   0  -5  16    3.45    2.82
   0   5 -16    6.87    3.59
   0   5 -16    6.40    3.86
   0  -5 -16    4.81    3.55
   0   5  17    5.27    4.59
   0  -5  17    0.88    1.58
   0   5 -17    6.35    3.37
   0  -5 -17    5.28    3.80
   0   5 -17    2.21    1.91
   0   5  18   -1.00    2.18
   0  -5  18    0.66    1.43
   0   5 -18    2.93    2.42
   0   5 -18    4.92    3.64
   0  -5 -18    8.64    4.77
   0   5  19    1.33    2.47
   0  -5  19    4.67    3.21
   0   5 -19    2.03    2.07
   0   5 -19    5.65    3.82
   0  -5 -19   -1.56    2.46
   0  -5  20   -0.23    1.01
   0   5  20    0.09    1.12
   0   5 -20   -1.45    2.14
   0  -5 -20    1.85    2.53
   0  -5  21   -0.13    1.46
   0   5 -21    0.18    1.18
   0   5 -22    7.24    4.54
   0   5 -23    0.41    1.33
   0  -6   0    1.43    1.86
   0   6   0    1.49    1.99
   0  -6   0    6.18    3.30
   0  -6   1   26.30    7.46
   0  -6  -1   17.59    6.12
   0   6  -1    8.82    4.63
   0   6   1    7.98    4.47
   0  -6  -1   15.93    4.98
   0  -6   2    2.19    2.04
   0  -6  -2   -0.44    1.38
   0   6   2   -0.22    1.17
   0   6  -2    3.82    3.06
   0  -6  -2   -0.79    1.34
   0  -6   3   20.66    6.72
   0  -6  -3   23.65    6.95
   0   6  -3   16.42    6.27
   0  -6  -3   15.65    5.30
   0   6  -4   23.74    7.50
   0  -6   4   24.60    7.65
   0  -6  -4   23.22    6.77
   0  -6  -4   14.36    5.02
   0   6  -5   -1.42    2.05
   0  -6   5   10.37    5.36
   0  -6  -5    5.22    3.20
   0  -6  -5    6.65    3.88
   0   6  -6    0.04    1.12
   0  -6  -6   -0.56    1.30
   0  -6  -6    1.05    1.56
   0  -6   7    2.64    2.47
   0  -6  -7    1.04    1.48
   0   6  -7   -2.08    2.31
   0  -6  -7   -4.79    3.14
   0  -6   8   -4.06    3.18
   0   6  -8   -1.78    2.26
   0  -6  -8   -1.05    1.66
   0  -6   9    2.96    2.79
   0  -6  -9    4.27    2.68
   0   6  -9    7.99    4.44
   0  -6  10    2.10    0.89
   0  -6 -10    0.33    1.33
   0  -6  11    0.91    1.69
   0   6  11   -2.62    3.00
   0   6 -11   -1.78    2.26
   0  -6  12   -1.58    2.15
   0   6  12    3.96    3.77
   0  -6 -12    0.03    1.10
   0   6 -12   -3.65    3.11
   0  -6  13    1.46    1.95
   0   6  13   -2.45    3.04
   0  -6 -13   -0.83    1.85
   0   6 -13    1.42    2.05
   0  -6  14   -3.82    3.15
   0   6  14    3.39    3.56
   0   6 -14   -1.13    1.86
   0  -6 -14    5.12    3.79
   0  -6  15   -1.02    1.95
   0   6  15    5.10    4.30
   0  -6 -15    8.73    4.92
   0  -6 -16   -0.01    1.18
   0  -7   0    1.36    2.09
   0  -7  -1   -2.60    2.68
   0  -7   1   -1.98    2.52
   0  -7   2   -5.37    3.79
   0  -7  -2   -0.73    1.61
   0  -7   3   -2.17    2.49
   0  -7  -3    0.14    1.38
   0  -7  -4   -0.24    1.21
   0  -7   4    3.84    3.33
   0  -7   5    2.43    2.82
   0  -7  -5   -0.35    1.32
   0  -7  -6    1.34    1.99
   0  -7  -7   -2.84    2.71
   0  -7  -8    1.28    1.93
   0  -7  -9   -5.69    3.74
   0  -7  -9    0.42    1.35
   0  -7 -10    0.44    1.06
   0  -7 -11    1.67    2.24
   0  -7 -12    2.21    2.54
  -1   0  30   -0.86    2.09
  -1   0  29    0.04    2.90
  -1   0  29    1.77    2.35
  -1   0  28   -2.96    3.11
  -1   0  28   -0.59    1.56
  -1   0  27    5.00    3.72
  -1   0  27    3.59    3.07
  -1   0  26    2.46    2.98
  -1   0  26    1.97    2.25
  -1   0  25   11.51    5.25
  -1   0  25   11.08    4.89
  -1   0  24    0.71    1.42
  -1   0  24   -1.29    1.79
  -1   0  23   30.96    7.84
  -1   0  23   24.63    6.97
  -1   0  22    3.91    2.61
  -1   0  22    0.88    0.88
  -1   0  21    1.34    2.32
  -1   0  21   -0.32    0.95
  -1   0  20    3.05    2.45
  -1   0  20   -0.46    0.96
  -1   0  19    1.54    1.08
  -1   0  19    8.27    3.56
   1   0 -19    7.79    3.68
  -1   0  18    0.10    1.56
   1   0 -18    2.62    2.59
  -1   0  17   24.41    5.57
   1   0 -17   24.38    5.76
  -1   0  16    0.55    1.21
   1   0 -16    2.42    2.27
  -1   0  15    1.33    1.38
   1   0 -15    1.76    1.95
   1   0 -14    0.61    0.83
  -1   0  14    0.23    1.56
   1   0 -14    1.34    1.82
   1   0 -13  182.43    9.99
  -1   0  13  188.37   12.78
   1   0 -13  190.23   13.87
   1   0 -12    0.38    0.48
  -1   0  12    0.22    0.91
   1   0 -11  150.17    8.18
  -1   0  11  143.01   10.08
   1   0 -11  145.33   10.94
  -1   0  11  145.73   11.16
   1   0 -10    0.11    0.36
  -1   0  10    0.11    0.55
  -1   0  10    0.93    1.10
   1   0 -10    0.60    0.96
   1   0  -9  389.89   11.60
  -1   0   9  373.18   14.44
  -1   0   9  369.01   15.90
   1   0  -9  407.71   16.54
   1   0  -8   -0.30    0.30
  -1   0   8    0.42    0.85
   1   0  -8   -0.26    1.02
  -1   0   8    0.47    0.72
   1   0  -7   21.94    2.37
  -1   0   7   23.59    3.16
   1   0  -7   26.16    3.75
  -1   0   7   21.38    3.35
   1   0  -6    0.16    0.23
  -1   0   6    0.02    0.45
   1   0  -6   -0.23    0.77
  -1   0   6    0.53    0.59
   1   0  -5  331.18    7.54
  -1   0   5  335.90    9.92
  -1   0   5  341.14   11.25
   1   0  -5  339.74   11.15
   1   0  -4   -0.02    0.16
  -1   0   4   -0.08    0.19
  -1   0   4   -0.09    0.29
   1   0  -4    0.14    0.38
  -1   0   4    0.15    0.35
  -1   0   3 3051.97   22.81
   1   0  -3 3179.35   26.07
  -1   0  -3  313.00    7.42
   1   0   3  310.49    7.78
   1   0   3  327.84    8.63
  -1   0  -4    0.22    0.37
   1   0   4   -0.35    0.38
   1   0   4   -0.11    0.33
  -1   0  -5  294.80    8.88
   1   0   5  291.38    9.56
   1   0   5  297.88   11.42
  -1   0  -6   -0.41    0.61
   1   0   6    0.13    0.51
   1   0   6   -0.02    0.94
  -1   0  -7  604.90   14.12
   1   0   7  594.77   16.45
  -1   0  -7  603.93   14.90
   1   0   7  609.85   18.95
  -1   0  -8   -0.09    0.39
  -1   0  -8   -0.04    0.24
   1   0   8    0.87    0.98
   1   0   8    0.13    1.17
  -1   0  -9 1393.10   24.01
  -1   0  -9 1348.04   24.94
   1   0   9 1334.67   28.07
   1   0   9 1387.79   32.27
  -1   0 -10    0.84    0.88
   1   0  10    1.22    1.42
  -1   0 -10    0.23    0.56
   1   0  10    0.38    0.61
   1   0  11    0.18    0.87
  -1   0 -11    0.91    0.76
   1   0  12    0.79    1.28
   1   0  12   -0.33    0.74
   1   0  13    3.01    1.63
   1   0  13    0.19    1.14
   1   0  14    1.84    2.02
   1   0  14    3.50    2.33
   1   0  15   64.57    8.39
   1   0  15   55.01    7.91
   1   0  16    0.79    1.70
   1   0  16    2.16    2.19
   1   0  17  148.45   13.92
   1   0  17  150.45   14.10
   1   0  18    2.12    1.95
   1   0  18    6.57    3.09
   1   0  19  130.84   14.13
   1   0  19  130.34   14.03
   1   0  20    4.94    3.37
   1   0  20    2.39    1.83
   1   0  21   73.50   11.34
   1   0  21   65.53   10.65
   1   0  22    2.97    2.69
   1   0  22    1.04    2.12
   1   0  23   -1.61    2.15
   1   0  23   -1.97    2.19
   1   0  24    5.59    3.80
   1   0  24   -1.47    2.04
   1   0  25    9.77    4.68
   1   0  25   23.73    7.27
   1   0  26   -0.66    1.63
   1   0  26   -4.48    3.34
   1   0  27    1.41    2.12
   1   0  27    6.89    4.21
   1   0  28    1.90    2.51
   1   0  28    0.30    1.24
   1   0  29    1.19    2.30
   1   0  30   -6.47    4.61
  -1  -1  30    2.51    2.88
  -1   1  29    2.76    3.10
  -1  -1  29    0.18    1.29
  -1   1  29    1.71    2.16
  -1  -1  28    5.40    3.74
  -1   1  28   -3.04    3.24
  -1   1  28   -4.15    3.38
  -1  -1  28   -0.23    1.17
  -1   1  27   -0.06    1.28
  -1  -1  27    0.49    1.34
  -1   1  27   -3.16    2.97
  -1   1  26    4.29    3.86
  -1  -1  26    3.59    2.93
  -1  -1  26    6.77    3.91
  -1   1  26   10.71    5.04
  -1   1  25   -2.71    2.74
  -1  -1  25   -0.07    0.92
  -1   1  25    1.25    1.80
  -1   1  24    7.12    4.97
  -1  -1  24    7.51    3.87
  -1   1  24   12.02    4.97
   1  -1 -24   13.67    5.91
  -1   1  23   -2.09    2.38
  -1  -1  23    2.20    2.43
  -1   1  23    1.40    1.86
   1  -1 -23    1.04    1.71
  -1   1  22    4.10    2.22
  -1  -1  22    3.08    1.93
  -1   1  22   -1.36    1.71
   1  -1 -22    2.29    2.36
  -1   1  21    5.04    3.49
  -1  -1  21    5.01    3.03
  -1   1  21    2.85    2.33
   1   1 -21    2.59    1.57
   1  -1 -21    4.49    3.20
  -1   1  20   11.13    4.69
  -1  -1  20    7.08    3.28
  -1   1  20    5.63    3.20
   1  -1 -20    8.92    4.34
   1   1 -20    4.82    1.81
  -1  -1  19   -1.29    0.89
  -1   1  19    1.34    1.85
  -1   1  19    2.57    2.39
   1   1 -19    1.73    1.27
   1  -1 -19    0.17    1.31
  -1   1  18   34.02    7.63
  -1  -1  18   40.02    6.89
   1   1 -18   38.66    4.57
  -1   1  18   43.50    7.88
   1  -1 -18   39.99    8.28
  -1  -1  17   44.69    6.84
  -1   1  17   42.61    8.25
   1   1 -17   44.70    4.82
  -1   1  17   44.71    7.68
   1  -1 -17   50.85    9.06
  -1  -1  16  167.56   12.65
  -1   1  16  177.44   16.10
  -1   1  16  170.45   14.50
   1   1 -16  171.86    9.15
   1  -1 -16  161.27   15.38
  -1   1  15   44.68    7.86
  -1  -1  15   47.52    6.41
   1  -1 -15   49.19    5.05
  -1  -1  15   50.97    5.96
  -1   1  15   54.65    7.91
   1   1 -15   45.83    4.59
   1  -1 -15   35.77    6.96
  -1   1  14   82.34   10.37
  -1  -1  14   78.69    7.99
  -1  -1  14   82.28    7.37
  -1   1  14   74.33    8.89
   1   1 -14   84.75    6.00
   1  -1 -14   80.15   10.31
  -1   1  13   45.22    7.41
  -1  -1  13   52.98    6.14
  -1  -1  13   53.23    5.78
  -1   1  13   59.90    5.31
   1   1 -13   52.93    4.65
  -1   1  13   48.97    7.04
   1  -1 -13   51.74    7.94
  -1  -1  13   65.63    7.46
  -1  -1  12   19.05    3.51
  -1   1  12   27.50    5.55
  -1  -1  12   21.89    3.62
  -1   1  12   22.00    4.55
  -1   1  12   20.04    2.93
   1   1 -12   20.32    2.81
  -1  -1  12   25.77    4.47
   1  -1 -12   16.90    4.39
  -1   1  11    5.72    2.36
  -1  -1  11    7.93    2.12
   1   1 -11    7.99    2.47
  -1   1  11    6.02    2.22
  -1   1  11    9.01    1.92
   1   1 -11   10.76    1.97
   1  -1 -11    8.71    3.20
  -1  -1  11   11.82    2.76
  -1   1  10    6.30    2.59
   1   1 -10    4.81    1.70
  -1  -1  10    7.02    2.03
  -1   1  10    4.74    1.71
  -1   1  10    7.38    1.67
  -1  -1  10    4.50    1.69
   1  -1 -10    1.83    1.18
   1   1 -10    4.43    1.28
  -1   1   9    0.32    1.08
  -1  -1   9   -0.30    0.60
   1   1  -9   -0.90    0.79
  -1   1   9    0.67    0.52
  -1   1   9   -0.22    0.67
   1   1  -9   -0.33    0.47
  -1  -1   9    0.49    0.51
   1  -1  -9    1.03    0.92
  -1   1   8   26.75    4.65
   1  -1  -8   20.32    3.61
   1   1  -8   18.50    3.25
  -1  -1   8   20.17    3.12
   1   1  -8   23.42    2.69
  -1   1   8   19.59    2.52
  -1   1   8   17.67    3.22
   1  -1  -8   22.68    4.25
  -1   1   8   22.52    4.46
  -1  -1   8   21.78    3.08
  -1   1   7    0.94    1.01
   1   1  -7    2.14    1.20
   1  -1  -7    2.07    0.86
   1   1  -7    1.78    1.00
  -1  -1   7    2.13    0.93
  -1   1   7    0.97    1.03
  -1   1   7    1.05    0.54
   1   1  -7    2.22    1.01
  -1   1   7    0.56    0.51
  -1  -1   7    2.19    0.96
   1  -1  -7    1.33    1.22
   1   1  -6  110.48    7.52
  -1   1   6  117.33    8.76
   1  -1  -6   96.99    7.34
  -1  -1   6  108.42    7.06
   1   1  -6   99.16    7.11
  -1   1   6  112.74    5.82
  -1   1   6  110.73    7.09
   1   1  -6  107.24    5.47
  -1  -1   6  105.34    4.95
   1  -1  -6  116.10    5.18
   1  -1  -6  111.05    6.93
  -1  -1   6  112.15    5.53
   1  -1  -6  108.84    8.46
  -1   1   6  116.55    9.10
   1  -1  -5   38.84    4.53
   1   1  -5   41.94    4.32
  -1   1   5   46.21    5.24
   1   1  -5   43.73    4.57
  -1  -1   5   45.91    4.53
   1   1  -5   41.02    3.34
   1  -1  -5   45.68    4.15
  -1  -1   5   44.07    3.29
  -1   1   5   44.81    3.70
  -1   1   5   40.14    4.06
   1  -1  -5   46.18    3.31
  -1  -1   5   42.53    2.95
  -1   1   5   50.44    5.60
   1  -1  -5   48.44    5.24
   1   1  -5   49.32    4.70
  -1   1   4  354.22   13.67
   1  -1  -4  368.26   13.20
  -1  -1   4  357.36   11.65
   1   1  -4  372.38   11.66
  -1  -1   4  366.85   12.58
  -1  -1   4  357.69    9.59
   1  -1  -4  351.52    9.53
  -1   1   4  339.36   10.36
  -1   1   4  346.21   10.99
   1   1  -4  352.94    9.84
   1  -1  -4  354.31   10.74
   1   1  -4  356.83   12.16
   1  -1  -4  378.66   14.25
   1  -1  -3  212.76    9.67
  -1   1   3  228.21   10.43
   1   1  -3  221.99    8.34
  -1  -1   3  233.57    8.62
  -1   1   3  226.16    8.14
   1  -1  -3  211.54    7.88
  -1  -1   3  218.91    7.58
  -1   1   3  225.33    8.61
   1   1  -3  220.49    7.78
   1  -1  -3  224.48    7.94
   1   1  -3  214.57    9.19
   1  -1  -3  224.34   10.19
  -1  -1   3  205.54    8.70
  -1  -1   2 2589.05   26.26
   1  -1  -2 2571.63   31.98
  -1   1   2 2545.57   32.69
   1   1  -2 2539.14   26.32
  -1  -1   2 2568.95   26.72
   1  -1  -2 2520.86   24.70
   1   1  -2 2631.18   27.10
   1  -1  -2 2530.62   28.52
   1  -1  -2 2535.95   27.89
   1   1  -2 2533.00   31.16
  -1  -1   2 2534.39   30.32
   1  -1  -2 2550.07   29.15
  -1  -1   1 3128.68   27.43
  -1   1   1 3058.55   32.94
   1  -1  -1 3017.04   32.74
   1   1  -1 3021.08   27.62
  -1   1   1 3003.00   30.55
  -1  -1   1 3004.84   29.02
   1  -1  -1 3025.89   29.96
   1  -1  -1 3035.95   29.09
   1   1  -1 3038.23   34.02
  -1  -1   1 3008.26   33.37
  -1   1   1 3003.46   28.66
  -1   1   0  770.49   15.65
  -1  -1   0  780.93   18.45
   1  -1   0  787.51   15.84
  -1  -1   0  796.86   14.07
   1   1   0  786.14   14.30
   1  -1   0  782.31   15.67
  -1   1   0  803.10   15.43
   1  -1   0  773.31   14.99
   1  -1   0  771.30   13.47
  -1  -1   0  807.64   17.54
  -1  -1   0  769.96   12.89
   1   1   0  781.70   17.58
   1   1   0  844.67   13.91
  -1   1   0  747.90   13.54
   1  -1   1   54.78    4.03
   1   1   1   53.59    4.98
  -1  -1  -1   57.63    4.10
  -1  -1  -1   52.13    4.91
  -1   1  -1   53.37    4.38
   1  -1   1   52.88    4.21
   1   1   1   51.06    3.97
  -1   1  -1   56.01    4.05
   1  -1   1   58.15    4.07
  -1  -1  -1   52.54    4.73
  -1  -1  -1   54.76    4.00
   1  -1   1   53.56    3.43
   1   1   1   51.44    3.87
  -1   1  -1   59.61    3.73
   1   1   1   55.97    4.83
   1   1   2    0.47    0.92
  -1  -1  -2    0.81    0.65
   1   1   2    1.20    0.97
  -1  -1  -2    1.28    0.82
   1   1   2    1.61    0.79
  -1  -1  -2    2.17    0.96
   1  -1   2    0.83    0.61
  -1   1  -2    1.19    0.79
  -1  -1  -2    2.19    0.89
  -1   1  -2    1.21    0.74
  -1   1  -2    1.25    0.54
   1  -1   2    1.68    0.61
  -1  -1  -2   -0.07    0.58
   1  -1   2    1.23    0.60
   1   1   2    1.25    0.74
   1   1   3  290.76   12.42
  -1  -1  -3  272.88   12.05
   1   1   3  278.73   11.04
  -1   1  -3  281.34   10.75
  -1  -1  -3  289.67   11.27
   1  -1   3  277.70   10.13
  -1   1  -3  282.61    9.33
  -1  -1  -3  277.82   10.59
  -1  -1  -3  279.85    6.70
   1   1   3  285.39   10.72
   1  -1   3  284.67    8.76
   1   1   3  279.98   11.19
  -1  -1  -3  287.33   12.12
  -1  -1  -3  285.40   11.32
  -1   1  -3  281.34    8.62
   1   1   4 6817.74   63.65
  -1  -1  -4 6915.00   62.90
  -1   1  -4 6770.86   54.65
   1  -1   4 6930.62   52.88
  -1  -1  -4 6860.71   60.61
   1  -1   4 6763.01   42.37
  -1  -1  -4 6768.91   55.47
  -1  -1  -4 6880.14   27.92
  -1   1  -4 6874.57   46.13
   1   1   4 6909.47   55.53
   1   1   4 6925.92   60.25
  -1  -1  -4 6844.98   59.92
  -1  -1  -5 1017.04   24.91
   1   1   5 1026.19   25.90
  -1  -1  -5 1022.55   25.20
   1  -1   5 1020.88   20.92
  -1   1  -5  997.99   21.77
   1   1   5  999.04   12.97
  -1  -1  -5 1008.88   22.30
  -1   1  -5 1008.66   17.88
   1   1   5  998.52   22.79
  -1  -1  -5  996.79   24.63
   1   1   5 1040.15   25.24
  -1  -1  -6   94.05    7.78
   1   1   6   97.83    8.48
  -1   1  -6  102.64    7.25
   1  -1   6   99.69    6.75
  -1   1  -6  106.21    5.90
  -1  -1  -6  104.93    7.53
   1   1   6  106.43    4.20
   1   1   6  104.02    7.89
   1   1   6  103.81    8.43
  -1  -1  -6  105.48    8.43
  -1  -1  -7    8.95    2.47
   1   1   7   10.91    3.05
   1  -1   7    9.98    2.26
  -1   1  -7    8.59    2.21
   1   1   7    7.61    2.20
  -1  -1  -7    9.04    2.31
   1   1   7    7.22    1.14
  -1  -1  -7    7.17    2.41
   1   1   7    7.33    2.40
  -1   1  -7    7.91    1.73
  -1  -1  -8   17.49    3.53
   1   1   8   15.66    3.69
  -1   1  -8   17.79    3.28
   1  -1   8   14.77    2.81
   1   1   8   16.95    1.82
  -1  -1  -8   17.41    3.29
  -1   1  -8   20.12    2.68
   1   1   8   18.88    3.57
   1   1   8   18.07    3.91
  -1  -1  -8   15.05    3.74
   1  -1   9    1.61    0.93
   1   1   9    2.78    1.71
  -1   1  -9    2.61    1.31
   1  -1   9    5.27    1.82
   1   1   9    2.38    1.73
   1   1   9    2.52    0.75
  -1  -1  -9    1.76    1.39
   1  -1   9    3.44    1.63
  -1   1  -9    4.22    1.34
   1   1  10   44.30    6.80
   1  -1  10   46.67    4.75
   1  -1  10   52.34    5.49
   1   1  10   52.23    6.59
   1   1  10   48.86    3.55
  -1   1 -10   49.92    4.44
  -1  -1 -10   50.65    7.25
   1  -1  10   50.00    6.00
   1  -1  11    2.13    1.28
   1   1  11    3.76    1.89
   1  -1  11    3.01    1.45
   1   1  11    3.75    1.83
   1   1  11    4.48    1.20
   1  -1  11    2.01    1.18
  -1  -1 -11    3.01    1.69
  -1   1 -11    2.34    1.09
   1  -1  12    0.67    0.80
   1   1  12    0.33    0.78
   1  -1  12    2.15    1.28
   1   1  12    1.88    1.59
  -1  -1 -12    1.39    1.58
  -1   1 -12    0.66    0.64
   1   1  13   55.54    8.37
   1  -1  13   54.49    6.18
   1   1  13   57.37    7.90
  -1   1 -13   56.63    5.20
  -1  -1 -13   60.96    8.74
   1  -1  14    0.76    0.57
   1   1  14   -0.14    1.67
   1   1  14   -0.13    0.87
  -1  -1 -14    0.16    0.96
  -1   1 -14    1.60    0.93
   1  -1  15   -0.51    1.18
   1   1  15    0.73    1.13
   1   1  15    0.31    0.74
  -1  -1 -15   -0.46    1.13
  -1   1 -15    1.08    1.03
   1  -1  16   34.67    5.75
   1   1  16   35.31    7.33
  -1   1 -16   40.14    4.80
   1   1  16   40.97    7.38
  -1  -1 -16   33.80    7.34
   1  -1  17   61.62    8.06
   1   1  17   59.53    9.94
  -1   1 -17   60.03    6.02
   1   1  17   47.74    8.20
  -1  -1 -17   68.74   10.57
   1  -1  18   10.24    3.63
   1   1  18   12.77    4.89
   1   1  18    7.97    3.82
  -1   1 -18    9.61    2.50
  -1  -1 -18    7.21    3.82
   1  -1  19    9.57    3.52
   1   1  19    8.25    3.94
   1   1  19   10.95    4.17
  -1  -1 -19    8.42    4.32
  -1   1 -19    6.64    2.09
   1   1  20    5.10    3.46
   1  -1  20    0.98    1.24
   1   1  20    2.35    2.30
  -1   1 -20    2.76    1.47
   1   1  21    1.03    1.44
   1  -1  21    0.11    1.68
   1   1  21    3.62    3.02
  -1   1 -21    3.59    1.71
   1  -1  22   -2.83    2.25
   1   1  22   -1.14    1.72
   1   1  22    1.60    1.53
  -1   1 -22    0.98    0.96
   1   1  23   -2.66    2.61
   1  -1  23   -3.13    2.49
   1   1  23   -1.15    1.75
   1  -1  23   -1.83    2.06
  -1   1 -23   -0.13    0.54
   1   1  24    0.17    1.27
   1  -1  24    1.73    2.06
   1  -1  24   -2.45    2.39
   1   1  24    2.22    2.34
   1   1  25    0.59    1.65
   1  -1  25    1.18    1.74
   1  -1  25    0.33    1.46
   1   1  25    1.39    0.81
   1  -1  26    1.09    1.09
   1   1  26    6.10    4.24
   1   1  26    5.21    3.71
   1  -1  26    9.51    4.92
   1   1  27    1.96    2.65
   1  -1  27   -2.42    2.60
   1   1  27   -1.11    1.81
   1  -1  28    8.73    4.73
   1   1  28    1.66    1.73
   1  -1  28    4.05    3.36
   1   1  28    3.23    3.03
   1  -1  29   10.08    5.24
   1   1  29   -0.17    1.36
   1  -1  30    1.05    1.96
  -1  -2  30   -0.40    1.19
  -1  -2  29    3.92    3.19
  -1   2  28   -1.08    2.25
  -1   2  28    1.30    2.08
   1   2 -28    4.83    3.55
  -1  -2  27    0.65    1.38
  -1   2  27    5.18    4.22
  -1   2  27    5.33    3.81
   1  -2 -27    2.10    2.71
   1   2 -27    6.05    3.75
  -1   2  26    3.97    3.72
  -1  -2  26    3.28    2.71
  -1   2  26    2.38    2.48
   1  -2 -26   -1.91    2.47
  -1  -2  25    2.98    2.46
  -1   2  25    2.83    3.02
  -1   2  25    6.33    3.85
   1  -2 -25    2.80    2.85
  -1  -2  24    2.93    2.19
  -1   2  24   -1.89    2.60
  -1   2  24    2.39    4.19
   1  -2 -24    0.11    2.56
  -1  -2  23    0.38    1.69
  -1   2  23   -3.58    3.23
  -1   2  23    2.73    2.48
   1  -2 -23    5.59    3.74
  -1   2  22    8.08    4.62
  -1  -2  22    2.50    1.97
  -1   2  22    4.03    2.65
   1  -2 -22    2.47    2.51
  -1  -2  21    3.22    2.34
  -1   2  21    4.96    3.12
  -1   2  21    3.12    2.92
   1   2 -21    3.17    1.69
   1  -2 -21    1.62    2.10
  -1  -2  20   31.57    6.25
  -1   2  20   27.38    7.96
  -1  -2  20   33.65    6.11
  -1   2  20   42.97    8.73
   1   2 -20   26.54    4.72
   1  -2 -20   25.64    7.52
  -1  -2  19   16.26    4.47
  -1   2  19   16.38    6.09
  -1  -2  19   16.13    4.29
   1   2 -19   15.81    3.63
  -1   2  19   15.30    5.05
   1  -2 -19   17.13    6.08
  -1   2  18   -0.20    1.87
  -1  -2  18    2.00    1.57
  -1  -2  18   -0.08    1.50
  -1   2  18    0.10    1.01
   1   2 -18   -0.06    0.75
   1  -2 -18   -2.62    2.36
  -1  -2  17   38.58    6.18
  -1   2  17   38.60    8.80
  -1  -2  17   39.70    6.37
   1   2 -17   39.31    5.59
  -1   2  17   35.22    7.28
   1  -2 -17   36.12    8.18
  -1   2  16   15.97    5.38
  -1  -2  16   17.50    4.24
   1   2 -16   19.63    3.82
  -1   2  16   24.55    5.77
   1   2 -16   24.64    5.72
   1  -2 -16   20.92    6.10
  -1   2  15   29.81    7.34
  -1  -2  15   27.74    5.25
  -1   2  15   34.07    6.62
   1   2 -15   32.10    4.70
   1  -2 -15   38.36    7.80
  -1  -2  15   31.29    5.20
   1   2 -15   32.88    6.32
  -1   2  14    5.22    3.46
  -1  -2  14    1.26    1.54
  -1   2  14    1.67    1.24
   1   2 -14    1.76    1.04
  -1   2  14    3.61    2.43
   1   2 -14    4.34    2.60
   1  -2 -14    2.85    2.75
  -1  -2  14    1.06    0.62
  -1   2  13    6.00    3.05
  -1  -2  13    7.87    2.71
   1   2 -13    9.55    2.50
  -1   2  13    6.54    2.13
  -1   2  13   11.43    3.71
   1  -2 -13    5.72    3.05
  -1  -2  13    9.52    2.58
   1   2 -13   10.62    3.55
  -1   2  12   76.59   10.76
  -1  -2  12   88.93    8.95
   1   2 -12   97.13    7.90
  -1   2  12   88.66    9.59
  -1   2  12   89.33    7.55
   1  -2 -12   90.75   11.13
  -1  -2  12   95.10    7.53
   1   2 -12  101.13   10.03
  -1   2  11   60.76    9.26
  -1  -2  11   67.87    7.74
   1   2 -11   62.24    6.24
  -1   2  11   57.00    7.49
  -1   2  11   63.70    6.35
   1  -2 -11   61.84    8.93
  -1  -2  11   61.70    5.74
   1   2 -11   70.65    8.33
  -1   2  10   63.41    9.21
  -1  -2  10   66.11    7.52
  -1  -2  10   73.20    5.76
  -1   2  10   72.47    8.11
  -1   2  10   65.19    6.35
   1   2 -10   66.81    6.39
   1   2 -10   78.21    8.40
  -1  -2  10   63.81    5.47
   1  -2 -10   72.82    9.34
  -1   2   9  109.04   11.61
  -1  -2   9  126.38   10.29
   1   2  -9  119.56    8.47
   1  -2  -9  120.70    6.69
  -1   2   9  113.31    8.36
  -1   2   9  115.24    9.66
  -1  -2   9  119.93    7.44
   1  -2  -9  117.65   11.54
   1   2  -9  112.35    9.91
  -1  -2   9  112.29    6.73
   1   2  -8   51.10    6.05
  -1   2   8   51.77    7.82
  -1  -2   8   52.81    6.65
   1   2  -8   57.51    5.83
   1  -2  -8   55.16    6.26
  -1  -2   8   53.22    5.10
   1  -2  -8   56.57    4.72
  -1   2   8   51.97    6.28
  -1   2   8   52.63    5.70
   1   2  -8   51.32    6.50
   1  -2  -8   46.93    6.90
   1   2  -7  111.74    8.50
  -1   2   7  119.42   11.43
  -1  -2   7  116.68    9.80
   1   2  -7  107.04    7.94
   1  -2  -7  112.70    8.64
  -1   2   7  123.47    9.24
   1  -2  -7  110.85    6.97
  -1  -2   7  121.68    7.87
   1  -2  -7  108.96   10.25
   1   2  -7  112.60    9.59
   1   2  -6   29.13    4.14
  -1   2   6   28.04    5.32
   1  -2  -6   27.79    4.88
   1  -2  -6   33.85    4.69
  -1  -2   6   26.10    4.57
   1  -2  -6   32.59    3.98
   1  -2  -6   29.68    4.31
  -1   2   6   26.62    4.14
  -1  -2   6   33.78    4.28
   1   2  -6   30.16    4.17
  -1  -2   6   32.34    4.64
   1   2  -6   27.89    4.58
   1  -2  -6   24.10    4.67
   1  -2  -5  197.40   13.14
  -1  -2   5  202.10   10.35
   1   2  -5  191.19   10.04
  -1   2   5  195.23   13.65
  -1  -2   5  209.86   12.84
   1  -2  -5  191.96   10.20
   1  -2  -5  188.18   10.81
   1  -2  -5  216.73   11.31
  -1  -2   5  213.17   10.70
   1   2  -5  198.37   10.64
   1  -2  -5  197.13   10.13
   1   2  -5  187.64   11.85
  -1  -2   5  199.07   11.30
   1  -2  -5  188.67   12.46
   1  -2  -5  191.48   12.26
  -1   2   4   47.30    6.43
   1  -2  -4   56.60    6.83
  -1  -2   4   53.41    4.99
   1   2  -4   52.04    5.01
  -1  -2   4   49.11    6.32
   1  -2  -4   48.17    4.68
  -1  -2   4   52.96    5.37
   1  -2  -4   50.30    5.26
   1  -2  -4   48.15    5.29
   1  -2  -4   50.93    5.57
   1   2  -4   48.47    5.28
   1   2  -4   53.51    6.28
   1  -2  -4   47.15    6.09
   1  -2  -4   49.02    5.96
  -1  -2   4   53.57    5.87
   1  -2  -3   14.67    3.44
  -1  -2   3   13.39    2.40
   1  -2  -3    9.03    2.56
  -1   2   3   12.51    3.04
   1   2  -3   11.14    2.16
   1  -2  -3   11.13    2.01
   1  -2  -3   15.91    2.88
   1  -2  -3   12.10    2.68
   1   2  -3   12.10    2.69
  -1  -2   3   16.81    3.07
  -1  -2   3   13.23    2.94
   1  -2  -3   14.18    3.26
   1   2  -3   13.72    3.26
   1   2  -2   28.58    3.44
  -1   2   2   33.74    5.08
  -1  -2   2   31.59    3.48
   1  -2  -2   32.44    2.88
   1  -2  -2   33.75    5.16
  -1  -2   2   32.64    4.33
   1  -2  -2   34.55    4.49
   1  -2  -2   31.14    4.50
   1   2  -2   26.01    4.34
  -1   2   2   33.51    4.55
  -1  -2   2   36.03    4.88
  -1  -2   1   59.08    4.66
  -1  -2   1   56.54    6.66
   1  -2  -1   44.61    5.72
   1   2  -1   62.51    5.10
   1  -2  -1   54.03    3.12
  -1   2   1   57.64    6.52
  -1   2   1   50.53    3.46
   1  -2  -1   59.73    5.91
  -1  -2   1   55.45    5.67
  -1  -2   1   53.15    6.00
  -1  -2   1   57.76    4.77
  -1   2   1   52.70    5.56
   1   2  -1   55.14    6.30
   1  -2  -1   55.67    5.69
   1  -2   0   20.50    1.78
  -1   2   0   18.54    3.27
  -1  -2   0   21.99    4.29
  -1  -2   0   19.31    2.72
   1  -2   0   18.17    3.60
   1   2   0   13.72    2.44
  -1   2   0   17.36    1.89
   1  -2   0   16.23    3.06
  -1   2   0   20.97    3.53
  -1  -2   0   20.49    3.45
  -1  -2   0   21.41    3.11
  -1  -2   0   20.49    3.80
   1   2   0   19.40    3.75
   1  -2   0   23.17    3.55
  -1  -2  -1   39.71    4.08
   1  -2   1   37.67    5.04
  -1  -2  -1   39.38    5.81
   1  -2   1   40.18    2.69
  -1   2  -1   41.28    2.89
   1   2   1   39.13    4.22
   1  -2   1   37.03    5.08
  -1   2  -1   38.42    4.89
   1  -2   1   38.58    4.68
  -1  -2  -1   46.97    5.83
   1  -2   1   34.84    4.25
  -1   2  -1   36.13    4.53
   1   2   1   28.68    4.64
  -1  -2  -1   33.60    4.20
  -1  -2  -2   60.13    5.32
  -1  -2  -2   65.14    7.54
   1   2   2   62.83    7.37
   1  -2   2   60.04    6.34
  -1   2  -2   60.09    3.79
   1  -2   2   62.03    6.64
   1   2   2   50.35    5.09
   1  -2   2   55.05    5.54
  -1   2  -2   59.03    5.92
   1   2   2   51.57    6.34
  -1  -2  -2   62.51    6.03
  -1  -2  -2   54.35    6.54
  -1   2  -2   54.85    5.49
   1  -2   2   57.54    5.40
  -1  -2  -3    6.31    2.27
  -1  -2  -3    7.00    2.56
   1   2   3    9.15    2.74
   1   2   3    7.09    2.40
  -1   2  -3    6.51    1.42
  -1  -2  -3    8.64    2.21
   1   2   3    7.47    2.04
   1  -2   3    5.90    2.15
  -1   2  -3    6.69    1.99
  -1  -2  -3    7.31    2.12
   1  -2   3    6.11    1.82
  -1   2  -3    8.92    2.19
   1  -2   3    8.52    1.93
   1   2   3    5.05    2.05
  -1  -2  -3    7.73    2.32
   1   2   4  810.06   28.20
  -1   2  -4  832.16   17.37
  -1  -2  -4  817.59   27.98
   1  -2   4  860.29   25.23
  -1  -2  -4  829.53   22.93
   1   2   4  789.41   22.27
  -1  -2  -4  847.02   24.05
  -1   2  -4  836.88   22.44
   1  -2   4  840.22   21.56
  -1  -2  -4  803.75   24.39
   1  -2   4  823.83   20.06
  -1   2  -4  820.79   22.17
  -1  -2  -4  829.66   27.03
   1   2   4  879.81   26.39
  -1  -2  -5   28.82    5.15
  -1   2  -5   23.86    3.29
   1   2   5   22.80    4.99
  -1  -2  -5   29.59    4.61
   1  -2   5   24.49    4.25
  -1  -2  -5   27.02    3.30
  -1  -2  -5   24.80    4.17
  -1   2  -5   18.99    3.36
   1  -2   5   27.92    3.88
  -1   2  -5   27.14    4.15
  -1  -2  -5   31.50    5.07
   1   2   5   23.05    4.52
  -1   2  -6  141.75    8.48
   1   2   6  143.34   12.38
  -1  -2  -6  142.13   10.67
   1  -2   6  151.16   10.74
   1  -2   6  144.60    8.69
   1   2   6  148.71   10.74
  -1   2  -6  149.65    9.56
  -1  -2  -6  139.74   10.32
  -1  -2  -6  137.73    6.77
  -1   2  -6  146.21    9.75
  -1  -2  -6  133.71   11.00
   1   2   7  158.11   13.47
  -1   2  -7  154.41    9.57
   1  -2   7  145.54   10.71
  -1  -2  -7  150.89   11.65
   1   2   7  152.11   11.21
  -1   2  -7  158.07   10.01
  -1  -2  -7  148.78    6.48
   1  -2   7  142.37    8.44
  -1   2  -7  147.39   10.09
  -1  -2  -7  138.11   11.61
  -1   2  -8    3.67    1.59
   1   2   8    0.63    1.66
   1  -2   8    0.44    0.77
  -1  -2  -8    1.16    1.34
  -1   2  -8    2.78    1.45
   1   2   8    1.55    1.46
  -1  -2  -8    2.56    0.80
  -1   2  -8    1.25    0.94
  -1  -2  -8    0.51    1.59
   1   2   9   55.83    8.34
  -1  -2  -9   57.60    7.86
   1  -2   9   57.60    6.93
   1   2   9   58.71    7.45
  -1   2  -9   65.11    6.60
  -1   2  -9   52.10    6.26
  -1  -2  -9   57.35    8.05
   1   2  10   39.90    7.50
  -1  -2 -10   31.19    6.18
   1  -2  10   34.35    5.35
   1   2  10   39.57    4.24
   1   2  10   38.15    6.21
  -1   2 -10   38.19    5.15
  -1  -2 -10   36.13    6.62
  -1   2 -10   34.92    5.27
   1   2  11   -0.54    1.52
  -1  -2 -11    4.20    2.14
   1  -2  11    0.31    1.10
   1   2  11    1.42    1.27
   1   2  11    1.47    0.89
  -1   2 -11    1.66    1.29
  -1   2 -11    1.21    1.24
  -1  -2 -11    0.91    1.73
   1   2  12   14.25    4.48
   1  -2  12   14.98    3.72
   1   2  12   16.04    4.25
   1   2  12   12.15    2.41
  -1   2 -12   17.69    3.63
   1  -2  12   12.67    3.24
  -1  -2 -12   16.76    4.70
   1   2  13   13.99    5.08
   1  -2  13    8.23    2.81
   1   2  13    6.84    1.87
   1   2  13   15.08    4.53
  -1  -2 -13    4.70    2.78
  -1   2 -13    8.13    2.61
   1   2  14    1.46    1.75
   1  -2  14    4.01    1.82
   1   2  14    3.29    1.35
   1   2  14    4.19    2.08
  -1  -2 -14    5.97    2.84
  -1   2 -14    5.05    1.99
   1  -2  15   11.29    3.17
   1   2  15    7.50    3.63
   1  -2  15   10.30    3.14
   1   2  15    9.78    2.33
   1   2  15    8.99    3.68
  -1  -2 -15    9.13    3.88
  -1   2 -15    9.14    2.71
   1  -2  16   27.76    4.91
   1   2  16   28.25    7.36
   1  -2  16   32.96    5.73
   1   2  16   27.07    6.21
   1   2  16   29.66    4.17
  -1   2 -16   38.14    5.66
  -1  -2 -16   25.89    6.62
   1   2  17   88.22   13.37
   1  -2  17   88.13    9.22
   1  -2  17   98.45   10.10
  -1   2 -17   79.61    8.28
   1   2  17   89.21   11.89
  -1  -2 -17   92.07   13.13
   1  -2  18   11.53    3.53
   1   2  18   17.82    6.32
   1  -2  18   18.17    4.50
   1   2  18   13.15    4.86
  -1   2 -18    8.94    2.84
  -1  -2 -18   14.16    5.59
   1   2  19    5.52    4.47
   1  -2  19    1.84    1.58
   1   2  19    4.22    2.86
  -1  -2 -19    3.98    2.85
  -1   2 -19    0.14    0.74
   1  -2  20   -1.37    1.43
   1   2  20    0.26    1.26
   1   2  20    0.94    1.50
  -1  -2 -20    0.47    2.30
  -1   2 -20   -0.03    0.87
   1   2  21   20.70    7.32
   1  -2  21    8.95    3.47
   1   2  21    4.77    2.82
  -1  -2 -21   19.21    6.82
  -1   2 -21   10.29    3.22
   1  -2  22    1.09    2.11
   1   2  22    0.10    1.12
   1   2  22    1.74    2.30
  -1   2 -22   -1.19    1.21
  -1  -2 -22    0.65    1.18
   1  -2  23   12.78    4.49
   1   2  23    8.63    4.90
   1   2  23    8.25    4.40
  -1  -2 -23   11.41    5.53
   1   2  24    1.64    2.47
   1  -2  24    6.46    3.26
   1   2  24    5.76    3.72
   1  -2  25    0.25    1.84
   1   2  25   -1.04    1.95
   1   2  25    1.47    2.03
   1   2  26    1.06    3.28
   1  -2  26    3.38    2.69
   1   2  26    0.90    1.81
  -1  -2 -26    6.89    4.62
   1   2  27    2.11    2.91
   1  -2  27    3.86    2.97
   1   2  27   -2.27    2.61
  -1  -2 -27    4.11    3.55
   1  -2  28    5.33    3.65
   1   2  28    2.21    3.12
   1   2  28    3.96    3.37
  -1  -2 -28    1.06    2.25
   1  -2  29    1.66    2.18
  -1  -3  29   -5.12    3.54
  -1  -3  28    5.16    2.02
  -1  -3  27    1.16    1.72
   1  -3 -27    3.83    3.47
  -1   3  27    4.18    3.45
   1   3 -27    2.14    2.51
  -1  -3  26    3.39    2.67
  -1   3  26    8.04    5.09
   1  -3 -26    5.12    3.88
  -1   3  26    8.48    4.76
   1   3 -26    7.14    4.28
   1  -3 -26    8.74    5.06
  -1  -3  25    8.68    3.97
  -1   3  25    4.55    4.14
   1  -3 -25    9.85    5.14
  -1   3  25   -2.22    2.51
   1   3 -25   -0.49    1.49
   1  -3 -25    4.19    3.58
  -1  -3  24    1.07    2.02
  -1   3  24    5.59    4.46
   1  -3 -24    4.28    3.40
  -1   3  24    0.37    1.44
   1   3 -24    1.45    2.01
   1  -3 -24   -0.87    1.90
  -1   3  23    4.53    3.91
  -1  -3  23   11.80    4.35
   1  -3 -23   20.56    7.20
  -1  -3  23   10.27    3.75
  -1   3  23   13.52    5.50
   1   3 -23   16.53    5.98
   1  -3 -23    9.85    5.28
  -1  -3  22   -1.03    1.33
  -1   3  22   -5.06    4.02
   1  -3 -22    2.83    2.06
  -1  -3  22    2.33    1.74
  -1   3  22   -1.76    2.08
   1   3 -22   -0.78    1.43
   1  -3 -22    2.26    2.62
  -1   3  21    3.87    3.44
  -1  -3  21    2.24    2.14
   1  -3 -21   -0.37    1.33
  -1  -3  21    1.62    1.59
  -1   3  21   -2.27    2.24
   1  -3 -21   -5.34    3.65
   1   3 -21    2.82    2.45
  -1  -3  20    0.82    0.88
  -1   3  20    2.87    2.94
   1  -3 -20    2.21    1.99
  -1  -3  20    3.35    2.17
   1   3 -20    1.85    1.51
  -1   3  20    1.86    2.05
   1   3 -20    0.35    1.13
   1  -3 -20    0.73    1.14
  -1   3  19    2.11    1.74
   1  -3 -19    7.21    3.73
  -1  -3  19    1.20    1.62
  -1   3  19    3.17    2.42
   1   3 -19    3.55    2.01
   1  -3 -19   -0.47    1.27
   1   3 -19    0.67    1.45
  -1   3  18    7.27    4.03
  -1  -3  18    8.21    3.25
   1  -3 -18   13.01    5.06
  -1   3  18    7.89    3.60
   1   3 -18    8.89    3.08
   1  -3 -18    6.68    3.91
   1   3 -18   13.22    4.72
  -1   3  17    9.54    4.35
   1  -3 -17   10.96    4.27
  -1  -3  17    8.02    3.25
   1   3 -17    6.99    2.85
  -1   3  17   11.93    4.43
   1  -3 -17   13.08    5.20
   1   3 -17    8.04    3.83
  -1   3  16   13.07    5.48
   1  -3 -16   16.60    5.19
  -1  -3  16   16.23    4.67
   1   3 -16   17.73    4.35
  -1   3  16   10.52    3.97
   1  -3 -16   19.30    6.32
   1   3 -16   19.89    5.74
  -1   3  15    9.03    4.74
   1  -3 -15    4.16    2.82
  -1  -3  15    5.10    2.55
   1   3 -15    7.66    2.70
  -1   3  15    5.54    3.22
   1  -3 -15    6.34    3.65
   1   3 -15    7.94    3.74
  -1   3  14   61.87   11.41
   1  -3 -14   49.76    8.41
  -1  -3  14   73.86    9.71
   1   3 -14   69.14    8.30
  -1   3  14   69.99    9.96
  -1  -3  14   59.34    6.11
   1  -3 -14   55.14    9.88
   1   3 -14   68.35    9.90
  -1   3  13   67.51   11.51
   1  -3 -13   84.49   10.75
  -1  -3  13   78.94   10.02
  -1   3  13   83.85   10.31
   1   3 -13   79.68    8.86
   1   3 -13   71.22   10.02
  -1  -3  13   76.57    6.57
   1  -3 -13   82.28   11.76
  -1   3  12    5.47    2.97
  -1  -3  12    6.90    3.08
   1  -3 -12    5.02    2.60
   1   3 -12    4.22    2.04
   1  -3 -12    6.07    1.86
  -1   3  12    6.07    2.75
   1  -3 -12    4.03    2.89
  -1  -3  12    5.17    1.69
   1   3 -12    6.29    3.09
  -1   3  11   14.19    5.12
   1  -3 -11    8.83    3.27
  -1  -3  11   21.26    5.08
  -1   3  11    8.48    2.89
   1   3 -11    8.91    3.08
   1  -3 -11    8.67    2.13
   1   3 -11    8.80    3.43
   1  -3 -11   10.54    3.94
  -1  -3  11   10.63    2.27
  -1   3  10   21.61    6.13
  -1  -3  10   25.21    5.53
   1  -3 -10   19.11    4.57
   1  -3 -10   21.89    3.52
  -1   3  10   18.80    4.52
   1   3 -10   22.60    4.61
   1   3 -10   25.16    5.63
   1  -3 -10   16.25    4.79
  -1   3   9   25.31    6.41
   1  -3  -9   20.63    4.47
  -1  -3   9   19.77    5.03
   1  -3  -9   18.40    3.34
   1   3  -9   19.56    4.24
   1  -3  -9   21.42    5.38
   1   3  -9   16.29    4.41
  -1   3   8   15.41    4.96
  -1  -3   8   21.48    5.13
   1  -3  -8   24.46    4.64
   1  -3  -8   22.39    3.86
   1   3  -8   21.15    4.46
   1   3  -8   24.93    5.51
   1  -3  -8   21.36    5.20
  -1   3   7    0.80    1.46
   1   3  -7   -0.86    0.85
   1  -3  -7   -0.69    0.82
  -1  -3   7   -0.72    2.29
   1  -3  -7    0.67    0.88
   1   3  -7    0.03    1.25
   1   3  -7    1.53    1.27
   1  -3  -7   -1.17    2.13
  -1   3   6   40.83    7.52
   1   3  -6   40.69    5.35
   1  -3  -6   41.11    5.34
  -1  -3   6   44.23    7.09
   1  -3  -6   37.69    5.48
   1   3  -6   44.15    6.30
   1  -3  -6   37.51    6.40
   1   3  -6   43.95    7.00
   1   3  -5   28.50    4.35
  -1  -3   5   22.13    3.66
  -1   3   5   23.73    5.52
  -1  -3   5   18.41    4.59
   1  -3  -5   24.83    3.78
   1  -3  -5   23.51    4.48
   1  -3  -5   22.50    4.85
   1   3  -5   24.78    5.25
  -1   3   4    0.22    1.48
  -1  -3   4   -0.41    0.59
   1   3  -4   -1.32    0.94
   1  -3  -4    0.64    0.69
  -1  -3   4   -0.28    1.46
   1  -3  -4   -0.44    1.50
   1  -3  -4   -0.28    1.33
   1   3  -4    0.20    0.93
   1  -3  -3    1.74    0.83
   1   3  -3    1.09    0.75
  -1  -3   3    3.49    1.35
  -1   3   3    1.01    0.96
  -1   3   3    1.11    1.64
   1  -3  -3    1.04    1.38
   1   3  -3    1.48    0.98
  -1  -3   3    1.31    0.75
  -1  -3   2   10.44    2.23
   1  -3  -2   13.07    1.97
   1   3  -2   12.56    2.67
  -1   3   2   13.76    3.82
  -1   3   2    9.42    2.94
   1  -3  -2   13.80    3.57
  -1  -3   2   10.03    2.33
   1  -3  -2   10.21    2.99
   1   3  -2   11.60    3.46
  -1  -3   1   11.41    2.41
  -1   3   1   10.74    1.92
   1   3  -1   13.33    2.77
  -1   3   1   11.42    3.34
   1  -3  -1   11.61    1.77
   1   3  -1   11.51    3.52
  -1  -3   1   14.84    3.10
   1  -3  -1   10.77    3.16
  -1  -3   0    1.72    1.18
   1   3   0    2.68    1.19
  -1   3   0    2.55    0.89
   1   3   0    2.43    1.67
   1  -3   0    1.88    0.61
  -1   3   0    3.31    1.87
   1  -3   0    2.07    1.11
  -1  -3   0    2.72    1.46
   1  -3   1    0.85    0.60
   1   3   1    1.01    0.67
  -1   3  -1    0.43    0.40
  -1  -3  -1    0.34    0.44
   1  -3   1    1.09    1.33
   1   3   1    2.48    1.38
  -1   3  -1    0.73    0.80
   1  -3   1    1.45    0.78
  -1   3  -1    0.10    1.12
  -1  -3  -1    0.40    0.90
  -1   3  -2   54.00    4.43
  -1  -3  -2   56.64    5.60
   1  -3   2   52.45    7.33
   1   3   2   61.77    6.41
  -1   3  -2   59.21    7.59
   1  -3   2   58.51    6.86
  -1   3  -2   57.88    7.25
  -1  -3  -2   61.42    7.06
   1   3   2   50.79    7.52
   1   3   3    1.87    2.13
   1   3   3   -0.33    1.02
   1   3   3    0.98    0.88
   1  -3   3    0.18    0.76
  -1   3  -3    0.50    0.37
  -1  -3  -3    0.59    0.87
  -1   3  -3    0.42    1.13
  -1  -3  -3    0.88    0.57
  -1   3  -3   -0.08    1.51
   1  -3   3   -2.45    1.42
   1   3   4    5.25    2.41
   1   3   4    5.05    2.50
   1  -3   4    8.95    3.19
  -1   3  -4    4.46    1.49
  -1  -3  -4    4.85    1.95
   1   3   4    5.63    2.01
  -1   3  -4    5.91    2.02
   1  -3   4    3.41    1.50
  -1  -3  -4    5.62    2.28
  -1   3  -4    8.03    2.90
   1   3   5   62.89    9.50
  -1   3  -5   61.95    5.57
   1  -3   5   54.30    7.57
  -1  -3  -5   55.55    6.61
  -1   3  -5   62.01    7.68
  -1  -3  -5   60.28    6.64
  -1   3  -5   56.62    7.29
  -1  -3  -5   67.41    8.37
   1   3   6   19.78    5.43
   1  -3   6   14.56    3.85
  -1   3  -6   19.36    3.34
  -1  -3  -6   14.82    3.44
  -1   3  -6   18.56    4.39
  -1  -3  -6   16.35    3.21
  -1   3  -6   15.04    3.85
  -1  -3  -6   13.43    3.74
   1   3   7  138.87   14.59
  -1   3  -7  144.06    9.67
   1  -3   7  173.84   13.97
  -1  -3  -7  150.62   12.02
  -1  -3  -7  140.00    9.13
  -1   3  -7  142.65   11.82
  -1   3  -7  144.81   12.12
  -1  -3  -7  169.07   14.28
   1   3   8    0.31    1.49
  -1   3  -8   -0.28    0.67
  -1  -3  -8    1.34    1.17
   1  -3   8    1.31    1.92
  -1  -3  -8    0.45    0.39
  -1   3  -8    0.19    1.26
  -1  -3  -8    0.30    0.92
  -1   3  -8   -0.39    1.25
   1   3   9   20.84    5.97
  -1  -3  -9   17.95    4.50
   1  -3   9   25.94    5.41
  -1   3  -9   17.76    4.11
  -1  -3  -9   20.61    3.08
  -1  -3  -9   16.62    4.82
  -1   3  -9   18.32    4.53
   1   3  10    2.06    2.29
  -1  -3 -10    5.13    2.53
   1  -3  10    1.38    1.08
  -1   3 -10    2.06    1.64
   1   3  10    1.31    1.39
  -1  -3 -10    1.32    0.50
  -1   3 -10    3.94    2.34
  -1  -3 -10    2.20    1.98
   1   3  11  126.11   15.30
  -1  -3 -11  104.31   11.75
   1  -3  11  108.41   11.36
  -1  -3 -11  110.69    6.34
   1   3  11  109.14   11.87
  -1   3 -11  110.56   10.55
  -1   3 -11  118.63   11.89
  -1  -3 -11  115.69   13.28
   1   3  12   15.29    5.67
  -1  -3 -12   10.90    4.23
   1  -3  12   17.37    4.56
  -1   3 -12   15.08    4.04
   1   3  12   19.37    5.06
  -1   3 -12   16.87    4.63
  -1  -3 -12   13.67    4.47
   1   3  13   40.57    9.05
  -1  -3 -13   33.98    7.21
   1  -3  13   34.11    6.57
   1   3  13   35.86    7.11
  -1   3 -13   30.30    5.53
  -1  -3 -13   36.51    7.88
  -1   3 -13   35.36    6.78
   1   3  14   42.75    9.61
   1  -3  14   44.50    7.49
  -1  -3 -14   45.22    8.54
   1   3  14   48.69    8.48
  -1   3 -14   47.42    7.17
  -1   3 -14   44.63    7.60
  -1  -3 -14   44.82    8.87
   1   3  15    5.68    3.65
   1  -3  15    2.58    0.93
  -1  -3 -15    2.91    1.91
  -1   3 -15    2.54    1.52
   1   3  15    5.74    2.98
  -1   3 -15    1.41    1.40
  -1  -3 -15    2.98    2.56
   1   3  16    2.22    2.12
   1  -3  16    1.91    1.56
  -1  -3 -16    7.11    3.65
  -1   3 -16    2.25    1.95
   1   3  16    1.61    2.12
  -1   3 -16    2.69    2.05
  -1  -3 -16    5.00    3.82
   1   3  17    9.03    4.99
  -1  -3 -17   10.17    4.56
   1  -3  17   16.85    4.85
   1   3  17   10.44    4.48
  -1   3 -17    9.27    3.07
  -1   3 -17   16.45    4.94
  -1  -3 -17   14.33    5.62
   1   3  18   10.78    5.29
   1  -3  18    5.14    2.31
   1  -3  18    5.39    2.77
  -1  -3 -18    4.05    2.98
   1   3  18    5.88    3.48
  -1   3 -18    8.91    3.41
  -1   3 -18    7.85    3.35
  -1  -3 -18    5.10    3.98
   1  -3  19    6.20    2.71
   1   3  19    7.28    4.72
  -1  -3 -19    3.93    3.01
   1  -3  19    5.71    2.59
   1   3  19    8.88    4.41
  -1   3 -19    8.66    3.23
  -1   3 -19    2.05    1.50
  -1  -3 -19    5.29    3.71
   1  -3  20    2.00    1.94
   1   3  20    0.98    1.23
  -1  -3 -20    1.21    1.88
   1  -3  20    2.73    2.29
  -1   3 -20    2.40    1.91
   1   3  20    2.86    2.53
  -1  -3 -20    5.37    3.73
  -1   3 -20    4.41    2.84
   1  -3  21   14.39    4.41
   1   3  21    0.18    1.09
   1  -3  21    5.85    2.98
  -1  -3 -21    1.43    2.00
   1   3  21    4.55    3.16
  -1   3 -21    8.76    3.51
  -1   3 -21    6.01    3.43
  -1  -3 -21    5.96    4.71
   1   3  22    5.18    4.20
   1  -3  22    3.13    2.02
  -1  -3 -22   -0.41    1.28
   1   3  22    5.99    4.10
  -1   3 -22    4.74    3.68
  -1  -3 -22    3.37    3.32
   1  -3  23    2.49    2.05
   1   3  23   -2.67    3.04
  -1  -3 -23    0.07    0.90
   1   3  23   -0.70    1.35
  -1  -3 -23    2.93    2.98
  -1   3 -23    2.56    2.37
   1   3  24    0.60    1.77
   1  -3  24   -0.85    1.92
  -1  -3 -24   -1.56    2.16
   1   3  24    0.73    1.51
  -1  -3 -24   -1.25    2.27
  -1   3 -24    4.61    3.23
   1   3  25    1.81    2.73
   1  -3  25    0.40    1.49
  -1  -3 -25   -0.50    1.49
   1   3  25    3.40    3.10
  -1  -3 -25    2.74    2.98
  -1   3 -25    2.16    2.29
   1   3  26   -5.38    4.57
   1  -3  26   -1.63    1.86
  -1  -3 -26   -0.49    1.54
   1   3  26    1.67    2.28
  -1   3 -26    1.20    1.91
  -1  -3 -26   -0.31    1.41
  -1  -3 -27    5.01    4.10
  -1   3 -27   -0.11    0.82
   1  -4 -27    1.31    2.02
   1  -4 -26    4.71    3.70
  -1   4  26    0.72    1.65
  -1  -4  25    4.34    2.91
   1  -4 -25    1.06    1.91
  -1  -4  25    1.11    1.56
  -1   4  25    6.23    4.05
   1   4 -25   -2.67    2.84
  -1  -4  24   -0.81    1.37
   1  -4 -24   -0.78    1.61
  -1  -4  24    1.21    1.49
  -1   4  24   -2.70    2.65
   1   4 -24   -2.94    2.87
  -1  -4  23    2.20    1.95
  -1   4  23   -0.31    1.68
  -1  -4  23    3.02    2.95
   1  -4 -23   -0.37    1.39
  -1   4  23    4.34    3.28
   1  -4 -23    1.07    1.88
   1   4 -23    4.57    3.51
  -1  -4  22    1.99    1.81
  -1   4  22    3.28    3.54
  -1  -4  22    3.87    2.75
   1  -4 -22   -1.05    1.76
  -1   4  22    2.78    2.59
   1  -4 -22   -0.60    1.80
   1   4 -22    8.58    4.60
  -1   4  21   -1.84    2.72
   1  -4 -21    3.68    2.99
  -1  -4  21    1.00    1.57
  -1   4  21    0.54    1.40
   1   4 -21    4.67    3.33
   1  -4 -21   -0.05    3.15
  -1   4  20   -1.84    2.55
  -1  -4  20    0.86    1.46
   1  -4 -20    1.38    1.88
  -1   4  20    1.52    1.92
   1   4 -20    5.39    3.66
   1  -4 -20    0.92    2.29
  -1   4  19   -1.77    2.51
   1  -4 -19    1.75    2.00
  -1  -4  19    1.86    2.59
   1   4 -19   -1.81    1.71
  -1   4  19    0.59    1.79
   1   4 -19    0.77    1.56
   1  -4 -19    0.25    1.29
  -1   4  18   -3.22    3.25
  -1  -4  18    0.57    1.34
   1  -4 -18   -2.46    2.24
   1   4 -18   -1.54    1.59
  -1   4  18    1.59    1.84
   1   4 -18    3.18    2.89
   1  -4 -18    1.70    2.17
  -1  -4  17    0.23    0.98
   1  -4 -17    3.03    2.38
  -1   4  17    5.97    3.22
   1   4 -17    5.43    2.77
   1  -4 -17    3.24    2.71
   1   4 -17    4.58    3.13
  -1   4  16   -0.68    1.59
   1  -4 -16    2.13    1.99
  -1  -4  16    1.67    1.04
  -1   4  16    1.72    1.87
   1   4 -16   -0.82    1.21
   1  -4 -16   -2.65    2.54
   1   4 -16    4.08    3.07
  -1   4  15    3.07    2.94
   1  -4 -15    5.89    3.16
  -1  -4  15   -2.09    2.57
   1   4 -15    0.86    1.22
   1   4 -15   -1.41    1.80
   1  -4 -15    2.81    2.80
  -1   4  14    3.66    2.35
   1  -4 -14    0.67    1.73
  -1  -4  14   -0.12    2.32
   1   4 -14    3.26    2.38
   1  -4 -14    5.40    1.93
   1   4 -14    1.85    2.11
   1  -4 -14    0.68    1.40
  -1   4  13    0.85    1.47
   1  -4 -13    2.03    1.76
  -1  -4  13    0.59    1.40
   1  -4 -13   -0.14    0.46
   1   4 -13    0.82    0.90
   1   4 -13   -0.64    2.26
   1  -4 -13    0.42    1.36
  -1   4  12    2.08    2.51
  -1  -4  12    8.47    4.02
   1  -4 -12    1.27    0.60
   1  -4 -12    5.91    2.07
   1   4 -12    2.65    1.94
   1   4 -12    1.23    1.65
   1  -4 -12    1.88    1.55
  -1   4  11   45.27   10.01
  -1  -4  11   39.70    8.05
   1  -4 -11   41.13    6.99
   1  -4 -11   35.45    5.21
   1   4 -11   55.00    8.43
   1   4 -11   48.68    9.17
   1  -4 -11   42.46    8.77
  -1   4  10   34.78    8.65
  -1  -4  10   33.56    7.41
   1  -4 -10   42.22    6.78
   1  -4 -10   39.84    5.78
   1   4 -10   51.52    8.13
   1   4 -10   33.19    7.40
   1  -4 -10   42.99    8.41
  -1   4   9    3.27    2.65
  -1  -4   9    0.62    1.88
   1  -4  -9   -0.11    0.51
   1  -4  -9    1.20    1.48
   1   4  -9    0.24    0.97
   1  -4  -9   -1.17    1.83
  -1   4   8   29.67    7.54
  -1  -4   8   35.50    7.33
   1  -4  -8   34.92    5.41
   1  -4  -8   31.23    5.60
   1  -4  -8   30.54    6.80
   1   4  -8   31.29    7.03
  -1   4   7    1.70    1.60
  -1  -4   7    5.81    2.54
   1  -4  -7    4.35    1.86
   1  -4  -7    5.63    2.53
   1   4  -7    5.93    3.02
   1  -4  -7    5.40    2.90
  -1   4   6   33.41    7.85
   1  -4  -6   23.67    3.89
  -1  -4   6   32.42    6.97
   1  -4  -6   26.37    5.38
   1   4  -6   26.44    6.32
  -1  -4   6   29.13    4.16
   1  -4  -6   20.46    5.33
  -1   4   5    7.00    3.46
   1   4  -5    4.00    1.82
   1  -4  -5    2.74    1.26
  -1  -4   5    5.52    2.79
   1  -4  -5    4.45    2.19
  -1  -4   5    5.07    1.93
   1   4  -5    1.54    1.61
   1  -4  -5    7.30    3.24
  -1  -4   4   60.05    9.59
   1  -4  -4   57.35    5.11
  -1   4   4   55.50    9.63
  -1  -4   4   69.43    6.78
   1   4  -4   58.48    6.81
   1   4  -4   54.74    9.00
  -1  -4   4   60.67    6.45
   1  -4  -4   58.16    8.47
  -1  -4   3    1.74    1.35
   1  -4  -3   -0.37    0.44
   1   4  -3   -0.84    0.85
  -1   4   3    3.36    2.64
  -1  -4   3    1.69    0.90
   1  -4  -3    0.47    0.84
   1   4  -3   -1.20    1.47
  -1  -4   3    0.24    0.47
  -1   4   2   37.75    6.98
  -1  -4   2   39.55    4.87
   1   4  -2   32.12    4.99
   1  -4  -2   36.13    3.49
   1   4  -2   46.59    8.25
  -1  -4   2   36.56    5.40
   1  -4  -2   41.32    6.89
  -1  -4   1    7.70    2.06
   1   4  -1    9.77    2.73
   1   4  -1    8.24    3.08
  -1   4   1    5.73    3.12
   1  -4  -1    7.86    1.56
   1  -4  -1   11.59    3.63
  -1  -4   1    8.30    2.79
  -1   4   0    8.96    1.93
  -1  -4   0    6.70    1.96
   1   4   0    8.73    2.58
   1  -4   0    5.34    2.38
   1  -4   0    6.42    1.44
  -1   4   0    8.36    3.26
   1   4   0    8.33    3.65
   1  -4   0    5.48    2.28
  -1  -4   0    9.91    3.04
  -1   4  -1   36.09    4.04
   1  -4   1   43.63    7.69
   1   4   1   28.17    4.69
   1   4   1   40.41    7.70
  -1   4  -1   38.57    6.94
  -1  -4  -1   37.87    4.69
  -1  -4  -1   36.65    6.10
   1   4   2   12.55    3.09
  -1   4  -2   12.50    2.49
   1  -4   2    9.96    3.71
  -1  -4  -2    7.42    2.18
   1   4   2    9.70    3.75
  -1   4  -2   13.68    4.19
  -1  -4  -2   12.88    3.80
  -1   4  -3    0.77    0.43
   1   4   3    0.36    0.64
   1  -4   3    4.17    2.99
  -1  -4  -3    0.80    0.78
   1   4   3    3.18    2.34
  -1  -4  -3    1.81    1.52
  -1   4  -3    0.67    1.05
   1   4   4    5.83    2.78
  -1   4  -4    4.95    1.68
   1  -4   4    2.43    1.64
  -1  -4  -4    4.01    1.84
  -1   4  -4    2.95    1.55
  -1  -4  -4    1.96    1.58
  -1   4  -4    8.34    3.56
   1   4   5    0.08    0.87
   1  -4   5    1.15    1.47
  -1  -4  -5   -1.12    1.01
  -1   4  -5    0.24    0.56
  -1   4  -5   -1.27    1.39
  -1  -4  -5   -2.92    1.99
  -1   4  -5   -0.47    0.96
   1   4   6    0.10    1.52
  -1   4  -6    0.13    0.73
   1  -4   6    2.39    1.99
  -1  -4  -6    1.13    0.90
  -1  -4  -6    0.46    0.77
  -1   4  -6   -4.15    2.37
  -1   4  -6    6.39    3.26
  -1  -4  -6    1.23    1.10
   1   4   7   10.26    4.46
  -1   4  -7   10.98    2.87
  -1  -4  -7    9.44    3.09
   1  -4   7   15.97    4.94
  -1   4  -7    6.91    3.09
  -1  -4  -7   10.27    3.08
  -1  -4  -7   12.47    4.33
  -1   4  -7    9.88    3.74
   1   4   8   31.10    7.95
   1  -4   8   29.15    6.59
  -1  -4  -8   22.40    4.88
  -1   4  -8   28.81    6.15
  -1  -4  -8   24.64    4.60
  -1   4  -8   22.51    5.82
  -1  -4  -8   23.83    5.97
   1   4   9    5.50    2.84
  -1  -4  -9    7.44    2.97
   1  -4   9    4.83    2.92
  -1   4  -9    9.10    3.70
  -1  -4  -9    7.49    2.41
  -1   4  -9   17.18    5.20
  -1  -4  -9    5.83    3.25
   1   4  10    0.35    1.24
   1  -4  10   -0.53    1.38
  -1  -4 -10    0.04    0.77
  -1   4 -10    0.18    0.83
  -1  -4 -10   -1.82    1.17
  -1  -4 -10   -2.06    2.04
  -1   4 -10   -1.15    1.44
   1   4  11    3.31    3.17
   1  -4  11    0.27    1.23
  -1  -4 -11    2.34    1.84
  -1   4 -11    3.72    2.28
  -1  -4 -11    3.48    1.46
  -1  -4 -11    3.82    2.50
  -1   4 -11    3.99    2.33
   1   4  12   26.67    8.07
  -1  -4 -12   21.29    5.61
   1  -4  12   31.08    6.96
  -1  -4 -12   25.85    3.67
  -1   4 -12   30.19    6.45
  -1   4 -12   25.75    6.50
  -1  -4 -12   28.02    7.35
   1   4  13    0.57    1.86
   1  -4  13    5.41    3.17
  -1  -4 -13    6.82    3.67
  -1   4 -13    8.95    3.45
  -1  -4 -13    6.97    1.82
  -1   4 -13    3.40    2.73
  -1  -4 -13    7.39    4.30
   1   4  14   11.99    5.60
  -1  -4 -14   16.31    5.14
   1  -4  14   10.29    4.06
  -1   4 -14   17.03    5.00
  -1   4 -14   11.04    4.46
  -1  -4 -14   17.70    5.76
   1   4  15   14.68    6.34
   1  -4  15    9.17    3.92
  -1  -4 -15    5.92    3.26
  -1   4 -15    7.21    3.13
  -1  -4 -15    8.34    4.50
  -1   4 -15   11.91    4.36
   1   4  16    2.99    3.00
   1  -4  16   -2.44    2.15
  -1  -4 -16    1.74    1.91
   1   4  16   -1.20    1.59
  -1   4 -16   -0.32    1.25
  -1   4 -16   -1.99    2.03
  -1  -4 -16   -5.01    3.44
   1   4  17    7.66    4.71
  -1  -4 -17   -0.59    1.03
   1  -4  17    1.10    1.42
   1   4  17    5.19    3.23
  -1   4 -17    0.43    1.58
  -1  -4 -17    2.83    2.76
  -1   4 -17    6.11    3.41
   1   4  18   17.29    7.26
   1  -4  18    6.78    3.36
  -1  -4 -18   10.97    4.95
   1   4  18    8.13    4.03
  -1   4 -18    8.83    3.69
  -1   4 -18    7.02    3.78
  -1  -4 -18   11.94    5.08
   1   4  19    0.03    1.21
  -1  -4 -19   -0.32    1.18
   1  -4  19    0.06    0.87
  -1   4 -19    3.32    2.31
   1   4  19    0.98    1.67
  -1  -4 -19    0.29    1.82
  -1   4 -19    3.08    2.64
   1   4  20   10.55    5.82
   1  -4  20    2.91    2.39
  -1  -4 -20    5.41    3.88
  -1   4 -20    5.53    2.97
   1   4  20    7.57    4.13
  -1   4 -20   12.54    5.18
  -1  -4 -20    3.82    3.40
   1  -4  21    1.14    1.45
   1   4  21    1.09    2.66
   1  -4  21    4.19    2.96
  -1  -4 -21    3.57    2.99
   1   4  21   -3.20    2.85
  -1  -4 -21    4.55    3.72
  -1   4 -21    0.95    1.66
   1   4  22    4.35    4.04
   1  -4  22    1.23    1.41
  -1  -4 -22   -5.26    3.67
   1  -4  22    1.57    1.86
   1   4  22   -3.02    2.84
  -1   4 -22    4.76    3.35
  -1  -4 -22   -0.22    2.51
   1   4  23    3.39    3.77
  -1  -4 -23   -0.53    1.66
   1  -4  23    5.24    3.19
   1   4  23    0.35    1.33
  -1  -4 -23    1.12    2.04
  -1   4 -23    1.89    2.24
  -1  -4 -24   -0.59    1.63
   1  -4  24    3.33    2.63
   1   4  24    1.97    2.39
  -1   4 -24   -0.17    0.92
  -1  -4 -25    0.81    1.85
   1   4  25    1.75    2.37
  -1   4 -25    3.54    3.06
  -1  -4 -26   -2.14    2.70
  -1   4 -26    8.24    4.70
   1   5 -23   -0.78    1.83
   1   5 -22   -0.91    1.65
  -1  -5  21    2.53    2.41
   1   5 -21    0.49    1.28
  -1  -5  20    1.68    1.81
  -1   5  20    6.86    5.37
   1   5 -20   -1.55    2.16
   1  -5 -20    2.29    2.83
  -1  -5  19   -2.69    2.56
  -1   5  19   -1.80    2.69
   1  -5 -19    0.52    1.54
   1   5 -19    2.37    2.65
  -1  -5  18    3.28    2.74
  -1   5  18   -0.37    1.46
   1   5 -18   -1.31    2.00
   1  -5 -18    2.35    2.70
  -1  -5  17    3.32    2.95
  -1   5  17   10.71    5.93
   1   5 -17    9.55    4.85
  -1  -5  16   -1.79    2.14
  -1   5  16   -0.57    1.72
   1  -5 -16    0.38    1.60
   1   5 -16    0.78    3.30
  -1  -5  15    4.41    3.10
  -1   5  15    6.87    3.98
   1   5 -15   -1.60    2.11
   1  -5 -15    2.63    2.65
  -1  -5  14    0.98    1.48
  -1   5  14   -0.82    1.75
   1   5 -14   -0.27    1.25
   1  -5 -14   -1.83    2.29
  -1  -5  13    6.57    3.71
  -1   5  13   11.55    5.44
   1   5 -13    9.32    5.07
   1  -5 -13    4.80    3.33
  -1   5  12   -1.56    2.30
  -1  -5  12    1.15    1.90
   1  -5 -12    1.64    1.35
   1   5 -12    0.27    1.07
   1  -5 -12   -0.72    1.52
  -1   5  11    1.75    2.64
  -1  -5  11   -1.16    1.48
   1  -5 -11   -0.94    1.08
   1  -5 -11    0.75    1.50
   1   5 -11   -0.93    1.60
  -1   5  10    5.68    3.91
  -1  -5  10    5.08    3.26
   1  -5 -10   10.14    3.56
   1   5 -10    1.56    1.47
   1  -5 -10    6.16    3.80
  -1   5   9    8.66    5.10
  -1  -5   9    7.75    3.90
   1  -5  -9   12.53    3.80
   1  -5  -9    7.58    3.81
   1   5  -9   10.52    4.88
  -1   5   8   -3.08    2.78
  -1  -5   8   -1.60    1.95
   1  -5  -8    1.08    1.54
   1   5  -8    2.26    2.48
   1  -5  -8   -0.39    1.32
  -1   5   7    4.15    3.00
  -1  -5   7   -2.80    2.35
   1  -5  -7   -1.44    1.59
   1   5  -7    1.20    1.77
   1  -5  -7    0.96    1.50
  -1  -5   6    0.26    1.84
   1  -5  -6   -3.71    2.41
  -1  -5   6    0.95    0.93
   1   5  -6   -3.01    2.59
   1  -5  -6    3.66    2.84
   1  -5  -5    1.48    0.77
   1   5  -5    0.90    1.60
   1  -5  -5   -1.29    1.07
  -1  -5   5    0.86    0.90
  -1  -5   4    2.85    2.58
   1  -5  -4    5.13    2.87
   1   5  -4    6.06    3.45
  -1  -5   4    7.29    2.63
   1  -5  -4    1.06    1.35
  -1  -5   3    8.15    3.67
  -1   5   3    6.38    3.44
   1   5  -3   -0.73    1.44
  -1  -5   3    5.39    1.84
  -1  -5   3    6.93    2.71
   1  -5  -3    7.44    3.34
  -1  -5   2    9.50    4.39
   1  -5  -2   19.55    5.99
  -1  -5   2   10.90    2.71
   1   5  -2   17.08    5.65
  -1   5   2   16.73    5.28
  -1  -5   2   14.21    3.82
   1  -5  -2   18.72    5.18
   1  -5  -1   -1.80    2.37
  -1  -5   1    1.19    0.92
  -1   5   1   -0.40    0.95
   1   5  -1    1.14    1.74
   1  -5  -1   -1.42    1.51
  -1  -5   1   -1.61    1.42
   1  -5   0    1.63    1.08
  -1   5   0   -0.95    1.87
   1   5   0    2.01    2.63
  -1  -5   0    0.76    0.60
   1  -5   0    0.22    1.32
  -1  -5   0   -1.54    1.49
   1  -5   1   16.49    5.27
  -1  -5  -1   15.39    3.13
   1   5   1   21.90    6.42
  -1   5  -1   14.77    4.90
   1  -5   1   14.87    4.34
  -1  -5  -1   14.85    4.29
  -1  -5  -2    8.77    2.34
   1  -5   2    4.02    2.35
  -1   5  -2    5.58    3.16
   1   5   2    3.91    3.21
  -1  -5  -2    8.43    3.50
   1  -5   2    3.54    1.89
  -1  -5  -3   -0.92    0.88
   1  -5   3    0.30    1.28
   1   5   3    1.37    1.92
  -1   5  -3   -0.80    1.36
   1  -5   3   -0.50    0.91
  -1  -5  -3    1.47    0.83
  -1  -5  -4   15.84    3.40
   1  -5   4   15.54    5.38
  -1   5  -4   20.58    6.01
   1   5   4   18.08    5.80
  -1  -5  -4   14.82    4.69
   1  -5   4   18.43    4.46
   1  -5   5    1.13    1.73
  -1  -5  -5   -0.89    0.89
  -1  -5  -5    1.76    1.78
   1  -5   5    0.37    0.78
  -1   5  -5   -0.16    1.87
  -1  -5  -5    3.99    2.55
  -1  -5  -6    0.23    0.77
   1  -5   6    2.56    2.21
  -1  -5  -6   -1.30    1.50
  -1   5  -6    0.89    2.00
  -1  -5  -6   -1.58    1.77
   1  -5   7   12.01    4.62
  -1  -5  -7   10.89    3.21
  -1  -5  -7   15.00    4.39
  -1   5  -7    8.44    3.70
  -1  -5  -7   17.07    5.22
   1   5   8    9.66    5.01
   1  -5   8   11.65    4.70
  -1  -5  -8    3.61    2.06
  -1  -5  -8    8.86    3.73
  -1  -5  -8    4.55    2.87
  -1   5  -8    9.99    4.20
   1   5   9   12.72    5.66
   1  -5   9   15.65    5.36
  -1  -5  -9    9.49    3.15
  -1   5  -9    9.78    4.02
  -1  -5  -9   14.17    3.88
  -1   5  -9   12.17    4.75
  -1  -5  -9   13.16    5.62
   1   5  10    5.54    3.91
  -1  -5 -10    1.21    1.30
   1  -5  10   -2.35    2.26
  -1   5 -10    4.99    3.09
  -1  -5 -10    4.02    1.96
  -1  -5 -10    6.73    3.52
  -1   5 -10    4.62    2.80
   1   5  11   -2.36    2.58
  -1  -5 -11    2.00    1.70
   1  -5  11   -1.61    1.97
  -1   5 -11   -2.68    2.25
  -1  -5 -11   -2.22    2.25
  -1   5 -11    5.20    3.21
   1   5  12    0.83    1.74
   1  -5  12   -1.60    1.94
  -1  -5 -12    1.11    1.62
  -1   5 -12   -1.26    1.66
  -1   5 -12    3.10    2.54
  -1  -5 -12    1.54    2.51
   1   5  13   12.71    6.66
  -1  -5 -13    1.13    1.69
   1  -5  13    5.02    3.33
  -1   5 -13    6.90    3.88
  -1  -5 -13    1.84    2.90
  -1   5 -13    5.80    3.87
   1   5  14   11.48    5.86
   1  -5  14    6.21    3.55
  -1  -5 -14    5.03    3.05
  -1   5 -14    6.20    3.80
  -1  -5 -14   10.82    5.07
  -1   5 -14    8.30    3.77
   1   5  15   11.58    5.96
   1  -5  15   10.51    4.65
  -1   5 -15    4.93    3.00
  -1  -5 -15   -0.10    1.93
  -1   5 -15    8.06    4.22
   1   5  16   -4.15    3.75
   1  -5  16   -1.06    1.75
  -1   5 -16    1.92    2.05
  -1   5 -16    0.78    1.57
  -1  -5 -16    1.15    1.52
   1   5  17   -1.02    2.18
   1  -5  17    3.54    2.84
  -1   5 -17   -2.67    2.29
  -1  -5 -17   -1.27    2.02
  -1   5 -17    4.53    3.30
   1   5  18   -1.57    2.47
   1  -5  18    4.76    3.41
  -1   5 -18    3.17    2.74
  -1   5 -18    0.71    1.45
  -1  -5 -18    5.66    4.14
   1   5  19    1.37    2.48
   1  -5  19   -2.23    2.25
  -1   5 -19   -0.71    1.28
  -1   5 -19   -1.06    1.74
   1  -5  20   -0.29    0.86
   1   5  20   -3.97    3.92
  -1  -5 -20   -3.14    3.29
  -1   5 -20    5.40    3.73
  -1   5 -21   -2.59    2.63
   1   6 -17   -1.55    2.38
   1  -6 -16    4.91    3.76
   1   6 -16   -2.15    2.62
  -1  -6  15    2.85    2.84
  -1   6  15    7.87    4.76
   1   6 -15   -1.16    2.05
   1  -6 -15    2.28    2.09
  -1  -6  14    3.87    3.19
  -1   6  14   -0.24    1.31
   1  -6 -14    4.67    3.56
   1   6 -14    1.39    2.11
  -1  -6  13    0.25    1.06
  -1   6  13   -3.27    1.10
   1  -6 -13   -2.05    2.38
   1   6 -13    1.19    1.94
  -1  -6  12    0.30    2.55
  -1   6  12    0.31    1.52
   1   6 -12    2.18    2.46
   1  -6 -12   -3.13    2.73
  -1  -6  11    0.79    1.58
  -1   6  11   -5.33    4.16
   1  -6 -11   -3.92    3.14
   1   6 -11   -2.27    1.76
  -1  -6  10    4.01    3.15
   1  -6 -10   -1.44    1.96
   1   6 -10   -1.68    2.19
  -1  -6   9    0.54    1.34
   1   6  -9   -3.82    3.17
   1  -6  -9   -5.07    3.37
  -1  -6   8   -2.21    2.43
   1  -6  -8    0.87    1.37
   1  -6  -8    0.39    1.79
   1   6  -8   -0.13    1.02
  -1  -6   7    5.54    3.66
   1  -6  -7    5.74    3.25
   1  -6  -7    7.28    3.86
   1   6  -7    2.82    2.81
   1   6  -6    4.17    3.29
  -1  -6   6    8.61    4.33
   1  -6  -6    8.65    4.34
   1  -6  -6    4.90    2.93
   1  -6  -6    6.50    3.59
   1   6  -5    6.61    4.06
   1  -6  -5    9.17    4.27
  -1  -6   5    7.29    4.21
   1  -6  -5    2.47    2.40
   1  -6  -5    1.30    1.46
   1   6  -4   22.73    7.51
   1  -6  -4   14.18    5.35
  -1  -6   4   23.47    7.30
   1  -6  -4   15.36    5.88
   1  -6  -4   15.57    5.32
   1   6  -3    0.76    2.09
  -1  -6   3   -1.18    1.92
   1  -6  -3    0.03    1.83
   1  -6  -3    4.77    3.31
   1  -6  -3    1.06    1.63
   1  -6  -2    3.68    2.85
   1   6  -2   -0.71    2.03
   1  -6  -2   -1.57    1.71
  -1  -6   1    0.64    1.31
   1  -6  -1   -4.85    3.31
   1   6  -1   -4.66    3.42
  -1   6   1   -1.44    1.91
   1  -6  -1   -0.05    0.78
  -1  -6   0    8.82    4.59
   1  -6   0    7.38    3.65
   1   6   0    6.26    4.53
  -1   6   0    4.88    3.24
   1  -6   0    5.03    2.81
   1  -6   1   -3.77    3.00
  -1  -6  -1    0.66    1.87
  -1   6  -1    1.74    2.04
   1   6   1    4.26    2.84
  -1  -6  -1   -2.69    2.11
   1  -6   1   -1.92    1.79
   1  -6   2   -2.42    2.46
   1   6   2    2.19    2.83
  -1   6  -2   -0.92    1.54
  -1  -6  -2   -1.19    1.55
   1  -6   3    6.36    3.72
   1   6   3    6.85    4.30
  -1   6  -3    4.57    3.15
  -1  -6  -3    6.44    3.18
  -1   6  -4    3.98    2.32
   1  -6   4    1.20    1.64
  -1  -6  -4    0.34    2.41
  -1  -6  -4    0.26    1.00
  -1   6  -5   -0.80    1.52
   1  -6   5    1.15    1.88
  -1  -6  -5   -0.84    1.71
  -1  -6  -5   -1.63    1.87
  -1   6  -6    1.02    1.68
   1  -6   6    1.96    2.59
  -1  -6  -6   -1.77    1.87
  -1  -6  -6    2.24    2.18
   1  -6   7    1.07    1.87
  -1   6  -7   -0.44    1.25
  -1  -6  -7   -1.76    1.97
   1  -6   8    2.73    2.66
  -1  -6  -8   -4.97    3.30
  -1   6  -8   -2.55    2.51
   1  -6   9    0.55    1.52
  -1   6  -9    3.04    2.80
  -1  -6  -9   -2.85    2.62
   1  -6  10    3.01    2.86
  -1  -6 -10    4.05    3.11
  -1   6 -10    3.51    2.61
   1  -6  11   -2.85    2.72
  -1  -6 -11    8.57    4.51
   1  -6  12   -3.26    3.00
   1   6  12    1.89    2.73
  -1  -6 -12    2.69    2.77
   1  -6  13   -2.05    2.36
  -1  -6 -13    0.67    1.58
   1  -6  14   -2.75    2.72
   1   6  14   -2.69    3.22
  -1  -6 -14   -1.46    2.21
   1   6  15    0.98    2.26
  -1  -6 -15    0.01    1.26
  -1  -6 -16    3.59    3.39
   1  -7 -12    1.56    2.20
   1  -7 -11    2.16    2.50
   1  -7 -10    1.83    2.17
   1  -7 -10   -0.11    1.01
   1  -7  -9    1.71    2.13
   1  -7  -9    3.59    3.05
   1  -7  -8    2.72    2.67
   1  -7  -8    2.08    2.41
   1  -7  -7    0.69    1.62
   1  -7  -7   -4.03    3.11
   1  -7  -6    1.41    2.01
   1  -7  -5    0.72    1.97
   1  -7  -4    6.99    4.76
  -1  -7   4   -3.76    3.80
   1  -7  -3    4.24    3.69
  -1  -7   3   -0.33    1.38
   1  -7  -2    0.15    1.06
  -1  -7   2   -0.93    1.93
   1  -7  -1    3.24    3.13
  -1  -7   1    3.16    2.64
   1  -7  -1    1.41    1.44
  -1  -7   0    1.54    2.22
   1  -7   0   10.70    5.19
   1   7   0    5.91    4.08
  -1  -7  -1   -1.71    2.25
   1  -7   1   -0.30    1.11
   1   7   1   -0.58    1.42
  -1  -7  -2   -5.61    3.86
   1  -7   2    0.02    1.07
  -1  -7  -3   -1.07    1.92
   1  -7   3   -4.51    3.57
   1  -7   4   -3.02    2.96
  -1  -7  -4   -0.36    1.62
  -1  -7  -5    0.65    1.64
   1  -7   5    4.98    3.89
  -1  -7  -6   -4.78    3.57
  -1  -7 -10    0.17    1.01
  -1  -7 -11   -1.07    1.79
  -1  -7 -12    7.17    4.43
  -2   0  29    0.29    1.45
  -2   0  29   -0.52    1.33
  -2   0  28    5.45    4.20
  -2   0  28    2.34    2.51
  -2   0  27    2.61    2.82
  -2   0  27    1.13    1.82
  -2   0  26    8.49    4.58
  -2   0  26   14.00    5.71
  -2   0  25    0.12    0.89
  -2   0  25    3.06    2.65
  -2   0  24   -0.49    1.30
  -2   0  24    0.46    1.29
  -2   0  23   -3.05    2.56
  -2   0  23    3.33    2.58
  -2   0  22    7.70    3.83
  -2   0  22    2.33    1.87
  -2   0  21   -3.66    2.59
  -2   0  21   -1.21    2.21
   2   0 -21    1.36    2.63
  -2   0  20   10.34    4.06
  -2   0  20    9.07    3.59
   2   0 -20   14.31    4.90
  -2   0  19    0.08    1.39
   2   0 -19    1.86    2.24
  -2   0  18   27.23    6.01
   2   0 -18   27.13    6.14
  -2   0  17    0.68    1.45
   2   0 -17   -0.66    1.53
  -2   0  16   48.26    7.42
   2   0 -16   43.65    7.29
   2   0 -15    1.00    0.80
  -2   0  15    1.60    1.28
   2   0 -15    0.18    0.83
   2   0 -14    0.93    0.71
  -2   0  14    1.35    1.69
   2   0 -14    1.99    1.16
   2   0 -13    0.65    0.78
  -2   0  13    0.24    0.83
   2   0 -12  400.48   13.69
  -2   0  12  409.19   17.93
   2   0 -12  405.68   19.04
   2   0 -11   -0.20    0.40
  -2   0  11    0.73    1.15
  -2   0  11    1.00    1.04
   2   0 -11   -0.70    1.39
   2   0 -10   52.43    4.41
  -2   0  10   51.44    5.69
  -2   0  10   60.13    6.91
   2   0 -10   54.22    6.36
   2   0  -9   -0.27    0.47
  -2   0   9   -0.31    0.84
   2   0  -9    0.59    1.03
  -2   0   9    0.65    1.10
   2   0  -8  155.00    6.53
  -2   0   8  149.60    8.56
  -2   0   8  163.54   10.16
   2   0  -8  161.52    9.68
   2   0  -7    0.15    0.19
  -2   0   7    0.06    0.27
  -2   0   7   -0.04    0.35
  -2   0   7    0.11    0.83
   2   0  -7    0.26    0.95
   2   0  -6   61.04    3.46
  -2   0   6   59.74    3.01
  -2   0   6   56.05    4.50
   2   0  -6   55.20    5.02
  -2   0   6   68.19    5.69
   2   0  -5   -0.17    0.18
  -2   0   5    0.29    0.25
   2   0  -5    0.14    0.39
  -2   0   5    0.61    0.60
   2   0  -5   -0.12    0.56
   2   0  -4  378.34   11.29
   2   0  -4  384.72   11.14
  -2   0   3    0.28    0.29
   2   0  -3    0.14    0.38
  -2   0   2  537.11   10.95
   2   0  -2  544.59   11.04
  -2   0   2  537.81    8.92
  -2   0  -1   -0.06    0.29
   2   0   1   -0.03    0.18
  -2   0  -1    0.38    0.50
   2   0   1    0.29    0.20
  -2   0  -2   77.68    3.67
   2   0   2   75.66    3.66
  -2   0  -2   77.01    4.07
   2   0   2   80.21    4.17
  -2   0  -2   77.66    5.12
   2   0   2   78.61    5.23
   2   0   3    0.09    0.27
  -2   0  -3   -0.51    0.44
   2   0   3    0.10    0.37
  -2   0  -3    0.12    0.48
  -2   0  -3   -0.16    0.56
  -2   0  -4 4270.37   32.67
   2   0   4 4238.26   35.20
   2   0   4 4321.56   38.23
  -2   0  -5   -0.62    0.58
   2   0   5    0.42    0.49
   2   0   5    0.68    0.64
  -2   0  -6  448.23   12.20
   2   0   6  444.88   13.59
   2   0   6  451.93   14.64
   2   0   6  444.86   16.02
  -2   0  -7   -0.88    0.62
   2   0   7   -0.12    0.49
   2   0   7   -0.24    0.56
   2   0   7   -0.57    0.71
  -2   0  -8  368.99   12.47
   2   0   8  352.22   13.98
   2   0   8  367.17   15.12
   2   0   8  361.33   16.30
   2   0   9    1.17    1.11
  -2   0  -9   -0.20    0.54
  -2   0  -9    0.19    0.71
   2   0   9    0.74    1.06
   2   0   9    0.46    0.91
  -2   0 -10  303.43   12.48
   2   0  10  319.08   14.99
   2   0  10  276.95   14.62
  -2   0 -10  306.03   12.43
   2   0  11    0.53    0.96
  -2   0 -11    0.15    0.54
   2   0  11    1.27    1.39
   2   0  12   17.95    4.00
   2   0  12   22.19    4.59
   2   0  13   -0.10    0.73
   2   0  13   -0.12    0.54
   2   0  14   25.78    5.23
   2   0  14   28.29    5.52
   2   0  15    0.01    0.70
   2   0  15    2.74    2.17
   2   0  16  102.69   11.28
   2   0  16  101.89   11.39
   2   0  17    4.95    3.08
   2   0  17    1.51    2.03
   2   0  18   88.70   11.25
   2   0  18   98.14   12.01
   2   0  19    1.44    1.79
   2   0  19   -1.43    1.89
   2   0  20    6.52    3.46
   2   0  20    4.81    3.11
   2   0  21    1.49    2.09
   2   0  21   -1.80    1.88
   2   0  22   -0.24    1.19
   2   0  22   -1.26    1.83
   2   0  23   -0.39    2.00
   2   0  23   -0.01    2.41
   2   0  24    2.07    2.27
   2   0  24   -2.39    2.49
   2   0  25    0.60    1.89
   2   0  25   -0.55    1.46
   2   0  26    1.10    2.95
   2   0  26    6.05    3.81
   2   0  27   -0.84    1.64
   2   0  27   -7.16    4.29
   2   0  28   -4.47    3.64
   2   0  28    1.80    2.41
   2   0  29   -1.60    2.41
   2   0  30    4.51    3.84
  -2  -1  30    1.60    2.40
  -2   1  29    5.47    4.34
  -2  -1  29   -1.11    2.03
  -2   1  29    4.22    2.92
  -2  -1  28    2.80    2.88
  -2   1  28    8.38    5.13
  -2  -1  28    3.55    3.04
  -2   1  28    1.28    1.11
  -2  -1  27    7.02    3.30
  -2   1  27    1.68    2.42
  -2   1  27    8.84    4.26
  -2  -1  27   -1.03    1.73
  -2   1  26    0.01    2.48
  -2  -1  26    3.05    2.95
  -2   1  26   -3.39    2.93
   2  -1 -26    3.14    2.89
  -2  -1  25    8.56    4.16
  -2   1  25   12.15    5.63
  -2   1  25    8.73    4.09
   2  -1 -25   10.55    4.98
  -2   1  24    5.51    3.71
  -2  -1  24    1.40    1.31
  -2   1  24    1.69    1.98
   2  -1 -24   -2.62    2.62
  -2  -1  23   15.14    4.84
  -2   1  23    4.67    3.37
  -2   1  23   11.04    4.84
   2  -1 -23    6.66    3.82
  -2   1  22    3.77    3.38
  -2  -1  22    1.32    1.73
  -2   1  22    3.30    2.55
   2  -1 -22    4.67    3.88
  -2   1  21   82.58   12.96
  -2  -1  21   72.81   10.40
  -2   1  21   70.17   11.00
   2  -1 -21   65.86   11.40
  -2   1  20   20.00    6.32
  -2  -1  20   21.52    5.30
  -2   1  20   23.77    6.15
   2   1 -20   18.43    3.23
   2  -1 -20   16.32    5.61
  -2   1  19   87.16   12.43
  -2  -1  19  100.22   11.23
   2   1 -19   91.27    6.99
  -2   1  19   87.67   11.37
   2  -1 -19   97.21   12.83
  -2  -1  18    9.02    3.25
  -2   1  18    6.40    3.49
  -2   1  18   10.89    3.94
   2   1 -18   10.15    2.31
   2  -1 -18   11.63    4.66
  -2   1  17   21.15    5.81
  -2  -1  17   23.13    5.00
   2  -1 -17   24.12    3.66
   2   1 -17   24.43    3.42
  -2   1  17   19.56    4.87
   2  -1 -17   18.41    5.47
  -2  -1  16   44.87    6.75
  -2   1  16   38.91    7.49
   2  -1 -16   37.07    4.36
  -2  -1  16   42.16    5.41
   2   1 -16   45.58    4.53
  -2   1  16   42.55    7.20
   2  -1 -16   44.34    7.93
  -2   1  15    1.62    1.93
  -2  -1  15    2.69    1.73
  -2  -1  15    2.46    1.56
   2  -1 -15    4.00    1.38
  -2   1  15   -0.37    1.24
   2   1 -15    1.99    0.93
   2  -1 -15   -0.59    2.45
  -2  -1  14   16.69    3.70
  -2   1  14   20.61    5.18
  -2  -1  14   21.82    3.73
   2  -1 -14   18.14    2.72
   2   1 -14   21.03    2.89
  -2   1  14   19.37    4.44
  -2  -1  14   19.41    4.18
   2  -1 -14   19.16    4.78
  -2  -1  13    1.83    1.23
  -2   1  13    1.78    1.57
  -2  -1  13    2.54    1.36
  -2   1  13    1.95    1.18
   2  -1 -13    0.82    1.61
   2   1 -13    2.31    0.97
  -2  -1  13    1.46    1.09
  -2   1  12   91.27    9.90
  -2  -1  12   90.74    7.29
   2   1 -12   90.29    8.23
  -2   1  12   93.57    8.93
   2   1 -12   90.97    5.66
  -2   1  12   96.00    6.88
   2  -1 -12   89.90   10.09
  -2  -1  12   94.98    8.29
  -2   1  11   68.54    8.29
   2   1 -11   66.38    6.86
  -2  -1  11   66.95    6.16
  -2   1  11   59.93    6.79
  -2   1  11   63.56    5.41
   2   1 -11   57.83    4.42
  -2  -1  11   58.36    6.10
   2  -1 -11   61.52    7.98
  -2   1  10   30.45    5.34
  -2  -1  10   25.35    3.75
   2   1 -10   29.86    4.44
  -2   1  10   31.81    3.74
   2   1 -10   27.18    2.99
  -2   1  10   21.93    3.97
  -2  -1  10   25.61    3.75
   2  -1 -10   19.31    4.15
  -2   1   9    3.03    2.10
  -2  -1   9    1.16    0.98
   2   1  -9    0.77    0.88
  -2   1   9    0.79    0.98
  -2   1   9    1.68    0.98
   2   1  -9    1.41    0.59
  -2  -1   9    0.94    0.68
   2   1  -9   -0.14    0.61
   2  -1  -9    0.62    1.46
  -2   1   8   99.52    8.85
   2  -1  -8   97.10    7.65
   2   1  -8   98.64    8.25
   2   1  -8   93.29    7.38
  -2  -1   8  102.84    7.20
  -2   1   8   92.90    6.06
  -2   1   8   97.61    7.38
   2   1  -8  100.56    5.32
   2   1  -8  102.34    6.21
   2  -1  -8   91.41    8.61
  -2  -1   8  103.21    6.30
   2   1  -7   77.55    6.88
  -2   1   7   79.89    7.55
   2  -1  -7   77.20    6.57
  -2  -1   7   68.03    5.78
  -2  -1   7   76.19    3.95
  -2   1   7   71.09    5.24
   2   1  -7   74.54    4.49
  -2   1   7   74.53    5.96
  -2  -1   7   75.16    4.79
   2   1  -7   77.98    6.76
   2  -1  -7   76.88    7.44
  -2   1   6  193.64   10.90
   2   1  -6  178.27    9.88
   2  -1  -6  197.07   10.12
  -2  -1   6  202.77    9.89
  -2  -1   6  187.78    6.52
   2   1  -6  199.44    7.18
  -2   1   6  192.71    8.94
  -2   1   6  201.95    8.67
   2  -1  -6  190.93    7.63
   2  -1  -6  195.19   11.64
  -2  -1   6  195.90    6.59
   2   1  -6  190.20   10.10
  -2   1   5   37.90    4.63
   2  -1  -5   36.46    4.15
   2   1  -5   43.13    4.56
  -2  -1   5   42.93    4.62
  -2  -1   5   40.95    4.33
  -2   1   5   39.08    3.83
  -2   1   5   40.77    3.78
   2  -1  -5   40.99    3.67
   2  -1  -5   40.04    3.50
   2  -1  -5   40.54    3.61
  -2  -1   5   39.68    3.09
   2   1  -5   38.32    3.16
   2   1  -5   39.50    4.50
   2  -1  -5   41.11    5.09
   2   1  -4  296.86   11.25
  -2   1   4  296.48   12.16
  -2  -1   4  286.92   11.15
   2  -1  -4  299.61   11.38
   2  -1  -4  292.92    9.73
  -2  -1   4  293.03    8.65
  -2   1   4  299.79    9.34
   2  -1  -4  311.24    9.93
   2  -1  -4  290.67    8.80
  -2   1   4  294.60   10.68
   2   1  -4  308.58   12.26
  -2  -1   4  307.72   11.69
  -2   1   3  523.91   15.26
   2   1  -3  546.53   14.44
  -2  -1   3  507.50   14.05
   2  -1  -3  529.40   14.35
  -2   1   3  535.23   11.02
  -2  -1   3  531.57   11.96
  -2   1   3  540.77   13.27
   2  -1  -3  522.12   12.76
   2  -1  -3  523.37   13.65
  -2   1   3  519.73   14.41
   2  -1  -3  540.32   10.84
   2   1  -3  537.64   15.76
  -2  -1   3  530.13   15.17
   2  -1  -2   19.14    1.61
  -2  -1   2   20.75    2.72
  -2   1   2   20.33    2.82
   2  -1  -2   21.18    2.69
   2   1  -2   17.59    2.53
   2  -1  -2   17.47    2.09
   2  -1  -2   17.10    2.30
  -2   1   2   20.57    2.55
   2  -1  -2   19.43    2.75
  -2   1   2   16.29    2.64
   2  -1  -2   21.51    1.93
  -2  -1   2   20.31    2.99
   2   1  -2   22.95    3.28
   2  -1  -1  134.32    6.46
  -2  -1   1  137.46    6.88
  -2   1   1  139.35    6.71
   2   1  -1  132.43    6.83
   2  -1  -1  139.71    6.20
   2  -1  -1  143.71    6.51
   2  -1  -1  128.90    7.39
  -2   1   1  133.35    6.45
   2   1  -1  128.64    4.51
   2   1  -1  146.63    8.14
  -2  -1   1  129.74    7.65
   2  -1  -1  132.52    5.25
  -2   1   0  199.99    7.36
  -2  -1   0  197.06    8.34
   2  -1   0  192.54    7.19
   2   1   0  201.77    8.66
   2  -1   0  215.40    7.96
  -2   1   0  184.78    7.80
   2  -1   0  208.91    7.93
  -2   1   0  211.81    8.05
  -2  -1   0  194.61    9.43
  -2  -1   0  206.46    6.94
   2   1   0  207.84    9.86
   2  -1   0  202.99    5.66
  -2   1   0  196.49    5.66
   2   1   0  198.76    6.87
  -2  -1  -1 1316.08   26.19
  -2  -1  -1 1302.29   22.73
   2  -1   1 1310.50   17.30
   2   1   1 1284.76   23.00
   2  -1   1 1312.22   20.25
  -2   1  -1 1274.05   21.21
  -2   1  -1 1407.63   21.09
   2  -1   1 1296.84   19.26
   2   1   1 1294.50   25.36
  -2   1  -1 1310.34   14.44
  -2  -1  -1 1329.16   25.49
   2  -1   1 1288.68   13.42
   2   1   1 1320.42   20.34
  -2  -1  -1 1282.22   20.16
   2   1   2   70.47    6.21
  -2  -1  -2   68.90    6.09
   2   1   2   61.17    5.38
  -2   1  -2   70.09    5.17
  -2  -1  -2   63.99    5.42
   2  -1   2   63.70    4.69
   2  -1   2   70.91    4.48
  -2   1  -2   65.39    4.56
  -2  -1  -2   67.25    5.32
  -2   1  -2   66.30    3.52
   2   1   2   64.81    5.07
  -2  -1  -2   76.80    5.55
  -2  -1  -2   67.70    6.08
   2   1   2   68.00    6.02
   2   1   3 1680.01   31.49
  -2  -1  -3 1669.73   31.23
   2  -1   3 1658.96   24.95
  -2   1  -3 1690.52   26.30
   2   1   3 1626.94   29.49
  -2  -1  -3 1716.87   30.15
   2   1   3 1700.65   27.82
   2  -1   3 1687.06   21.73
  -2   1  -3 1672.67   23.12
  -2  -1  -3 1635.54   27.51
   2   1   3 1667.12   28.27
  -2  -1  -3 1667.37   31.23
  -2  -1  -3 1681.55   28.31
   2   1   3 1676.51   31.21
   2   1   4   63.49    6.32
  -2  -1  -4   60.30    6.10
   2  -1   4   63.02    5.09
   2   1   4   60.61    6.11
  -2   1  -4   54.62    4.92
  -2  -1  -4   58.15    5.95
  -2  -1  -4   60.02    5.55
  -2   1  -4   63.05    4.55
   2   1   4   57.11    5.40
   2   1   4   57.41    5.64
  -2  -1  -4   62.04    5.84
  -2  -1  -4   68.23    6.59
  -2  -1  -5  429.01   16.82
   2   1   5  397.24   16.73
  -2   1  -5  411.21   14.13
  -2  -1  -5  439.42   17.58
   2  -1   5  440.15   13.83
  -2   1  -5  421.37   11.87
  -2  -1  -5  413.19   15.17
   2   1   5  424.09   15.57
  -2  -1  -5  423.69   16.46
   2   1   5  421.00   16.35
  -2  -1  -6  394.07   16.59
   2   1   6  409.18   17.66
  -2   1  -6  391.40   14.34
   2  -1   6  407.83   13.89
  -2  -1  -6  397.93   17.93
  -2  -1  -6  387.65   15.24
   2   1   6  404.43   16.12
  -2   1  -6  414.81   12.00
   2   1   6  394.88   16.92
  -2  -1  -6  395.24   16.90
  -2  -1  -7   20.20    3.86
   2   1   7   15.17    3.55
   2  -1   7   20.58    3.22
  -2   1  -7   23.61    3.67
  -2  -1  -7   17.88    4.00
  -2  -1  -7   19.94    3.59
   2   1   7   16.93    1.43
   2   1   7   18.64    3.64
  -2   1  -7   20.84    2.76
  -2  -1  -7   18.97    4.07
   2   1   7   19.68    4.02
   2   1   8  145.72   11.49
   2  -1   8  153.98    7.28
  -2  -1  -8  160.45   11.02
  -2   1  -8  161.28    9.97
   2  -1   8  156.81    9.15
  -2  -1  -8  158.56   10.46
   2   1   8  149.85   10.70
   2   1   8  151.49    4.67
  -2   1  -8  166.36    8.04
   2   1   8  164.19   12.02
  -2  -1  -8  163.31   12.00
   2  -1   9  134.04    7.42
   2   1   9  125.21   11.03
   2  -1   9  140.81    8.92
   2   1   9  134.63    4.85
   2   1   9  129.83   10.40
  -2   1  -9  146.20    7.78
  -2  -1  -9  138.06   11.61
   2   1  10    2.14    1.82
   2  -1  10    1.60    0.93
   2  -1  10    2.66    1.47
   2   1  10    1.31    1.28
  -2  -1 -10    4.14    2.33
   2  -1  10    2.99    1.70
   2   1  11   99.46   10.62
   2  -1  11  100.49    7.51
   2   1  11  111.70   10.53
  -2  -1 -11  105.72   11.16
   2  -1  12   12.07    2.71
   2   1  12    9.42    3.73
   2   1  12   13.44    3.69
  -2  -1 -12   10.92    3.74
   2  -1  13   38.55    5.21
   2   1  13   37.98    7.05
   2   1  13   38.75    6.56
  -2  -1 -13   38.84    7.02
   2   1  14   -2.81    2.04
   2  -1  14    2.56    1.69
   2   1  14    0.54    1.03
  -2  -1 -14    2.19    2.01
   2  -1  15    9.56    2.96
   2   1  15   11.37    4.01
   2   1  15    6.30    2.83
  -2  -1 -15   13.36    4.62
   2   1  16    6.08    3.31
   2  -1  16    5.90    2.42
   2   1  16    9.27    3.72
  -2  -1 -16    8.10    3.70
   2  -1  17   -1.65    1.42
   2   1  17   -0.21    1.06
   2   1  17   -0.29    1.78
  -2   1 -17    0.78    1.06
   2   1  18   11.14    4.40
   2  -1  18    7.29    2.78
   2   1  18   10.03    4.02
  -2   1 -18    8.74    2.47
   2   1  19    8.44    4.18
   2  -1  19    8.77    3.35
   2   1  19    7.15    3.35
  -2   1 -19    8.96    2.62
   2   1  20   23.38    6.89
   2  -1  20   32.57    6.73
   2   1  20   32.37    7.51
  -2   1 -20   38.11    5.38
   2   1  21   10.12    4.88
   2  -1  21   13.52    4.59
   2   1  21    7.77    3.89
   2  -1  21   14.56    5.12
  -2   1 -21   11.13    2.99
   2   1  22    1.60    1.44
   2  -1  22    2.66    2.83
   2  -1  22    3.31    2.94
   2   1  22    1.02    1.68
  -2   1 -22    2.20    1.39
   2   1  23    4.02    3.01
   2  -1  23    1.56    1.75
   2  -1  23   -0.15    1.75
   2   1  23    4.61    3.92
  -2   1 -23    2.87    2.30
   2   1  24    2.41    2.61
   2  -1  24    2.55    2.36
   2   1  24    4.82    3.34
   2  -1  24    1.38    2.11
   2   1  25    5.66    4.05
   2  -1  25    2.83    2.57
   2   1  25    6.25    3.98
   2  -1  25    4.30    3.17
   2   1  26   -0.75    1.79
   2  -1  26    2.74    2.55
   2  -1  26   -0.90    1.67
   2   1  26    0.53    1.36
   2  -1  27    2.30    2.51
   2   1  27   -3.72    3.41
   2  -1  27   -0.34    1.42
   2   1  27    3.63    3.19
   2   1  28   -0.55    1.76
   2  -1  28    2.76    2.63
   2  -1  28    3.36    3.08
   2   1  28   -3.19    3.04
   2   1  29   -6.30    4.66
   2  -1  29   -4.65    3.61
   2  -1  30    2.80    2.97
   2  -1  31    8.15    4.93
  -2  -2  29    4.49    3.45
  -2   2  28    0.46    2.48
  -2  -2  28   -1.39    2.02
  -2   2  28    0.26    1.13
   2  -2 -28    1.95    2.56
   2   2 -28   -0.49    1.42
  -2  -2  27    5.41    2.73
  -2   2  27   -1.04    2.14
  -2   2  27    4.07    2.66
   2  -2 -27    4.82    3.72
   2   2 -27    5.49    3.69
  -2   2  26   -3.01    3.35
  -2  -2  26    5.75    3.46
  -2   2  26    3.85    3.12
   2  -2 -26    5.46    3.95
   2   2 -26   10.41    4.84
  -2  -2  25    1.53    1.84
  -2   2  25    0.10    1.18
  -2   2  25   -5.07    3.49
   2  -2 -25   -1.21    1.96
   2   2 -25    0.86    1.55
  -2  -2  24    5.27    3.10
  -2   2  24    3.79    3.61
  -2   2  24    6.78    3.71
   2   2 -24   12.19    5.15
   2  -2 -24    1.45    2.21
  -2   2  23   -0.38    1.35
  -2  -2  23    1.99    1.98
  -2   2  23    0.74    1.47
   2  -2 -23    0.34    1.31
  -2   2  22    6.75    4.25
  -2  -2  22   10.58    4.05
  -2   2  22    6.89    3.60
   2  -2 -22    5.35    3.65
   2   2 -22   13.11    5.04
  -2   2  21    3.16    2.88
  -2  -2  21    8.13    3.66
  -2  -2  21    2.98    2.36
  -2   2  21   -0.79    1.61
   2  -2 -21   -0.43    2.55
   2   2 -21    5.90    3.40
  -2   2  20    1.93    3.06
  -2  -2  20    6.91    3.08
  -2  -2  20    9.21    3.26
  -2   2  20    6.96    3.47
   2   2 -20    7.89    2.50
   2  -2 -20    6.08    3.59
   2   2 -20   10.31    4.22
  -2  -2  19   13.44    3.99
  -2   2  19   25.74    7.65
  -2  -2  19   16.99    4.26
   2   2 -19   12.77    3.10
  -2   2  19   11.65    4.58
   2  -2 -19   12.01    4.88
   2   2 -19   14.74    4.92
  -2   2  18   10.32    4.27
  -2  -2  18   16.60    4.29
  -2  -2  18   15.88    4.08
  -2   2  18   14.64    4.79
   2   2 -18   12.28    3.04
   2   2 -18   16.43    4.96
   2  -2 -18    8.10    3.81
  -2   2  17   12.87    4.99
  -2  -2  17   10.79    3.23
  -2   2  17   16.13    4.91
   2   2 -17   12.21    2.94
   2  -2 -17   10.25    4.64
   2   2 -17   13.42    4.37
  -2   2  16    3.25    4.02
  -2  -2  16    3.47    2.10
   2   2 -16    3.21    1.52
  -2   2  16    2.61    1.99
  -2  -2  16    1.61    1.23
   2   2 -16    2.80    2.50
   2  -2 -16    1.46    1.92
  -2   2  15    5.75    3.58
  -2  -2  15    3.61    2.16
   2   2 -15    4.97    1.80
  -2   2  15    8.49    3.42
   2   2 -15   10.32    3.84
   2  -2 -15    8.02    3.77
  -2  -2  15    1.72    0.98
  -2   2  14  169.24   16.78
  -2  -2  14  201.55   13.98
   2   2 -14  199.93   11.36
  -2   2  14  191.05   14.88
   2   2 -14  196.80   15.50
   2  -2 -14  177.80   16.52
  -2  -2  14  187.18   11.39
  -2   2  13   85.64   11.40
  -2  -2  13   76.29    8.53
  -2   2  13   80.35    9.30
   2   2 -13   80.02    7.10
  -2  -2  13   73.44    6.69
   2  -2 -13   75.70   10.58
   2   2 -13   75.98    9.22
  -2   2  12   25.09    6.08
  -2  -2  12   27.50    5.01
   2   2 -12   27.50    4.04
  -2   2  12   28.28    4.58
  -2   2  12   27.73    5.34
   2   2 -12   32.81    6.09
  -2  -2  12   34.07    4.24
   2  -2 -12   30.06    6.43
  -2   2  11  185.96   16.22
  -2  -2  11  184.86   12.83
  -2   2  11  180.74   11.30
   2   2 -11  188.41   10.57
  -2   2  11  178.15   12.80
  -2  -2  11  185.39    8.96
  -2  -2  11  194.64    9.33
   2  -2 -11  195.32   15.79
   2   2 -11  185.73   13.71
  -2   2  10  231.02   17.42
  -2  -2  10  235.53   14.40
  -2   2  10  227.96   12.73
  -2  -2  10  245.03   10.36
   2   2 -10  247.29   12.00
  -2   2  10  240.03   14.15
   2  -2 -10  244.32   10.28
   2  -2 -10  241.87   17.06
   2   2 -10  251.69   15.62
  -2  -2  10  242.34    9.51
  -2   2   9    1.08    0.82
  -2  -2   9    3.10    1.95
   2  -2  -9    2.62    1.18
  -2   2   9    2.69    1.54
  -2   2   9    2.57    1.41
   2  -2  -9    1.29    0.98
   2   2  -9    2.24    1.14
   2   2  -9    1.67    1.16
  -2  -2   9    2.31    1.07
  -2  -2   9    3.44    1.07
   2  -2  -9    1.16    0.78
  -2   2   8    0.38    1.46
  -2  -2   8   -0.83    1.01
   2  -2  -8   -0.79    0.95
   2   2  -8    0.36    0.89
  -2   2   8    0.00    0.78
  -2   2   8   -0.14    0.54
   2  -2  -8   -1.71    0.93
   2  -2  -8   -1.88    1.96
  -2  -2   8    0.29    0.22
  -2  -2   8    0.99    0.82
   2   2  -8    0.10    0.65
  -2   2   7   73.01    8.91
   2   2  -7   83.23    7.59
  -2  -2   7   79.58    8.25
  -2   2   7   78.29    7.38
   2  -2  -7   86.32    7.20
  -2  -2   7   94.36    6.99
  -2   2   7   87.11    7.42
   2  -2  -7   85.64    6.56
   2   2  -7   82.33    6.88
   2  -2  -7   82.50    7.25
  -2  -2   7   82.71    3.65
   2  -2  -7   82.37    8.96
   2   2  -7   80.59    8.37
  -2  -2   6   53.55    5.85
  -2   2   6   50.94    7.09
   2   2  -6   46.47    5.47
  -2  -2   6   49.43    6.38
   2  -2  -6   52.61    5.33
  -2  -2   6   50.42    5.14
  -2   2   6   55.15    5.62
   2   2  -6   55.19    5.56
   2  -2  -6   46.36    5.42
   2  -2  -6   54.42    5.52
   2   2  -6   52.94    6.71
   2  -2  -6   41.54    6.23
   2   2  -5   54.38    5.70
  -2   2   5   50.45    6.84
   2  -2  -5   50.31    6.45
  -2  -2   5   54.38    5.68
  -2  -2   5   49.81    5.15
   2  -2  -5   52.29    5.25
   2  -2  -5   45.73    5.35
   2  -2  -5   50.16    5.41
  -2  -2   5   56.41    6.33
   2  -2  -5   45.68    5.76
   2   2  -5   45.73    6.15
   2  -2  -5   47.14    6.48
  -2   2   4   50.75    6.56
   2   2  -4   42.48    4.88
   2  -2  -4   38.24    5.51
  -2  -2   4   51.38    5.32
   2  -2  -4   42.55    4.03
   2  -2  -4   45.95    4.72
   2  -2  -4   39.78    4.94
  -2  -2   4   38.58    4.62
   2  -2  -4   48.05    5.52
   2   2  -4   46.71    6.25
  -2  -2   4   51.99    6.13
  -2  -2   4   45.17    2.62
   2  -2  -4   47.68    5.64
  -2   2   3  200.39   12.57
   2  -2  -3  198.72   12.21
  -2  -2   3  190.92    9.81
   2   2  -3  184.41   10.00
   2  -2  -3  192.06    7.18
   2  -2  -3  206.61   11.76
   2  -2  -3  207.16    9.71
   2  -2  -3  189.61   10.70
  -2  -2   3  198.98   10.59
  -2  -2   3  191.26    6.40
   2  -2  -3  190.22   10.74
  -2  -2   3  196.13   11.95
   2   2  -3  207.42   12.81
  -2   2   2   65.31    6.92
  -2  -2   2   76.49    6.02
   2   2  -2   66.40    5.89
   2  -2  -2   75.28    7.33
  -2   2   2   72.33    6.77
   2  -2  -2   68.67    6.38
  -2  -2   2   68.35    6.26
  -2  -2   2   67.92    4.42
  -2   2   2   70.53    6.19
  -2  -2   2   72.28    7.32
   2   2  -2   72.26    7.50
   2  -2  -2   69.00    6.28
  -2   2   1   24.43    4.09
  -2  -2   1   21.64    3.18
   2   2  -1   19.81    3.22
   2  -2  -1   25.85    4.23
   2  -2  -1   23.09    3.72
  -2  -2   1   22.95    3.68
   2  -2  -1   23.98    3.69
  -2   2   1   22.77    3.77
   2   2  -1   28.24    4.80
  -2   2   1   20.86    3.21
  -2  -2   1   18.81    3.79
  -2  -2   1   24.88    3.01
   2  -2  -1   27.53    3.72
  -2  -2   0   31.85    5.31
   2   2   0   30.70    4.10
  -2   2   0   30.68    4.46
   2  -2   0   33.33    4.60
  -2  -2   0   32.10    3.97
   2  -2   0   24.56    3.93
  -2   2   0   31.90    4.50
   2  -2   0   32.44    4.28
  -2  -2   0   32.43    3.77
   2   2   0   29.70    4.88
  -2  -2   0   32.28    4.98
  -2   2   0   30.88    3.86
   2  -2   0   37.03    4.16
  -2  -2  -1  216.54   10.66
  -2  -2  -1  224.56   14.37
   2  -2   1  212.29   11.42
   2   2   1  227.55   11.42
   2  -2   1  226.90   12.13
   2  -2   1  209.56   10.90
  -2   2  -1  212.24   11.53
   2   2   1  203.36   13.04
  -2   2  -1  210.78   10.01
   2   2   1  219.92   10.94
  -2  -2  -1  218.45   10.58
  -2  -2  -1  201.22   12.71
   2  -2   1  215.11    9.73
  -2  -2  -2   11.41    3.28
   2   2   2   13.41    3.54
   2   2   2   15.41    3.60
   2  -2   2   16.07    3.14
  -2   2  -2   12.98    1.55
   2  -2   2   12.89    2.86
   2   2   2   13.59    2.88
  -2  -2  -2   13.49    2.82
   2  -2   2   21.08    3.50
  -2   2  -2   17.09    3.26
   2  -2   2   12.00    2.28
   2   2   2   16.19    3.13
  -2   2  -2   18.65    3.00
  -2  -2  -2   15.93    3.03
  -2  -2  -2   13.65    3.33
  -2  -2  -3    1.71    1.21
  -2   2  -3    4.24    1.11
   2   2   3    5.27    2.53
   2   2   3    4.88    2.24
   2  -2   3    4.00    1.73
  -2  -2  -3    3.10    1.64
  -2   2  -3    2.10    1.09
   2   2   3    3.10    1.49
  -2  -2  -3    3.12    1.47
  -2   2  -3    2.42    1.38
   2   2   3    2.58    1.35
  -2  -2  -3    3.71    1.98
  -2  -2  -3    0.62    0.89
   2  -2   3    2.98    1.41
  -2   2  -3    4.05    1.42
   2  -2   3    3.02    1.06
  -2  -2  -4  424.78   20.71
  -2   2  -4  411.64   11.94
   2   2   4  407.57   20.33
   2  -2   4  425.38   17.32
  -2   2  -4  409.83   18.05
   2   2   4  411.18   17.40
  -2  -2  -4  437.51   17.68
  -2  -2  -4  416.15   17.49
   2  -2   4  416.43   15.04
  -2   2  -4  416.31   16.06
  -2  -2  -4  426.39   17.81
  -2   2  -4  427.71   15.07
   2   2   4  416.74   17.57
   2   2   4  423.76   19.96
  -2  -2  -4  426.14   20.07
   2   2   5  164.52   13.33
   2   2   5  171.76   11.82
   2  -2   5  186.12   11.56
  -2  -2  -5  177.62   11.94
  -2  -2  -5  188.15   12.07
   2  -2   5  166.52    9.46
  -2   2  -5  177.43   10.57
  -2  -2  -5  162.78    7.43
  -2   2  -5  174.26    9.85
   2   2   5  164.60   11.74
  -2  -2  -5  171.30   11.96
   2   2   6   83.95    9.62
   2  -2   6   84.17    7.88
  -2  -2  -6   86.43    8.78
  -2  -2  -6   76.51    4.50
   2   2   6   81.80    8.19
  -2   2  -6   86.95    7.54
  -2   2  -6   83.15    7.02
  -2  -2  -6   86.11    8.89
   2   2   7  334.02   19.85
  -2  -2  -7  334.02   18.06
   2  -2   7  326.34   16.01
  -2   2  -7  333.91   14.98
   2   2   7  314.17   16.60
  -2  -2  -7  320.86    7.94
  -2  -2  -7  343.53   18.49
  -2   2  -7  313.37   14.02
   2   2   8  289.66   19.05
   2  -2   8  293.32   15.32
  -2  -2  -8  248.43   16.48
  -2   2  -8  303.22   14.63
  -2  -2  -8  279.72    6.75
   2   2   8  283.17   16.29
  -2  -2  -8  286.35   17.38
  -2   2  -8  280.39   13.61
   2   2   9   40.35    7.40
  -2  -2  -9   34.43    6.33
   2  -2   9   32.60    5.16
   2   2   9   32.20    5.73
  -2   2  -9   36.30    5.03
  -2   2  -9   34.15    4.98
  -2  -2  -9   36.27    6.59
   2   2  10   -3.18    2.20
   2  -2  10    0.91    1.54
  -2  -2 -10   -0.65    1.18
   2   2  10   -0.10    0.91
  -2  -2 -10    2.22    2.01
  -2   2 -10    0.24    0.61
  -2   2 -10    1.39    1.29
   2   2  11   93.57   11.84
  -2  -2 -11   96.64   11.44
   2  -2  11   94.02    9.02
   2   2  11   85.00    5.59
  -2   2 -11   91.88    8.23
   2   2  11   87.07   10.06
  -2  -2 -11   90.63   11.18
   2   2  12   13.37    4.74
  -2  -2 -12   25.02    6.05
   2  -2  12   19.81    4.24
   2   2  12   14.95    2.44
   2   2  12   16.23    4.41
  -2  -2 -12   25.91    6.08
  -2   2 -12   19.94    3.92
   2   2  13    1.19    1.02
   2  -2  13    7.95    2.55
  -2  -2 -13    6.60    3.29
   2   2  13    8.38    3.27
   2   2  13    5.43    1.48
  -2   2 -13    7.97    2.54
  -2  -2 -13    5.23    3.08
   2   2  14   35.07    7.76
   2  -2  14   36.64    5.03
   2  -2  14   36.02    5.78
  -2  -2 -14   38.42    8.02
   2   2  14   37.98    7.16
  -2   2 -14   39.34    5.61
   2   2  14   41.00    4.27
  -2  -2 -14   44.27    8.38
   2  -2  15   26.05    4.48
   2   2  15   18.42    5.99
   2  -2  15   21.50    4.58
  -2  -2 -15   27.68    7.04
   2   2  15   23.22    3.33
   2   2  15   28.67    6.48
  -2   2 -15   18.04    3.90
  -2  -2 -15   32.94    7.69
   2  -2  16    0.83    0.95
   2   2  16   -0.95    1.25
   2  -2  16    1.28    1.20
  -2  -2 -16   -2.46    2.80
   2   2  16    2.15    1.69
  -2   2 -16    0.03    0.72
  -2  -2 -16   -1.40    1.49
   2  -2  17    8.23    2.94
   2   2  17   17.62    6.20
  -2  -2 -17   10.22    4.34
   2  -2  17   14.62    4.16
   2   2  17    6.69    3.48
  -2  -2 -17   13.18    4.91
  -2   2 -17    8.51    2.78
   2  -2  18    1.86    1.68
   2   2  18   12.54    5.55
  -2  -2 -18    5.32    3.43
   2   2  18    4.10    2.71
  -2  -2 -18    4.86    2.93
  -2   2 -18    2.24    1.31
   2   2  19   44.39   10.33
   2  -2  19   38.41    6.52
  -2  -2 -19   46.25   10.08
   2   2  19   40.74    8.69
  -2  -2 -19   28.32    7.77
  -2   2 -19   35.94    5.93
   2  -2  20    3.48    2.11
   2   2  20    7.49    4.38
  -2  -2 -20    2.93    3.03
   2   2  20    1.57    0.99
  -2   2 -20    0.45    0.95
  -2  -2 -20    7.15    4.23
   2   2  21    2.64    2.55
   2  -2  21    8.36    3.19
  -2  -2 -21    8.14    4.47
   2   2  21    6.61    3.60
  -2   2 -21    7.14    2.75
  -2  -2 -21    9.93    5.18
   2   2  22    3.05    3.66
   2  -2  22   -2.63    2.08
  -2  -2 -22   -2.95    2.92
   2   2  22   -2.11    2.29
  -2   2 -22   -3.60    2.06
   2  -2  23    3.73    2.56
   2   2  23    3.68    3.63
  -2  -2 -23    6.36    4.18
   2   2  23    1.50    1.07
  -2   2 -23    3.03    1.80
   2  -2  24   -0.80    1.33
   2   2  24    2.06    3.24
   2   2  24   -2.41    2.50
  -2  -2 -24   -1.62    2.31
   2   2  25    4.35    3.69
   2  -2  25   -0.72    1.46
   2   2  25    6.06    3.93
  -2  -2 -25    2.71    2.99
   2  -2  26   -0.01    0.88
   2   2  26   -0.26    1.56
   2   2  26    1.83    2.37
   2  -2  26    0.50    1.61
  -2  -2 -26   -0.83    2.00
   2   2  27   -6.42    4.82
   2  -2  27   -1.69    2.08
   2  -2  27   -6.98    4.29
   2   2  27   -2.44    2.69
  -2  -2 -27   -2.32    2.89
   2   2  28   -3.64    3.83
   2  -2  28    1.91    2.20
  -2  -3  28    0.41    1.37
   2  -3 -28    5.45    4.16
  -2  -3  27    9.68    4.76
   2  -3 -27    3.41    3.24
  -2   3  27   12.29    5.95
  -2  -3  26    5.52    3.31
  -2   3  26    5.94    4.79
   2  -3 -26   12.17    5.81
  -2   3  26    8.81    4.50
   2  -3 -26   10.75    5.74
   2   3 -26    7.54    4.29
  -2  -3  25    1.19    2.51
  -2   3  25    3.60    2.69
  -2   3  25    4.94    3.51
   2  -3 -25    6.10    4.34
   2   3 -25    5.41    3.68
  -2  -3  24   13.63    4.84
  -2   3  24   24.37    8.78
  -2  -3  24    4.48    2.66
  -2   3  24   21.18    7.08
   2   3 -24    5.95    3.99
   2  -3 -24    2.86    2.93
  -2   3  23    3.30    3.38
  -2  -3  23    2.21    1.99
  -2  -3  23    2.34    1.92
  -2   3  23    3.44    2.77
   2  -3 -23    2.09    2.58
   2   3 -23    2.37    2.39
  -2   3  22    4.15    3.77
  -2  -3  22    2.60    2.00
  -2  -3  22    2.17    1.99
  -2   3  22    8.88    4.32
   2  -3 -22   -0.68    1.50
   2   3 -22    5.43    3.45
  -2   3  21    1.74    2.51
  -2  -3  21    1.62    1.58
  -2  -3  21   -1.93    1.76
  -2   3  21   -1.85    1.97
   2   3 -21    0.20    1.12
   2  -3 -21    1.04    1.93
  -2  -3  20   -1.05    1.33
  -2   3  20   -1.05    1.59
   2   3 -20    3.40    3.15
   2  -3 -20   -1.02    1.71
  -2   3  19   -3.06    2.97
  -2  -3  19   -1.51    1.55
   2   3 -19    1.21    1.19
  -2   3  19    0.65    1.29
   2  -3 -19   -3.58    2.92
   2   3 -19    1.91    1.85
  -2   3  18    2.29    1.80
  -2  -3  18    3.73    2.38
   2   3 -18    0.57    0.76
  -2   3  18   -0.11    1.15
   2   3 -18   -1.91    2.01
   2  -3 -18   -1.40    1.94
  -2   3  17    7.21    4.85
  -2  -3  17    8.80    3.42
   2   3 -17    8.10    2.97
  -2   3  17    6.23    3.71
   2   3 -17   13.27    4.92
   2  -3 -17    2.16    2.20
  -2   3  16    8.88    4.76
  -2  -3  16    8.07    3.55
   2   3 -16    5.11    2.37
  -2   3  16    8.30    3.66
   2  -3 -16    7.16    3.75
   2   3 -16    7.36    3.74
  -2   3  15   19.38    6.63
  -2  -3  15   20.10    5.23
   2   3 -15   18.38    4.21
  -2   3  15   22.60    5.61
   2   3 -15   28.03    6.53
   2  -3 -15   15.49    5.88
  -2   3  14   12.64    5.09
  -2  -3  14   17.23    4.64
  -2   3  14   12.69    3.96
   2   3 -14   20.89    4.50
   2   3 -14   10.93    4.29
  -2  -3  14   12.82    2.50
   2  -3 -14   21.57    6.17
  -2   3  13  158.23   17.61
  -2  -3  13  150.42   13.85
   2  -3 -13  151.80    9.26
   2   3 -13  166.55   12.55
  -2   3  13  141.55   13.19
   2  -3 -13  141.68   15.37
  -2  -3  13  140.08    7.65
   2   3 -13  148.80   14.75
  -2   3  12   31.35    7.64
   2  -3 -12   24.81    5.42
  -2  -3  12   28.87    6.05
   2   3 -12   28.28    5.12
   2  -3 -12   27.58    3.99
  -2   3  12   32.28    6.18
  -2  -3  12   29.42    3.25
   2  -3 -12   27.62    6.68
   2   3 -12   27.98    6.37
  -2   3  11    3.51    2.50
   2  -3 -11    3.46    1.98
  -2  -3  11    5.21    2.54
   2  -3 -11    6.19    1.96
  -2   3  11    6.55    2.73
   2   3 -11    7.45    2.61
   2   3 -11    2.81    2.27
   2  -3 -11    2.44    1.99
  -2  -3  11    5.25    1.24
  -2   3  10    1.36    1.70
   2  -3 -10    1.93    1.72
  -2  -3  10    0.85    1.46
   2   3 -10    0.96    0.94
   2  -3 -10    0.28    0.58
  -2   3  10    0.34    0.86
   2   3 -10    0.50    1.05
  -2  -3  10    1.05    0.55
   2  -3 -10    1.78    1.39
  -2   3   9   22.49    6.01
   2  -3  -9   18.30    4.05
  -2  -3   9   27.03    5.72
   2   3  -9   21.57    4.38
   2  -3  -9   26.15    4.21
   2  -3  -9   20.91    5.41
  -2  -3   9   17.60    1.97
   2   3  -9   21.86    5.17
  -2   3   8   15.04    4.84
   2  -3  -8   23.23    4.32
  -2  -3   8   17.77    4.68
   2  -3  -8   19.87    3.84
   2   3  -8   21.23    4.35
   2   3  -8   20.61    5.04
   2  -3  -8   16.08    4.58
  -2   3   7    5.47    2.37
   2  -3  -7    5.77    1.94
  -2  -3   7    6.55    2.55
   2  -3  -7    6.65    2.32
   2  -3  -7    5.73    2.40
   2   3  -7    7.64    3.09
  -2   3   6  145.86   14.07
  -2  -3   6  161.44   11.02
   2   3  -6  148.73   10.81
   2  -3  -6  150.72    9.47
  -2  -3   6  152.21   13.62
   2  -3  -6  154.40   11.50
  -2  -3   6  156.01    6.63
   2  -3  -6  141.95   12.96
   2   3  -6  156.94   13.69
   2   3  -5   55.71    6.49
  -2  -3   5   71.55    7.03
  -2   3   5   65.17    9.28
   2  -3  -5   68.88    5.78
   2  -3  -5   60.09    6.81
   2  -3  -5   67.70    7.87
   2  -3  -5   70.62    8.91
   2   3  -5   71.50    9.17
  -2  -3   5   65.07    4.59
   2   3  -4  137.08    9.94
   2  -3  -4  147.57    7.36
  -2  -3   4  146.45    9.85
  -2   3   4  143.19   13.19
   2  -3  -4  148.11   11.96
   2  -3  -4  146.87   10.50
   2   3  -4  157.86   13.51
  -2  -3   4  131.27    7.13
   2  -3  -4  146.74   12.42
   2  -3  -3  142.85    5.93
   2   3  -3  150.92   10.32
  -2  -3   3  148.74    9.68
  -2   3   3  144.53   12.97
   2  -3  -3  156.99   10.67
  -2  -3   3  150.42    8.22
   2   3  -3  148.53   13.11
   2  -3  -3  151.04   11.74
  -2   3   2  110.34   11.14
   2   3  -2  126.20    9.38
  -2  -3   2  125.84    8.74
   2  -3  -2  122.94    4.39
   2  -3  -2  130.22   10.53
  -2  -3   2  131.99    8.32
  -2   3   2  129.82   10.51
   2   3  -2  127.98   12.12
   2  -3  -1  105.10   10.01
  -2  -3   1  115.66    8.36
   2   3  -1  107.60    8.73
  -2  -3   1  112.62    8.19
   2  -3  -1  107.52    9.30
   2   3  -1  101.95   10.88
  -2   3   1  110.99    9.50
  -2  -3   0  205.77   11.22
   2  -3   0  203.86   14.25
   2   3   0  203.29   12.14
  -2   3   0  203.41   13.86
  -2  -3   0  191.65   11.36
   2  -3   0  200.92   12.48
   2   3   0  223.08   16.19
  -2   3   0  178.60   12.05
  -2  -3  -1   33.56    4.63
  -2   3  -1   28.84    4.85
   2  -3   1   34.99    5.99
   2   3   1   31.00    4.80
  -2   3  -1   29.42    2.44
   2  -3   1   31.51    5.60
  -2   3  -1   34.37    5.76
  -2  -3  -1   26.71    4.52
   2   3   1   39.69    6.86
   2  -3   1   32.77    4.90
   2  -3   2   43.14    6.61
  -2   3  -2   40.73    3.25
  -2  -3  -2   42.43    5.38
   2   3   2   33.78    5.14
   2  -3   2   38.52    6.22
  -2   3  -2   39.87    6.17
  -2  -3  -2   43.83    6.05
  -2   3  -2   40.24    5.71
   2   3   2   45.41    7.48
   2  -3   2   44.07    5.66
   2   3   3   20.29    5.01
   2  -3   3   15.95    3.95
  -2   3  -3   16.98    2.34
  -2  -3  -3   14.80    3.34
   2  -3   3   15.04    3.93
   2   3   3   19.73    4.05
  -2   3  -3   15.75    3.90
  -2   3  -3   18.85    3.91
   2  -3   3   17.45    3.52
  -2  -3  -3   13.94    3.46
   2  -3   4   34.46    5.79
   2   3   4   25.01    5.93
   2   3   4   25.15    5.66
  -2   3  -4   32.47    3.54
  -2  -3  -4   32.41    5.15
   2   3   4   30.89    5.22
   2  -3   4   31.00    5.73
  -2   3  -4   31.24    5.36
  -2   3  -4   33.79    5.29
  -2  -3  -4   27.20    5.17
   2  -3   4   27.97    4.30
  -2   3  -5   39.78    4.27
   2   3   5   44.23    7.96
   2   3   5   41.97    6.27
  -2  -3  -5   46.48    6.54
   2  -3   5   42.50    6.65
  -2   3  -5   45.49    6.66
   2   3   5   44.17    7.66
  -2  -3  -5   40.04    6.46
   2  -3   5   51.81    5.89
  -2   3  -5   39.36    5.88
   2   3   6   68.62   10.06
  -2   3  -6   64.50    5.80
   2  -3   6   55.31    7.84
  -2  -3  -6   68.37    8.10
  -2  -3  -6   60.49    6.07
  -2   3  -6   67.53    8.09
  -2  -3  -6   69.65    8.79
  -2   3  -6   71.99    8.08
   2   3   7    7.25    3.33
  -2   3  -7    6.14    1.96
  -2  -3  -7    6.94    2.82
   2  -3   7    8.63    3.19
  -2   3  -7    7.24    2.65
  -2  -3  -7    5.70    1.73
  -2  -3  -7    8.44    3.20
  -2   3  -7    6.76    2.42
  -2   3  -8    5.55    1.96
   2   3   8    1.74    1.84
  -2  -3  -8    4.71    2.30
   2  -3   8    5.00    2.30
  -2   3  -8   -0.10    0.62
  -2  -3  -8    3.10    1.14
  -2  -3  -8    0.83    1.04
  -2   3  -8    3.41    1.89
   2   3   9   10.53    4.09
  -2  -3  -9   13.03    4.18
   2  -3   9    9.20    3.20
  -2  -3  -9    9.18    1.80
  -2   3  -9    9.49    2.99
  -2   3  -9   10.11    2.99
  -2  -3  -9   10.99    4.05
   2   3  10    4.76    2.93
  -2  -3 -10    2.27    1.64
   2  -3  10    3.92    2.01
   2   3  10    3.40    2.13
  -2  -3 -10    3.66    1.09
  -2   3 -10    4.32    1.99
  -2  -3 -10    3.81    2.31
  -2   3 -10    2.13    1.83
   2   3  11   -0.67    1.32
   2  -3  11    0.23    0.70
  -2  -3 -11   -1.10    1.64
  -2   3 -11   -0.40    0.78
   2   3  11    1.25    1.54
  -2  -3 -11   -0.09    0.98
  -2   3 -11    1.82    1.64
   2   3  12    0.35    2.36
  -2  -3 -12    2.67    2.24
   2  -3  12    4.50    2.55
  -2   3 -12    1.72    1.37
   2   3  12    6.22    3.12
  -2  -3 -12    4.58    2.90
  -2   3 -12    4.11    2.30
   2   3  13    1.78    2.34
  -2  -3 -13    1.65    1.17
   2  -3  13    3.14    1.82
  -2   3 -13    5.00    2.21
   2   3  13    2.28    1.67
  -2  -3 -13    4.07    2.05
  -2   3 -13    2.83    1.53
   2   3  14    0.12    0.93
  -2  -3 -14   -0.94    1.77
   2  -3  14   -0.01    1.30
  -2   3 -14    2.35    1.87
   2   3  14   -2.92    2.21
  -2   3 -14    0.27    1.15
  -2  -3 -14   -1.02    2.15
   2   3  15   19.81    6.62
  -2  -3 -15   16.60    5.49
   2  -3  15   26.21    5.82
  -2   3 -15   24.09    5.32
   2   3  15   21.13    6.01
  -2  -3 -15   20.22    6.30
  -2   3 -15   21.04    5.46
   2   3  16   41.27    9.85
   2  -3  16   44.94    7.62
  -2  -3 -16   41.49    8.91
  -2   3 -16   40.65    6.99
   2   3  16   37.07    8.14
  -2   3 -16   47.45    8.14
  -2  -3 -16   48.80   10.19
   2  -3  17    9.16    2.93
   2   3  17   11.55    5.15
   2  -3  17   13.40    4.32
  -2  -3 -17   10.37    4.62
  -2   3 -17   11.61    3.80
   2   3  17   12.58    4.89
  -2  -3 -17   12.45    5.02
  -2   3 -17   15.56    4.73
   2  -3  18    6.55    2.57
   2   3  18   -0.67    1.65
  -2  -3 -18    7.53    4.02
   2  -3  18    7.24    3.00
   2   3  18    2.11    2.57
  -2   3 -18    5.79    2.83
  -2   3 -18    5.64    2.81
  -2  -3 -18    2.55    1.43
   2   3  19    8.32    4.92
   2  -3  19   14.73    4.03
  -2  -3 -19   12.46    5.10
   2  -3  19   21.40    5.50
  -2   3 -19   11.01    3.77
   2   3  19   11.39    4.95
  -2  -3 -19   16.29    6.29
  -2   3 -19   18.05    5.46
   2  -3  20    1.52    1.42
   2   3  20    5.22    4.00
   2  -3  20    1.40    0.94
  -2  -3 -20    1.01    1.92
  -2   3 -20    2.31    1.49
  -2  -3 -20   -0.01    1.17
  -2   3 -20    1.71    2.14
   2  -3  21   11.57    3.80
   2   3  21    7.35    7.49
  -2  -3 -21    7.29    4.55
  -2   3 -21    9.97    3.49
   2   3  21    2.41    2.13
  -2  -3 -21    6.78    4.24
  -2   3 -21    6.42    3.44
   2  -3  22    6.51    3.06
   2   3  22    2.29    2.81
  -2  -3 -22   12.35    5.68
  -2   3 -22    4.35    2.66
   2   3  22    5.16    3.54
  -2   3 -22    5.27    3.22
  -2  -3 -22    4.97    2.87
   2  -3  23   -1.87    1.76
   2   3  23    4.12    3.51
  -2  -3 -23   -1.12    1.96
   2   3  23    1.15    1.88
  -2   3 -23    2.22    2.26
  -2  -3 -23    3.52    3.25
   2  -3  24    0.45    1.16
   2   3  24    5.67    4.37
  -2  -3 -24    1.50    2.19
   2   3  24    4.94    3.62
  -2   3 -24    1.44    1.96
   2   3  25    7.49    5.12
  -2  -3 -25    3.45    3.26
   2   3  25    6.46    4.36
  -2   3 -25    3.51    2.88
   2   3  26    1.17    2.43
  -2  -3 -26    2.76    3.02
   2   3  26    6.14    4.24
  -2   3 -26    3.91    3.46
  -2  -3 -27    2.33    3.06
  -2   3 -27    3.21    2.82
  -2  -4  26   -4.67    3.08
   2  -4 -26    4.15    3.35
  -2  -4  26   -2.17    2.16
  -2   4  26   -0.62    1.46
  -2  -4  25   -0.12    0.80
   2  -4 -25   -0.42    1.47
  -2  -4  24   -1.90    2.00
  -2  -4  24    4.69    3.03
   2  -4 -24    4.05    3.51
  -2   4  24    0.77    1.68
   2   4 -24    2.39    2.59
  -2   4  23    5.44    4.55
  -2  -4  23    8.32    3.90
   2  -4 -23    1.49    2.05
  -2  -4  23    1.44    1.77
  -2   4  23   -3.70    2.99
   2   4 -23    1.86    2.28
   2  -4 -23    7.27    4.76
  -2   4  22    3.32    3.53
   2  -4 -22    2.68    2.82
  -2  -4  22    1.41    1.67
  -2   4  22   -0.91    1.69
   2   4 -22    3.26    2.91
   2  -4 -22    4.67    3.72
  -2   4  21   -0.44    1.52
  -2  -4  21    1.09    1.57
   2  -4 -21    1.15    1.68
  -2   4  21    3.19    2.62
   2  -4 -21   -5.46    3.98
   2   4 -21    2.18    2.40
  -2   4  20    2.26    2.86
  -2  -4  20    2.79    2.65
   2  -4 -20    2.53    3.28
  -2   4  20    1.60    1.88
   2  -4 -20    1.54    2.50
   2   4 -20    6.89    4.32
  -2   4  19   14.14    6.42
  -2  -4  19    8.59    3.94
   2  -4 -19    7.73    4.05
  -2   4  19   10.03    4.54
   2   4 -19    2.90    2.72
   2  -4 -19    9.35    5.11
  -2   4  18    2.49    2.80
  -2  -4  18   -0.83    1.38
   2  -4 -18    2.67    2.28
   2   4 -18   -0.17    0.80
  -2   4  18    1.97    1.81
   2  -4 -18   -2.72    2.74
   2   4 -18    0.55    1.29
  -2   4  17   14.01    6.44
   2  -4 -17   22.72    6.18
  -2  -4  17   21.89    6.13
   2   4 -17   18.02    4.87
  -2   4  17   19.67    5.75
   2   4 -17   16.16    6.00
   2  -4 -17   17.66    6.27
  -2   4  16   -4.70    3.64
  -2  -4  16   -3.48    2.58
   2  -4 -16    2.33    2.03
  -2   4  16   -0.37    0.99
   2   4 -16    0.45    1.18
   2   4 -16    1.18    1.77
   2  -4 -16    0.55    1.45
  -2   4  15    5.36    3.72
  -2  -4  15    3.96    2.66
   2  -4 -15    3.52    2.10
   2   4 -15    5.43    2.68
   2   4 -15    6.87    3.93
   2  -4 -15    1.40    1.95
  -2   4  14    1.55    2.74
   2  -4 -14   -0.28    0.99
  -2  -4  14    3.21    2.80
   2  -4 -14    3.79    1.89
   2   4 -14    2.56    2.51
   2   4 -14   -0.94    1.58
   2  -4 -14    1.18    1.47
  -2   4  13    2.52    2.33
  -2  -4  13   -0.96    1.78
   2  -4 -13    3.13    2.09
   2  -4 -13    1.95    1.05
   2   4 -13    3.88    2.99
   2  -4 -13    3.13    2.39
  -2   4  12   -0.26    2.70
   2  -4 -12   -0.32    1.45
  -2  -4  12    4.21    2.81
   2  -4 -12    0.45    1.01
   2  -4 -12   -1.58    2.94
   2   4 -12    0.65    1.56
  -2   4  11   41.73    9.52
   2  -4 -11   32.06    5.96
  -2  -4  11   44.14    8.42
   2  -4 -11   38.47    5.67
   2   4 -11   28.78    7.15
   2  -4 -11   29.44    7.10
  -2   4  10   17.30    6.09
  -2  -4  10   20.04    5.56
   2  -4 -10   20.21    4.53
   2  -4 -10   22.46    4.39
   2  -4 -10   20.34    5.79
  -2  -4  10   18.19    1.92
   2   4 -10   26.77    6.75
  -2   4   9   52.86   10.20
   2  -4  -9   48.99    6.49
  -2  -4   9   59.73    9.71
   2  -4  -9   46.06    6.64
   2  -4  -9   43.31    8.59
  -2  -4   9   40.51    3.25
   2   4  -9   40.53    8.21
  -2   4   8   -0.15    1.35
   2  -4  -8    2.53    1.25
  -2  -4   8    2.93    2.44
   2  -4  -8    2.06    1.61
   2   4  -8    3.99    2.87
  -2  -4   8    3.59    1.16
   2  -4  -8    5.48    3.19
  -2   4   7   52.33    9.72
   2  -4  -7   40.17    5.07
  -2  -4   7   52.65    9.20
   2  -4  -7   51.26    7.69
   2  -4  -7   46.37    8.18
   2   4  -7   55.65    9.49
  -2  -4   7   44.53    4.24
  -2  -4   6    8.69    2.77
  -2   4   6    6.97    3.58
  -2  -4   6    4.60    2.75
   2  -4  -6    8.32    2.03
   2  -4  -6    4.61    2.40
  -2  -4   6    8.16    1.95
   2   4  -6    5.81    3.28
   2  -4  -6    5.24    2.70
  -2   4   5   13.47    4.65
  -2  -4   5   16.54    3.65
  -2  -4   5   18.00    5.26
   2  -4  -5   13.76    2.32
   2  -4  -5   20.53    5.16
   2  -4  -5   12.05    4.04
   2   4  -5   17.54    5.25
  -2  -4   5   14.22    2.85
  -2  -4   4   16.49    3.55
  -2   4   4   15.76    5.14
   2  -4  -4   16.45    2.23
   2  -4  -4   15.86    4.62
   2   4  -4   20.55    5.61
  -2  -4   4   14.60    2.97
   2  -4  -4   14.32    4.45
   2   4  -3   15.86    3.77
   2  -4  -3   16.47    1.87
  -2  -4   3   18.35    3.65
  -2   4   3   19.50    5.45
   2   4  -3   17.50    5.10
   2  -4  -3   21.10    5.24
  -2  -4   3   18.58    3.57
   2  -4  -2    8.75    3.42
   2   4  -2   10.06    2.93
  -2  -4   2    8.09    2.36
  -2   4   2    5.00    2.86
   2  -4  -2    7.35    1.07
   2   4  -2    8.09    3.79
   2  -4  -2   10.21    3.59
  -2  -4   2    7.26    2.37
  -2  -4   1    0.98    0.99
   2  -4  -1   -0.87    1.62
   2   4  -1    0.26    0.60
   2   4  -1    1.59    2.02
  -2   4   1    0.89    1.25
  -2  -4   1    1.50    1.19
  -2  -4   0    1.23    0.92
   2  -4   0   -0.27    1.92
   2   4   0    0.65    0.79
  -2   4   0    0.50    0.79
   2   4   0   -0.30    1.03
  -2  -4   0    0.50    0.74
   2  -4   1   -0.60    1.69
  -2   4  -1    0.93    0.57
  -2  -4  -1    2.15    1.56
   2   4   1    1.12    1.07
  -2   4  -1   -0.08    1.39
   2   4   1   -0.22    0.91
  -2  -4  -1    0.78    1.05
   2   4   2    5.11    3.09
  -2   4  -2    3.75    2.21
   2   4   2    3.28    1.77
  -2  -4  -2    1.62    1.48
  -2   4  -2    2.51    0.90
   2  -4   2    2.17    2.03
  -2   4  -2    3.10    2.06
  -2  -4  -2    4.53    2.60
   2   4   3    0.21    1.79
   2   4   3   -0.42    0.73
   2  -4   3   -0.59    1.94
  -2   4  -3    0.53    0.51
  -2  -4  -3   -0.06    0.59
  -2   4  -3    0.31    1.53
  -2  -4  -3   -3.12    1.95
  -2   4  -3    0.22    0.75
   2   4   4   -2.82    2.23
  -2   4  -4    1.34    0.81
  -2  -4  -4    0.71    0.88
   2  -4   4    4.18    2.23
  -2   4  -4    1.63    1.25
  -2   4  -4    4.24    2.24
  -2  -4  -4    0.64    0.73
   2   4   5    0.18    1.91
   2  -4   5   -0.39    1.61
  -2  -4  -5   -1.74    1.36
  -2   4  -5   -0.69    0.66
  -2   4  -5    2.14    1.78
  -2  -4  -5    0.96    1.53
  -2   4  -5    1.24    1.35
   2   4   6    3.57    3.01
   2  -4   6    2.06    1.81
  -2   4  -6    3.28    1.39
  -2  -4  -6    1.87    1.12
  -2   4  -6    1.65    1.37
  -2  -4  -6    1.27    0.83
  -2  -4  -6    2.86    2.14
  -2   4  -6    3.19    2.04
   2   4   7    2.33    2.17
  -2  -4  -7    1.41    1.45
  -2   4  -7    0.23    0.47
   2  -4   7    2.16    2.47
  -2   4  -7    0.89    1.16
  -2  -4  -7    0.78    0.64
  -2   4  -7   -0.27    0.79
  -2  -4  -7    0.29    0.91
   2   4   8   22.72    6.73
   2  -4   8   16.64    4.87
  -2  -4  -8   11.14    3.66
  -2   4  -8   13.49    4.34
  -2  -4  -8   13.34    3.27
  -2  -4  -8   11.68    4.23
  -2   4  -8   13.46    4.14
   2   4   9    1.83    2.46
  -2  -4  -9    0.07    0.66
   2  -4   9    0.16    1.76
  -2   4  -9    0.19    1.28
  -2  -4  -9   -0.04    0.87
  -2   4  -9    1.40    1.92
  -2  -4  -9    1.59    1.66
   2   4  10   -0.34    0.95
  -2  -4 -10    0.95    1.29
   2  -4  10   -1.33    1.93
  -2   4 -10    1.81    1.90
  -2  -4 -10    0.53    0.60
  -2  -4 -10   -0.24    1.09
  -2   4 -10    2.34    2.10
   2   4  11   24.08    7.55
  -2  -4 -11   21.16    5.68
   2  -4  11   35.06    7.36
  -2  -4 -11   27.28    3.65
  -2   4 -11   23.35    5.87
  -2   4 -11   34.52    7.05
  -2  -4 -11   28.70    7.28
   2   4  12    8.86    4.62
  -2  -4 -12    7.86    3.64
   2  -4  12    3.79    2.67
  -2  -4 -12    6.65    1.67
  -2   4 -12    6.00    2.91
  -2   4 -12    7.79    3.60
  -2  -4 -12    7.20    4.02
   2   4  13    5.83    4.32
  -2  -4 -13    7.73    3.51
   2  -4  13    4.79    2.99
  -2   4 -13    1.43    1.09
  -2   4 -13    7.03    3.18
  -2  -4 -13    5.36    2.97
   2   4  14    1.86    1.39
  -2  -4 -14    4.54    2.90
   2  -4  14   -1.39    2.01
  -2   4 -14   -0.63    1.83
  -2  -4 -14    1.50    1.62
  -2   4 -14   -1.43    1.68
   2   4  15    1.21    2.21
  -2  -4 -15    5.51    3.28
   2  -4  15    8.01    3.85
  -2   4 -15    3.62    2.36
  -2   4 -15    2.88    2.33
  -2  -4 -15    5.93    3.69
   2   4  16    1.01    2.03
  -2  -4 -16    0.09    1.33
   2  -4  16    0.77    1.11
  -2   4 -16   -0.94    1.36
  -2   4 -16   -0.08    0.72
  -2  -4 -16    0.41    1.80
   2   4  17   13.35    6.57
   2  -4  17    9.04    3.93
  -2  -4 -17   10.43    4.64
  -2   4 -17   10.46    4.08
   2   4  17   16.01    5.65
  -2  -4 -17   13.80    5.58
  -2   4 -17   25.84    7.07
   2   4  18    5.24    4.97
  -2  -4 -18    2.67    2.35
   2  -4  18    6.63    3.16
   2   4  18    7.47    4.10
  -2   4 -18    4.37    2.60
  -2   4 -18    8.27    4.36
  -2  -4 -18    4.38    3.78
   2   4  19   -3.63    3.52
   2  -4  19    0.23    1.02
  -2  -4 -19   -1.72    2.20
   2   4  19    5.79    3.63
  -2   4 -19    3.75    2.51
  -2   4 -19    1.96    2.61
  -2  -4 -19    4.09    3.34
   2  -4  20    1.73    1.52
   2   4  20   -0.62    1.82
   2  -4  20    0.71    1.46
  -2  -4 -20   -5.12    3.60
   2   4  20    2.06    2.31
  -2   4 -20    1.27    1.56
  -2   4 -20    2.18    2.22
  -2  -4 -20    1.36    1.82
   2   4  21    4.10    3.89
  -2  -4 -21    1.89    2.30
   2  -4  21   -0.59    1.30
   2   4  21    0.35    1.21
  -2   4 -21   -0.64    1.22
  -2  -4 -21   -3.64    3.34
  -2   4 -21    3.37    2.78
   2   4  22   -1.80    2.89
   2  -4  22   -0.35    0.83
  -2  -4 -22    1.95    2.46
   2   4  22    0.23    1.34
  -2   4 -22   -1.68    0.87
  -2  -4 -22    3.04    3.20
   2   4  23   -1.97    2.86
   2  -4  23    5.02    3.31
  -2  -4 -23    5.03    3.80
   2   4  23   -3.28    3.02
  -2  -4 -23    1.40    2.51
  -2   4 -23    1.59    2.05
  -2  -4 -24    7.00    4.57
   2   4  24   -1.54    2.24
  -2   4 -24    2.38    2.47
  -2  -4 -25   -2.82    3.01
  -2   4 -25    1.27    1.89
  -2  -4 -26   -0.83    1.66
  -2   4 -26    0.19    0.99
   2   5 -22    1.51    2.23
  -2  -5  21    2.59    2.51
   2   5 -21    0.93    2.07
  -2  -5  20    6.57    4.04
  -2   5  20    9.32    5.92
   2  -5 -20    3.58    4.22
   2   5 -20    3.65    3.23
  -2  -5  19   -1.52    1.95
  -2   5  19    1.21    3.53
   2  -5 -19    3.24    3.15
   2   5 -19    2.74    2.82
  -2  -5  18   -1.11    1.73
  -2   5  18    4.96    4.20
   2   5 -18   -2.08    2.50
   2  -5 -18    2.31    2.65
  -2  -5  17   -2.48    2.46
  -2   5  17    3.47    3.47
   2  -5 -17    1.48    2.28
   2   5 -17    2.45    2.72
  -2  -5  16    2.54    2.46
  -2   5  16   -4.10    3.68
   2  -5 -16    3.70    3.17
   2   5 -16    6.33    4.00
  -2  -5  15   -1.07    2.83
  -2   5  15    3.68    3.44
   2  -5 -15   -0.19    1.09
   2   5 -15    5.66    3.77
  -2  -5  14    1.69    1.97
  -2   5  14    1.83    2.38
   2   5 -14    1.13    1.83
   2  -5 -14   -4.51    3.30
  -2   5  13    0.63    1.77
  -2  -5  13    3.59    2.94
   2  -5 -13    1.10    1.13
   2  -5 -13   -0.40    1.26
   2   5 -13   -2.02    2.38
  -2   5  12   -0.14    1.10
  -2  -5  12    3.26    2.48
   2  -5 -12    3.43    2.05
   2  -5 -12   -0.15    1.14
  -2   5  11    7.50    4.74
  -2  -5  11    5.03    3.28
   2  -5 -11   12.21    3.64
   2   5 -11   11.61    5.00
   2  -5 -11    2.81    2.20
  -2   5  10   -1.15    1.90
  -2  -5  10   -0.01    0.84
   2  -5 -10   -1.87    1.61
   2   5 -10   -2.39    2.40
   2  -5 -10   -4.87    3.22
  -2   5   9    7.78    4.16
  -2  -5   9   -0.10    0.96
   2  -5  -9    5.70    2.71
   2   5  -9    2.19    2.01
   2  -5  -9    2.36    2.08
  -2   5   8    2.65    2.64
  -2  -5   8   -5.82    3.45
   2  -5  -8    1.51    1.60
   2  -5  -8    2.91    2.59
   2   5  -8    2.53    2.49
  -2   5   7   -0.69    1.54
  -2  -5   7   -1.19    2.64
   2  -5  -7    2.83    2.15
   2   5  -7    2.34    2.33
   2  -5  -7   -2.33    2.07
  -2   5   6    2.08    1.87
   2  -5  -6    2.63    2.12
   2  -5  -6   -3.96    2.63
   2   5  -6    0.97    1.61
  -2  -5   5    1.88    2.20
   2  -5  -5    2.62    2.36
   2  -5  -5    2.83    2.21
   2   5  -5    3.24    3.54
  -2  -5   5    4.38    1.83
  -2  -5   4    0.59    0.65
   2  -5  -4    2.23    1.58
  -2  -5   4    1.55    2.29
   2  -5  -4    1.52    2.24
   2  -5  -4    0.88    1.28
  -2  -5   4    1.12    1.04
   2   5  -4   -0.33    1.13
  -2  -5   3   12.40    3.07
   2   5  -3   17.58    6.24
   2  -5  -3   11.18    4.15
  -2  -5   3   13.29    5.38
   2  -5  -3   18.68    5.91
   2  -5  -3   12.60    4.17
  -2  -5   3    9.46    2.96
   2  -5  -2   26.37    6.61
   2   5  -2   18.40    6.01
  -2   5   2   18.57    5.52
  -2  -5   2   23.31    4.29
   2  -5  -2   19.00    5.33
  -2  -5   2   19.88    4.42
   2  -5  -1   13.07    4.76
  -2   5   1   17.81    5.23
   2   5  -1   15.47    5.36
  -2  -5   1   16.86    3.65
   2  -5  -1   18.76    5.17
  -2  -5   1   17.44    4.35
   2  -5   0   35.45    7.80
  -2   5   0   27.62    6.53
   2   5   0   43.57    9.23
  -2  -5   0   31.05    4.91
   2  -5   0   32.78    6.64
  -2  -5   0   32.67    6.14
  -2  -5  -1    0.41    1.07
   2  -5   1   -1.03    1.24
  -2   5  -1   -0.80    1.35
   2  -5   1   -0.54    1.48
  -2  -5  -1   -0.63    1.04
  -2  -5  -2    9.62    2.81
   2  -5   2    6.24    3.59
   2   5   2    5.49    2.76
  -2   5  -2    7.16    3.55
  -2  -5  -2    6.67    3.12
   2  -5   2   10.47    3.74
   2  -5   3    3.77    2.93
  -2  -5  -3   -1.53    1.21
   2   5   3    0.51    1.22
  -2   5  -3   -2.56    2.09
  -2  -5  -3    2.01    1.75
  -2  -5  -4    7.77    2.59
   2  -5   4    5.37    3.17
   2   5   4    8.59    4.02
  -2   5  -4    1.65    1.74
  -2  -5  -4    9.70    3.90
  -2  -5  -5    4.11    2.00
   2  -5   5    5.87    3.37
  -2  -5  -5    3.46    2.03
  -2   5  -5    2.33    2.05
  -2  -5  -6    2.84    1.81
   2  -5   6    5.34    3.33
  -2  -5  -6    2.40    1.96
  -2  -5  -6    6.62    3.19
  -2   5  -6    6.04    3.17
  -2  -5  -7    8.75    3.03
   2  -5   7    8.91    4.15
  -2  -5  -7   10.31    3.57
  -2   5  -7   11.85    4.62
  -2   5  -7   17.74    5.57
  -2  -5  -7    9.51    4.11
   2  -5   8    3.56    2.80
  -2  -5  -8   -0.14    0.83
  -2  -5  -8    2.23    1.58
  -2   5  -8    2.66    2.22
  -2   5  -8    1.13    1.53
  -2  -5  -8    0.17    0.96
   2   5   9    4.93    3.74
   2  -5   9    5.26    3.47
  -2  -5  -9   -0.09    0.72
  -2  -5  -9    3.59    1.86
  -2   5  -9    2.99    2.37
  -2  -5  -9    1.80    1.90
  -2   5  -9    1.12    1.54
   2   5  10   -3.24    3.01
  -2  -5 -10   -1.08    1.40
   2  -5  10    0.36    1.00
  -2   5 -10   -3.36    2.53
  -2  -5 -10    0.04    1.23
  -2   5 -10   -3.37    2.51
   2   5  11    2.19    2.60
  -2  -5 -11   -2.76    2.01
   2  -5  11    0.53    1.11
  -2   5 -11   -1.59    1.83
  -2   5 -11   -0.61    1.33
  -2  -5 -11    1.66    1.07
   2   5  12    4.01    3.43
   2  -5  12    5.41    3.13
  -2  -5 -12    6.16    3.29
  -2   5 -12    2.37    2.81
  -2   5 -12    3.89    2.79
  -2  -5 -12    2.24    1.18
   2   5  13   -0.18    1.08
  -2  -5 -13   -1.19    1.57
  -2   5 -13    2.29    2.15
  -2   5 -13   -0.14    0.87
  -2  -5 -13    0.13    1.06
   2   5  14    6.36    4.70
  -2  -5 -14    4.15    2.75
   2  -5  14    6.18    3.36
  -2   5 -14    1.47    1.91
  -2  -5 -14    6.32    3.94
  -2   5 -14    3.93    2.86
   2   5  15    2.00    2.63
   2  -5  15   -4.15    2.92
  -2  -5 -15   -4.47    2.85
  -2   5 -15   -1.71    1.90
  -2  -5 -15    1.71    2.36
  -2   5 -15   -3.26    2.68
   2   5  16    0.09    1.03
   2  -5  16   -2.03    2.17
  -2  -5 -16   -1.67    1.96
  -2   5 -16   -1.43    1.75
  -2  -5 -16    3.77    3.26
  -2   5 -16    6.15    3.71
   2   5  17   -1.69    2.65
  -2  -5 -17    0.97    1.56
   2  -5  17    2.79    2.48
  -2   5 -17    5.00    3.09
  -2  -5 -17    3.51    3.15
  -2   5 -17    1.39    1.88
   2   5  18    3.14    3.52
   2  -5  18   -0.42    1.23
  -2   5 -18    1.45    1.82
  -2   5 -18   -2.28    2.33
  -2  -5 -18   -3.53    3.24
   2   5  19    3.36    3.53
   2  -5  19   -0.77    1.46
  -2   5 -19   -2.08    2.09
  -2   5 -19    2.52    2.51
   2  -5  20    2.32    2.26
  -2   5 -20   -0.50    1.18
  -2  -5 -20   -0.24    1.23
   2   6 -19   -4.84    3.99
   2   6 -18    1.52    2.25
   2   6 -17    2.92    3.06
  -2   6  16    1.26    2.14
   2  -6 -16   -0.28    1.63
   2   6 -16   -2.83    3.08
  -2  -6  15   -6.03    4.05
  -2   6  15    2.17    2.95
   2   6 -15    1.69    2.30
   2  -6 -15   -0.52    1.60
  -2  -6  14   -2.93    2.79
  -2   6  14   -2.41    3.09
   2   6 -14    1.53    2.29
   2  -6 -14    0.30    1.26
  -2  -6  13    3.02    2.80
  -2   6  13   -3.39    3.42
   2   6 -13    4.88    3.20
   2  -6 -13    1.82    2.35
  -2  -6  12    3.74    3.11
  -2   6  12    3.35    3.40
   2   6 -12    7.26    4.54
   2  -6 -12   -0.38    1.39
  -2  -6  11    4.47    3.42
  -2   6  11   -2.03    2.73
   2   6 -11   -2.16    2.58
   2  -6 -11   -1.68    2.14
  -2  -6  10    7.09    4.25
  -2   6  10    5.56    4.18
   2   6 -10    1.18    1.96
   2  -6 -10    0.42    1.97
   2  -6  -9   -0.46    1.79
  -2  -6   9    1.29    1.97
   2  -6  -9   -0.39    1.11
   2  -6  -9    2.38    2.45
   2   6  -9   -3.86    3.30
   2  -6  -8    5.71    3.37
  -2  -6   8    7.83    4.54
   2  -6  -8    8.86    4.03
   2   6  -8   12.10    5.65
   2  -6  -8    7.83    4.13
   2  -6  -7    5.75    3.36
  -2  -6   7    6.03    3.91
   2  -6  -7   10.53    4.23
   2  -6  -7    6.29    3.81
   2   6  -7    2.87    2.63
   2   6  -6   -0.22    2.27
   2  -6  -6    0.52    1.31
  -2  -6   6    1.55    2.17
   2  -6  -6   -0.19    1.43
   2  -6  -6    1.72    1.95
   2   6  -5   -2.68    2.78
  -2  -6   5    0.91    2.02
   2  -6  -5    1.18    1.72
   2  -6  -5   -2.03    2.24
   2  -6  -5   -0.54    1.59
   2   6  -4    0.93    1.76
   2  -6  -4   -1.67    2.00
  -2  -6   4    0.33    1.50
   2  -6  -4    3.44    2.81
   2  -6  -4   -0.19    1.28
   2   6  -3    1.34    2.01
   2  -6  -3   -2.71    2.46
  -2  -6   3   -1.97    2.33
   2  -6  -3    0.31    1.22
   2  -6  -3   -3.07    2.39
   2   6  -2    7.60    4.43
  -2  -6   2    3.74    2.24
   2  -6  -2    5.52    3.76
   2  -6  -2    1.06    1.86
   2  -6  -2    2.76    2.25
  -2  -6   1   -2.54    2.66
   2  -6  -1    0.11    1.28
  -2   6   1    1.45    1.86
   2   6  -1   -4.74    3.49
   2  -6  -1    0.28    0.95
   2  -6   0    0.56    0.98
  -2  -6   0   -3.04    2.71
  -2   6   0    4.68    3.09
   2   6   0   -0.58    1.62
   2  -6   0    1.21    1.54
   2  -6   1   -2.63    2.47
   2   6   1    0.57    1.62
  -2   6  -1    0.35    1.18
   2  -6   1   -2.58    2.06
   2  -6   2    7.03    4.16
   2   6   2    9.86    4.72
  -2   6  -2    7.54    3.83
   2  -6   2    3.95    2.64
  -2  -6  -2    9.75    3.94
   2  -6   3    7.41    4.21
   2   6   3   14.89    6.16
  -2   6  -3    8.35    4.05
  -2  -6  -3    9.54    3.98
   2  -6   4    3.41    3.02
  -2   6  -4    1.33    1.74
  -2  -6  -4   -0.93    1.47
   2  -6   5   12.30    5.09
  -2  -6  -5    5.84    3.23
  -2  -6  -5    7.11    3.64
   2  -6   6   -0.89    1.87
  -2  -6  -6   -0.70    1.46
   2  -6   7    3.09    2.71
  -2  -6  -7    5.32    3.21
   2  -6   8   -4.82    3.40
  -2  -6  -8   -0.07    0.95
   2  -6   9    0.50    1.27
  -2  -6  -9    5.08    3.37
   2  -6  10    1.34    1.27
  -2  -6 -10    0.34    0.99
   2  -6  11    2.61    2.21
  -2  -6 -11    0.60    1.26
   2  -6  12    3.31    2.94
  -2  -6 -12    7.72    4.37
   2  -6  13    1.48    2.09
   2   6  13    1.12    2.22
  -2  -6 -13    3.38    3.09
   2  -6  14    1.40    1.98
   2   6  14   -1.51    2.45
  -2  -6 -15    4.63    3.74
  -2  -6 -16   -1.19    3.68
   2  -7 -11    3.99    3.30
   2  -7 -10   -6.04    3.69
   2  -7 -10   -3.40    3.06
   2  -7  -9   -0.87    1.52
   2  -7  -9   -2.03    2.41
   2  -7  -8   -4.42    3.33
   2  -7  -8    0.54    1.41
   2  -7  -7    4.08    3.17
   2  -7  -7    2.60    2.57
   2  -7  -6    4.36    3.23
   2   7  -6   -5.13    4.01
   2  -7  -6    1.76    2.22
   2   7  -5    5.56    5.45
   2  -7  -5    0.49    1.34
   2   7  -4    0.55    1.52
   2  -7  -4    0.09    0.75
   2  -7  -4   -1.06    1.92
   2   7  -3    4.55    3.71
   2  -7  -3    1.68    2.21
  -2  -7   3    2.95    3.58
   2  -7  -3   -0.45    1.29
   2   7  -2   -2.81    3.01
   2  -7  -2    4.09    3.45
  -2  -7   2    2.58    2.91
   2  -7  -2   -5.12    3.56
   2   7  -1    2.10    2.75
   2  -7  -1   -1.30    2.12
   2  -7  -1   -3.38    2.92
  -2  -7   1    1.60    2.27
  -2  -7   0    2.77    2.81
   2  -7   0    2.35    2.62
  -2  -7  -1   -2.30    2.70
   2  -7   1    0.12    1.03
   2   7   1    0.38    1.31
   2  -7   2   -4.28    3.34
  -2  -7  -2    0.89    1.83
   2  -7   3   -0.32    1.36
  -2  -7  -3   -5.38    3.82
  -2  -7  -4   -1.18    2.01
   2  -7   4    8.52    4.74
   2  -7   5    1.97    2.48
  -2  -7 -11    1.11    1.81
  -2  -7 -12   -0.38    1.26
  -3   0  29   -1.84    2.38
  -3   0  29    1.58    2.07
  -3   0  28   -1.19    1.98
  -3   0  28    4.93    3.59
  -3   0  27    1.13    3.42
  -3   0  27   13.16    5.57
  -3   0  26    1.38    2.11
  -3   0  26    1.96    2.31
  -3   0  25   -1.98    2.20
  -3   0  25    1.90    2.07
  -3   0  24    0.21    1.32
  -3   0  24    1.12    1.99
  -3   0  23    5.65    3.90
  -3   0  23    7.04    3.57
   3   0 -23    9.84    5.39
  -3   0  22    2.21    2.17
  -3   0  22   -0.87    1.43
   3   0 -22    0.18    0.99
  -3   0  21    4.38    3.12
   3   0 -21    1.38    1.20
  -3   0  20    0.73    0.83
   3   0 -20    1.43    2.10
  -3   0  19   16.64    4.89
   3   0 -19   16.31    5.08
  -3   0  18    1.19    1.24
   3   0 -18   -0.58    1.59
  -3   0  17  105.32   11.49
   3   0 -17   77.61    9.94
   3   0 -16    0.05    0.27
  -3   0  16    0.20    1.72
   3   0 -15  106.04    7.98
  -3   0  15  103.13   10.36
   3   0 -15  105.69   10.86
   3   0 -14    0.87    1.10
  -3   0  14    0.08    0.55
   3   0 -14   -0.08    0.77
   3   0 -13  541.38   16.33
  -3   0  13  525.15   21.40
   3   0 -13  553.18   23.02
   3   0 -12    0.10    0.55
  -3   0  12    0.28    1.01
   3   0 -12   -0.70    1.24
   3   0 -11   -0.30    0.56
  -3   0  11    0.71    1.46
  -3   0  11   -0.38    0.62
   3   0 -11   -1.39    1.15
   3   0 -10   -0.38    0.54
   3   0 -10   -0.57    1.22
   3   0  -9  281.71    9.38
  -3   0   9  266.47   12.45
   3   0  -9  266.28   14.06
   3   0  -9  287.42   13.95
   3   0  -8    0.03    0.19
  -3   0   8    0.23    0.32
  -3   0   8   -0.36    0.48
   3   0  -8   -0.09    0.76
   3   0  -8    0.37    0.66
   3   0  -7  389.13    9.35
  -3   0   7  387.67    7.97
  -3   0   7  381.76   12.92
   3   0  -7  397.50   15.14
   3   0  -7  386.75   14.25
  -3   0   6   -0.02    0.16
   3   0  -6   -0.12    0.44
   3   0  -6   -0.66    1.01
  -3   0   5 1151.74   12.45
  -3   0   5 1127.87   22.63
   3   0  -5 1094.75   22.19
   3   0  -4    0.17    0.30
  -3   0   4    1.09    1.02
  -3   0   3  103.08    5.98
   3   0  -3   96.93    5.83
  -3   0   3   92.79    4.64
   3   0  -3  101.68    5.21
  -3   0   2   -0.22    0.42
   3   0  -2   -1.15    0.63
  -3   0   2    0.44    0.47
   3   0  -2    0.16    0.33
  -3   0   2    0.27    0.31
   3   0  -2    0.47    0.33
   3   0  -1  264.71    9.10
  -3   0   1  265.50    9.00
  -3   0   1  258.12    7.30
   3   0  -1  266.60    7.02
   3   0  -1  262.87    7.66
  -3   0   1  250.04    7.31
   3   0   0   -0.14    0.43
  -3   0   0    0.24    0.44
   3   0   0   -0.17    0.33
  -3   0   0    0.28    0.29
  -3   0   0    0.20    0.27
   3   0   0    0.37    0.37
  -3   0   0    0.49    0.37
  -3   0  -1   14.31    2.28
   3   0   1   17.08    2.59
   3   0   1   16.71    1.90
  -3   0  -1   16.04    1.95
   3   0   1   14.88    1.76
  -3   0  -1   14.74    1.81
   3   0   1   16.82    2.05
  -3   0  -1   14.08    1.90
  -3   0  -2    0.70    0.52
  -3   0  -2    0.20    0.35
   3   0   2    0.11    0.36
   3   0   2   -0.11    0.41
  -3   0  -2    0.08    0.28
   3   0   2   -0.07    0.35
   3   0   2   -0.32    0.59
  -3   0  -2   -0.22    0.44
  -3   0  -3  681.22   13.14
   3   0   3  672.80   13.34
   3   0   3  702.33   15.17
  -3   0  -3  694.10   14.78
  -3   0  -3  706.16   19.04
   3   0   3  689.14   18.90
  -3   0  -4    0.05    0.43
   3   0   4    0.00    0.33
  -3   0  -4    0.93    0.61
   3   0   4   -0.35    0.66
  -3   0  -4    0.68    0.71
  -3   0  -5  385.55   11.28
   3   0   5  411.94   12.68
  -3   0  -5  415.55   13.22
   3   0   5  405.83   13.57
  -3   0  -5  421.38   17.43
  -3   0  -6   -0.02    0.42
   3   0   6   -0.04    0.54
   3   0   6    0.47    0.77
   3   0   7  710.75   19.22
  -3   0  -7  692.83   16.71
   3   0   7  695.97   20.43
   3   0   7  752.42   23.34
   3   0   8    0.79    1.18
  -3   0  -8   -0.19    0.48
   3   0   8   -0.09    1.08
   3   0   8    0.26    0.94
  -3   0  -9    4.29    1.49
   3   0   9    7.18    2.56
   3   0   9    5.34    2.42
   3   0  10    0.18    0.84
  -3   0 -10    0.00    0.44
   3   0  10    0.58    1.54
   3   0  11   17.16    3.70
  -3   0 -11   24.50    3.72
   3   0  11   17.32    3.87
   3   0  12   -0.15    0.62
   3   0  12   -0.36    1.03
   3   0  13  169.47   12.97
   3   0  13  154.45   12.79
   3   0  14    0.12    0.61
   3   0  14    0.49    1.43
   3   0  15   18.62    4.72
   3   0  15   17.93    4.74
   3   0  16   -0.57    1.00
   3   0  16   -0.91    1.87
   3   0  17   73.24    9.90
   3   0  17   74.16   10.23
   3   0  18    1.64    2.15
   3   0  18   -1.56    1.71
   3   0  19    1.07    1.39
   3   0  19   -0.13    1.73
   3   0  20    0.50    1.47
   3   0  20    0.66    1.50
   3   0  21    4.07    3.13
   3   0  21    3.95    2.65
   3   0  22    6.87    4.19
   3   0  22    7.63    3.70
   3   0  23   80.18   13.05
   3   0  23  100.47   14.40
   3   0  24   -0.29    1.54
   3   0  24    6.48    3.91
   3   0  25    2.99    3.19
   3   0  25    1.29    2.18
   3   0  26    2.00    2.51
   3   0  26    6.07    3.85
   3   0  27   12.15    5.84
   3   0  27    3.04    3.06
   3   0  28   12.20    6.40
   3   0  28    8.24    4.81
   3   0  29    7.54    4.87
   3   0  30    3.40    3.44
  -3  -1  29    2.46    2.77
  -3   1  29    3.79    3.61
  -3   1  29   -2.68    2.81
  -3   1  28    2.03    2.61
  -3  -1  28    0.14    1.10
  -3   1  28    3.12    2.92
  -3  -1  28    3.56    3.07
  -3  -1  27    2.11    2.44
  -3   1  27   -2.80    2.97
  -3   1  27   -2.33    2.47
   3  -1 -27    3.48    3.06
  -3  -1  26    1.10    1.98
  -3   1  26   -0.43    1.52
  -3   1  26   -2.23    2.32
   3  -1 -26    2.42    2.51
  -3   1  25   -2.19    2.57
  -3  -1  25    0.12    1.43
  -3   1  25   -2.34    2.43
   3  -1 -25   -1.22    1.86
  -3  -1  24   19.43    6.03
  -3   1  24   28.53    8.39
  -3   1  24   24.43    7.04
   3  -1 -24   27.81    8.15
  -3   1  23   -0.14    1.16
  -3  -1  23   -2.98    2.40
  -3   1  23    0.33    1.13
   3  -1 -23   -0.66    1.52
  -3   1  22   50.14   10.43
  -3  -1  22   42.97    8.30
  -3   1  22   50.01    9.29
   3  -1 -22   41.94    9.17
  -3   1  21   13.89    5.55
  -3  -1  21    9.02    3.72
  -3   1  21    8.38    3.70
   3  -1 -21   13.21    5.24
  -3  -1  20    1.36    1.62
  -3   1  20    6.80    3.89
  -3   1  20   -0.65    1.98
   3  -1 -20    3.39    2.74
  -3   1  19    1.39    2.31
  -3  -1  19   -0.57    1.27
  -3   1  19    1.11    1.43
   3   1 -19    0.44    0.57
   3  -1 -19    1.73    2.01
  -3   1  18   19.21    5.45
  -3  -1  18   16.99    4.57
   3  -1 -18   19.60    3.36
  -3   1  18   24.21    5.80
   3   1 -18   17.91    2.87
   3  -1 -18   17.98    5.17
  -3   1  17    2.11    2.08
  -3  -1  17    2.43    2.09
   3  -1 -17    2.95    1.24
  -3  -1  17    4.52    1.79
  -3   1  17    3.34    2.14
   3   1 -17    3.81    1.29
   3  -1 -17    0.92    1.31
  -3  -1  16    0.98    1.29
  -3   1  16    0.24    1.45
   3  -1 -16    0.76    0.54
  -3  -1  16    0.55    0.40
  -3   1  16    2.35    1.94
   3   1 -16    0.49    0.50
   3  -1 -16   -0.74    2.24
  -3   1  15   12.25    4.14
  -3  -1  15   13.03    3.56
   3  -1 -15   11.01    2.16
  -3  -1  15    9.15    2.44
  -3   1  15   10.92    3.32
   3   1 -15   10.95    2.06
   3   1 -15   15.37    3.84
   3  -1 -15    5.75    2.58
  -3   1  14   23.12    5.46
  -3  -1  14   19.40    4.11
  -3  -1  14   20.71    3.58
   3  -1 -14   17.94    2.55
   3   1 -14   23.13    2.85
  -3   1  14   19.71    4.40
   3   1 -14   19.94    4.16
  -3  -1  14   18.51    4.12
   3  -1 -14   13.11    3.90
  -3   1  13    0.39    1.57
   3  -1 -13    1.32    0.73
  -3  -1  13    0.72    0.82
   3   1 -13    2.21    0.87
  -3   1  13    1.44    1.39
  -3  -1  13    0.72    0.40
   3   1 -13    1.57    1.11
   3  -1 -13    4.35    2.32
  -3   1  12   94.38   10.07
   3  -1 -12  103.55    5.28
   3   1 -12   99.87    8.66
  -3  -1  12   96.48    7.42
   3   1 -12   99.04    5.45
  -3   1  12   98.79    8.95
   3   1 -12  103.20    8.22
   3  -1 -12   96.05   10.36
  -3  -1  12  107.12    8.91
  -3   1  11  202.10   14.12
  -3  -1  11  220.16   11.21
   3   1 -11  227.84    8.08
  -3   1  11  212.77   10.69
  -3   1  11  222.05   12.77
   3  -1 -11  219.67   15.18
   3   1 -11  222.33   11.34
  -3  -1  11  237.79   12.52
  -3   1  10  756.16   26.20
  -3  -1  10  752.18   20.14
  -3   1  10  758.69   19.62
   3   1 -10  749.08   14.26
  -3   1  10  768.39   22.65
   3  -1 -10  702.88   26.05
  -3  -1  10  833.88   21.42
   3   1 -10  735.51   19.28
  -3   1   9  345.89   16.94
  -3  -1   9  335.63   13.31
  -3   1   9  339.89   12.80
  -3   1   9  325.52   13.78
   3   1  -9  336.83    9.37
  -3  -1   9  350.74   12.74
   3   1  -9  323.52   11.78
   3  -1  -9  323.52   16.86
  -3   1   8  139.84   10.19
   3   1  -8  142.84   10.19
   3  -1  -8  142.67    9.10
  -3  -1   8  141.24    8.65
   3   1  -8  138.74    5.91
  -3   1   8  124.92    7.64
  -3  -1   8  137.93    4.94
  -3   1   8  141.76    8.50
   3   1  -8  137.48    9.72
   3   1  -8  135.10    6.84
   3  -1  -8  140.06   10.87
  -3   1   7   40.69    5.27
   3   1  -7   39.42    5.12
  -3  -1   7   40.21    5.13
   3  -1  -7   42.64    4.84
  -3  -1   7   44.90    4.81
  -3   1   7   47.58    4.56
   3   1  -7   41.98    3.16
  -3  -1   7   42.86    2.95
  -3   1   7   44.36    4.51
   3  -1  -7   39.48    3.71
   3  -1  -7   46.54    4.12
   3   1  -7   39.81    3.32
   3  -1  -7   40.25    5.70
   3   1  -7   51.45    5.71
   3  -1  -6  542.16   16.11
   3   1  -6  513.16   17.55
  -3   1   6  534.86   17.80
  -3  -1   6  530.80   17.86
  -3  -1   6  541.64   16.53
   3  -1  -6  538.72   13.78
  -3  -1   6  547.71   11.01
   3  -1  -6  535.02   13.31
  -3   1   6  524.18   15.39
  -3   1   6  541.84   14.14
   3   1  -6  529.51   10.41
   3   1  -6  545.20   18.16
   3  -1  -5    2.04    0.98
   3  -1  -5    1.43    0.79
  -3  -1   5    4.02    1.68
  -3   1   5    2.08    0.99
   3   1  -5    3.34    1.27
   3  -1  -5    1.97    0.81
   3  -1  -5    3.12    0.94
  -3   1   5    1.47    0.63
  -3  -1   5    3.71    0.95
  -3   1   5    2.04    0.96
   3   1  -5    1.53    1.05
  -3  -1   5    3.30    1.32
   3  -1  -4   41.92    3.58
  -3  -1   4   39.50    4.44
  -3   1   4   40.48    4.40
   3  -1  -4   40.36    4.00
   3   1  -4   39.16    4.43
   3  -1  -4   40.51    2.71
   3  -1  -4   41.97    3.62
  -3   1   4   38.83    4.25
  -3   1   4   36.28    3.52
  -3   1   4   42.06    3.14
   3  -1  -4   39.99    3.96
  -3  -1   4   41.69    3.33
   3   1  -4   37.89    4.65
  -3  -1   4   41.90    4.63
   3   1  -3  314.33   12.20
  -3   1   3  317.27   11.41
   3  -1  -3  299.79    8.53
   3  -1  -3  308.78   10.26
  -3  -1   3  315.48   12.09
   3  -1  -3  306.13    7.92
   3  -1  -3  319.58    9.86
   3  -1  -3  302.75    6.89
   3  -1  -3  306.43   11.28
  -3   1   3  301.66   10.03
  -3   1   3  324.40    7.41
  -3   1   3  317.71   12.32
   3   1  -3  322.90   13.22
  -3  -1   3  320.82   12.73
   3  -1  -2   44.19    3.63
   3  -1  -2   44.06    2.86
  -3   1   2   43.23    3.90
   3   1  -2   41.21    4.35
  -3   1   2   40.77    2.73
  -3  -1   2   39.29    4.24
   3  -1  -2   44.47    3.17
  -3   1   2   39.97    3.29
  -3   1   2   43.65    4.64
  -3   1   2   41.03    3.68
   3  -1  -2   39.53    4.30
   3  -1  -2   50.11    3.96
  -3  -1   2   42.94    4.67
   3   1  -2   41.44    4.71
  -3   1   1  291.05    9.34
  -3   1   1  287.72    6.42
   3  -1  -1  284.58    6.78
   3  -1  -1  281.73    8.38
  -3  -1   1  280.89   11.19
   3   1  -1  289.23   11.55
   3  -1  -1  291.34    8.59
  -3   1   1  269.90    9.04
   3  -1  -1  289.20    9.30
  -3   1   1  293.11    9.83
   3  -1  -1  274.70   11.61
  -3  -1   1  295.88   12.34
   3   1  -1  287.80   12.33
  -3   1   0 2074.96   22.00
  -3   1   0 2095.38   18.02
  -3  -1   0 2049.88   30.57
   3  -1   0 2106.54   20.67
   3   1   0 2012.13   31.27
   3  -1   0 2028.87   19.65
  -3   1   0 2037.59   25.66
   3  -1   0 2110.13   24.48
  -3   1   0 2124.68   26.76
   3  -1   0 2039.61   24.43
   3  -1   0 1993.97   31.77
   3   1   0 2049.91   24.58
   3   1   0 2075.76   33.78
  -3  -1   0 2079.88   33.14
  -3   1  -1    4.05    1.25
   3  -1   1    5.28    1.37
  -3   1  -1    3.72    0.94
   3  -1   1    3.33    0.91
   3   1   1    3.02    1.23
  -3  -1  -1    3.27    1.30
   3  -1   1    3.43    0.75
  -3  -1  -1    4.18    1.58
   3   1   1    3.37    1.39
  -3   1  -1    4.31    0.87
  -3   1  -1    3.16    1.01
  -3  -1  -1    3.16    1.56
   3   1   1    3.22    1.10
   3  -1   1    3.55    1.05
   3   1   2   25.42    3.84
  -3  -1  -2   25.39    4.00
  -3  -1  -2   25.99    3.99
  -3   1  -2   28.89    3.06
   3   1   2   29.26    4.09
  -3  -1  -2   30.92    4.19
   3  -1   2   28.98    3.25
  -3   1  -2   27.24    3.30
  -3  -1  -2   26.98    3.67
   3  -1   2   30.39    3.00
  -3   1  -2   29.61    3.15
  -3   1  -2   30.39    1.99
   3   1   2   29.06    3.65
   3   1   2   28.39    4.16
  -3  -1  -3 6886.60   65.70
   3   1   3 6804.55   65.68
   3  -1   3 6879.19   51.19
   3   1   3 6843.86   66.08
  -3   1  -3 6903.95   54.18
  -3  -1  -3 7059.82   66.70
  -3   1  -3 6887.36   53.93
  -3   1  -3 6798.26   48.52
  -3  -1  -3 6870.80   59.88
   3   1   3 6869.65   60.23
  -3  -1  -3 7123.69   67.72
   3   1   3 6858.56   67.00
   3   1   3 6786.57   59.85
  -3  -1  -4 5190.49   58.99
   3   1   4 5189.25   58.87
   3  -1   4 5251.91   46.39
  -3   1  -4 5014.30   49.00
   3   1   4 5232.71   60.92
  -3  -1  -4 5157.70   60.52
   3   1   4 5151.85   54.30
  -3   1  -4 5207.72   43.03
  -3  -1  -4 5083.56   54.06
  -3  -1  -4 5342.32   61.34
   3   1   4 5310.13   56.31
  -3  -1  -5  390.03   16.54
   3   1   5  395.72   16.87
   3  -1   5  410.50   13.53
  -3   1  -5  394.59   14.29
   3   1   5  392.00   17.51
  -3  -1  -5  392.13   17.65
  -3   1  -5  411.36   12.29
  -3  -1  -5  404.30   15.75
   3   1   5  406.80   15.97
  -3  -1  -5  402.14   17.59
   3   1   5  407.78   16.61
   3   1   6  190.25   12.37
   3  -1   6  178.13    6.23
  -3  -1  -6  194.06   12.01
  -3  -1  -6  195.89   12.80
  -3  -1  -6  204.84   13.46
  -3   1  -6  201.42   10.54
   3  -1   6  188.99    9.59
  -3   1  -6  197.77    8.80
   3   1   6  194.36   11.60
  -3  -1  -6  177.94   10.77
   3   1   6  188.76   11.99
  -3  -1  -6  190.81   12.11
   3   1   7  176.83   12.34
  -3  -1  -7  186.00   11.96
   3  -1   7  184.12    7.22
  -3  -1  -7  193.10   13.83
   3  -1   7  183.88    9.91
  -3   1  -7  169.82   10.08
   3   1   7  181.92   11.76
  -3  -1  -7  185.39   11.38
   3   1   7  191.32   12.67
  -3  -1  -7  185.39   12.61
   3   1   8   24.26    4.72
  -3  -1  -8   18.59    3.87
   3  -1   8   20.37    2.69
   3  -1   8   24.83    3.74
  -3  -1  -8   20.49    4.56
   3   1   8   19.79    4.08
  -3  -1  -8   21.78    4.54
   3  -1   9    1.01    0.62
   3   1   9   -0.08    1.44
  -3  -1  -9    0.12    1.35
   3   1   9    1.07    1.26
  -3  -1  -9   -0.55    0.82
   3   1  10  101.04   10.51
   3  -1  10  115.12    7.47
  -3  -1 -10  113.98   12.03
   3   1  10  113.74   10.39
  -3  -1 -10  111.91   11.15
   3  -1  11    2.00    0.79
   3   1  11    1.99    1.18
   3   1  11    0.74    1.34
  -3  -1 -11    2.59    1.83
   3   1  12   89.67   10.48
   3  -1  12   90.78    7.62
   3   1  12   85.01    9.76
   3   1  13   12.35    4.12
   3  -1  13   11.93    2.89
   3   1  13   12.93    4.03
   3   1  14    4.53    2.06
   3  -1  14    4.46    1.85
   3   1  14    2.63    1.75
   3   1  15    4.59    2.83
   3  -1  15    4.12    1.95
   3   1  15    5.51    2.64
   3  -1  16    2.90    1.69
   3   1  16    3.29    1.99
   3   1  16    0.90    1.37
   3   1  17   74.07   11.40
   3  -1  17   89.20    9.88
   3   1  17   84.67   11.33
   3   1  18    7.14    3.87
   3  -1  18   10.88    3.79
   3   1  18   12.88    4.77
   3  -1  19   25.24    5.83
   3   1  19   19.21    6.09
   3  -1  19   24.09    6.43
   3   1  19   17.92    5.56
   3  -1  20   42.44    7.80
   3   1  20   36.25    8.70
   3  -1  20   53.21    9.49
  -3   1 -20   42.84    5.94
   3   1  20   40.03    8.72
   3   1  21   12.31    5.44
   3  -1  21    7.60    3.51
   3  -1  21    6.88    3.32
   3   1  21    7.12    4.01
  -3   1 -21    7.55    2.68
   3   1  22   26.00    7.48
   3  -1  22   20.43    5.78
   3  -1  22   26.96    7.24
   3   1  22   26.79    7.52
  -3   1 -22   24.05    4.71
   3  -1  23    3.78    2.68
   3   1  23    1.23    2.24
   3  -1  23    1.43    1.93
  -3   1 -23    1.00    0.98
   3  -1  24   12.05    4.92
   3   1  24    4.99    3.65
   3   1  24    9.72    4.74
   3  -1  24   13.86    5.44
  -3   1 -24   13.21    3.62
   3   1  25   -2.02    2.48
   3  -1  25    0.48    1.20
   3  -1  25    2.45    2.02
   3   1  25   -1.56    2.11
   3   1  26    7.09    4.57
   3  -1  26    7.30    4.14
   3  -1  26    0.96    1.59
   3   1  26    2.65    3.28
  -3  -1 -26    6.09    4.73
   3   1  27   -0.09    1.03
   3  -1  27   -3.36    2.93
   3   1  27    3.43    3.09
   3  -1  27   -3.42    3.00
  -3  -1 -27   -0.79    2.19
   3   1  28    3.57    3.40
   3  -1  28    5.64    3.85
  -3  -1 -28   -1.76    2.69
   3  -1  29    0.95    2.06
   3   1  29   -1.38    2.57
  -3  -2  29    3.57    1.89
  -3   2  29    6.88    4.48
  -3  -2  28    2.21    2.48
  -3   2  28   -0.82    1.64
  -3  -2  27    1.64    1.31
  -3   2  27    3.69    3.71
  -3   2  27    3.06    2.90
   3   2 -27    4.03    3.20
   3  -2 -27    6.02    4.29
  -3   2  26    3.85    4.43
  -3  -2  26    3.34    2.73
  -3   2  26   -2.17    2.40
   3   2 -26    3.27    2.85
   3  -2 -26    1.62    2.29
  -3   2  25    3.91    3.59
  -3  -2  25   -1.75    1.96
  -3   2  25    2.76    2.61
   3   2 -25    0.21    1.11
   3  -2 -25    4.33    3.51
  -3  -2  24    9.79    4.01
  -3   2  24    7.43    4.94
  -3   2  24    6.81    3.81
   3   2 -24    9.73    4.68
   3  -2 -24    8.65    4.73
  -3  -2  23   18.80    5.63
  -3   2  23   25.88    8.41
  -3   2  23   26.68    7.40
   3   2 -23   20.31    6.39
   3  -2 -23   18.01    6.59
  -3  -2  22    1.07    1.66
  -3   2  22   -1.47    2.08
  -3   2  22    3.58    2.97
   3  -2 -22    0.06    1.11
   3   2 -22    0.87    1.65
  -3   2  21    0.53    2.14
  -3  -2  21    2.12    1.92
  -3  -2  21    0.27    0.68
  -3   2  21   -1.33    1.69
   3  -2 -21    0.44    1.33
   3   2 -21    0.21    1.12
  -3  -2  20   15.50    4.59
  -3   2  20   16.85    5.92
  -3  -2  20   19.72    4.63
  -3   2  20   11.61    4.40
   3   2 -20   17.41    5.49
   3  -2 -20   18.70    6.51
  -3   2  19    0.64    1.64
  -3  -2  19    3.53    2.10
  -3  -2  19    4.90    2.46
  -3   2  19    3.67    2.21
   3   2 -19    4.32    1.69
   3   2 -19    3.98    2.76
   3  -2 -19    5.87    3.27
  -3   2  18   41.27    9.09
  -3  -2  18   36.92    6.51
  -3  -2  18   28.20    5.43
   3   2 -18   28.04    4.34
  -3   2  18   28.27    6.49
   3  -2 -18   38.49    8.53
   3   2 -18   36.56    7.63
  -3   2  17   72.31   11.90
  -3  -2  17   69.89    8.30
   3   2 -17   58.96    6.17
  -3   2  17   72.13   10.00
   3   2 -17   70.82   10.16
   3  -2 -17   57.85   10.13
  -3  -2  17   61.11    7.60
  -3   2  16  199.16   19.10
  -3  -2  16  193.48   13.80
   3   2 -16  190.33   10.98
  -3   2  16  203.07   16.04
  -3  -2  16  179.74   12.31
   3  -2 -16  188.98   17.88
   3   2 -16  214.43   17.13
  -3   2  15   20.24    6.00
  -3  -2  15   14.89    3.75
   3   2 -15   15.64    3.11
  -3   2  15   20.34    4.90
  -3  -2  15   14.66    3.29
   3  -2 -15   13.93    4.72
   3   2 -15   19.09    5.41
  -3   2  14  134.32   14.82
  -3  -2  14  139.68   11.45
   3   2 -14  125.63    8.68
  -3   2  14  128.75   12.01
   3   2 -14  146.77   13.48
   3  -2 -14  134.29   14.42
  -3  -2  14  142.38    9.56
  -3   2  13   62.81   10.10
  -3  -2  13   70.78    8.15
   3   2 -13   71.40    6.50
  -3   2  13   66.40    8.32
   3   2 -13   70.25    9.16
   3  -2 -13   68.03    9.87
  -3  -2  13   61.16    5.80
  -3   2  12   48.41    8.26
  -3  -2  12   47.03    6.67
   3   2 -12   54.58    5.65
  -3   2  12   57.67    7.36
   3  -2 -12   52.15    8.50
   3   2 -12   61.24    8.36
  -3  -2  12   54.52    5.05
  -3   2  11   13.68    4.22
  -3  -2  11    8.97    2.90
   3   2 -11   11.08    2.52
  -3   2  11   12.59    3.35
  -3  -2  11   10.68    2.01
   3   2 -11    9.23    3.29
  -3  -2  11   12.06    2.24
   3  -2 -11   10.20    3.74
  -3   2  10    0.18    1.16
  -3  -2  10    0.05    0.89
   3  -2 -10    1.65    1.11
  -3   2  10   -1.97    1.30
   3   2 -10    1.46    0.97
   3  -2 -10    0.71    0.77
  -3  -2  10    0.23    0.35
   3  -2 -10    0.02    1.80
  -3  -2  10    0.42    0.36
   3   2 -10    0.90    1.31
  -3   2   9  201.24   15.44
  -3  -2   9  180.67   12.77
  -3   2   9  185.84   11.98
   3  -2  -9  193.19    9.88
   3  -2  -9  181.35   10.66
  -3   2   9  187.76   11.56
   3   2  -9  181.44   10.06
   3  -2  -9  186.09   11.14
  -3  -2   9  189.26    9.41
   3   2  -9  186.03   13.74
   3  -2  -9  174.10   14.03
  -3   2   8   63.22    8.53
  -3  -2   8   57.32    6.79
  -3  -2   8   52.70    6.79
   3  -2  -8   54.36    5.59
  -3  -2   8   55.10    5.24
   3  -2  -8   55.88    5.53
   3  -2  -8   53.80    5.93
  -3   2   8   51.43    6.32
  -3   2   8   55.24    5.96
   3  -2  -8   46.43    7.07
   3   2  -8   60.27    7.61
  -3   2   7    8.54    3.13
  -3  -2   7    5.63    2.12
  -3  -2   7    4.36    1.98
   3  -2  -7    6.44    1.84
  -3  -2   7    5.18    1.57
   3  -2  -7    3.62    1.27
  -3   2   7    4.27    1.78
  -3   2   7    7.13    2.08
   3  -2  -7    8.97    2.19
   3  -2  -7    6.83    2.52
   3   2  -7    4.95    2.14
  -3  -2   6   -0.16    0.78
  -3   2   6   -0.08    1.10
   3   2  -6    1.38    1.04
  -3  -2   6   -0.02    0.28
   3  -2  -6   -0.37    0.97
   3  -2  -6    0.44    0.80
  -3   2   6    0.72    0.88
   3  -2  -6    0.37    0.62
  -3   2   6    0.47    0.68
   3   2  -6   -0.05    1.11
   3  -2  -6   -0.59    0.83
  -3   2   5   12.32    3.50
   3  -2  -5   12.94    3.00
   3  -2  -5   11.87    3.04
  -3  -2   5   12.05    2.87
   3   2  -5   11.59    2.85
   3  -2  -5    9.29    2.38
   3  -2  -5   13.61    3.00
  -3  -2   5   11.59    2.51
   3  -2  -5   12.72    2.40
   3   2  -5    8.52    2.91
   3  -2  -4  150.41   10.38
  -3   2   4  141.04   10.80
  -3  -2   4  142.42    9.44
   3   2  -4  146.67    9.77
  -3  -2   4  138.31    8.80
   3  -2  -4  141.71    9.29
   3  -2  -4  147.10   10.11
   3  -2  -4  141.54    7.71
   3  -2  -4  135.59    9.00
   3   2  -4  135.17   10.96
  -3  -2   4  139.78   10.51
   3  -2  -3    0.13    0.43
   3  -2  -3    3.69    1.46
   3  -2  -3    1.91    0.62
  -3   2   3    1.36    1.19
  -3  -2   3    0.34    0.79
   3   2  -3    0.63    0.66
   3  -2  -3    1.57    0.69
   3  -2  -3    0.59    0.47
  -3   2   3    0.24    0.79
   3  -2  -3    1.18    0.69
   3  -2  -3    0.33    0.65
  -3  -2   3    2.07    1.10
   3   2  -3    0.70    0.99
  -3  -2   3    1.53    1.38
   3  -2  -2    2.32    1.33
   3  -2  -2    1.17    0.77
  -3   2   2    0.95    1.02
  -3  -2   2    0.54    0.52
   3   2  -2    2.15    1.09
   3  -2  -2   -0.02    0.41
   3  -2  -2    2.12    0.93
   3  -2  -2   -0.51    0.97
  -3   2   2    0.37    0.92
   3  -2  -2    0.60    0.53
  -3  -2   2    1.30    0.69
   3   2  -2    0.34    1.07
  -3  -2   2    1.51    1.07
   3  -2  -1  167.67   10.20
  -3   2   1  147.75    9.76
  -3  -2   1  155.01    9.55
   3   2  -1  157.72   10.06
   3  -2  -1  165.03    9.77
   3  -2  -1  163.20    9.73
  -3   2   1  152.20    9.91
  -3   2   1  154.65    8.18
  -3  -2   1  150.99   11.17
  -3  -2   1  150.87    7.43
   3   2  -1  163.42   11.90
   3   2  -1  161.34    7.83
   3  -2  -1  151.63    8.11
  -3   2   0  245.16   12.01
   3   2   0  251.44   12.92
   3  -2   0  264.34   12.38
  -3  -2   0  266.12   15.77
  -3  -2   0  257.31   12.46
   3  -2   0  248.98   12.24
  -3   2   0  254.18   12.76
   3  -2   0  274.67   12.66
  -3  -2   0  240.07   14.29
   3  -2   0  241.34    9.58
   3   2   0  237.49   10.19
  -3   2   0  243.51    9.80
   3   2   0  251.83   15.07
  -3  -2   0  235.24   10.24
   3  -2   1   -0.53    0.86
  -3  -2  -1   -0.17    0.54
   3   2   1   -0.34    1.06
  -3  -2  -1   -0.61    1.13
   3   2   1    1.05    0.89
   3  -2   1    0.30    0.84
  -3   2  -1   -0.15    0.87
   3   2   1   -0.08    0.34
  -3   2  -1   -0.48    0.77
  -3  -2  -1   -0.07    1.10
   3  -2   1    0.04    0.32
  -3  -2  -1   -0.24    0.82
   3  -2   1   -3.29    1.40
  -3  -2  -2    6.27    2.58
   3  -2   2    8.43    2.06
   3   2   2    4.95    2.08
  -3  -2  -2    6.36    2.03
   3  -2   2    9.16    2.49
  -3   2  -2    7.00    2.28
   3   2   2    7.42    2.33
  -3   2  -2    7.11    2.13
  -3   2  -2    6.33    1.58
   3  -2   2    7.31    1.86
  -3  -2  -2    4.37    1.97
  -3  -2  -2    8.91    2.43
   3  -2   2    6.54    1.49
   3   2   2    9.55    2.42
   3   2   3    5.94    2.32
   3  -2   3    4.41    1.53
   3   2   3    5.53    2.51
   3   2   3    2.61    1.31
  -3  -2  -3    2.82    1.53
   3  -2   3    5.50    2.09
  -3   2  -3    3.26    1.65
  -3  -2  -3    2.55    1.30
  -3   2  -3    6.22    2.16
  -3  -2  -3    5.60    2.40
  -3  -2  -3    4.72    2.03
   3  -2   3    2.94    1.23
   3  -2   3    4.93    1.29
   3   2   3    4.40    1.85
  -3   2  -3    2.62    1.00
   3   2   4  251.56   16.39
  -3  -2  -4  251.40   14.43
   3   2   4  234.45   14.05
   3  -2   4  250.88   13.16
  -3   2  -4  262.07   13.06
  -3  -2  -4  247.78   13.79
   3   2   4  233.48   15.50
   3   2   4  239.18   13.59
  -3   2  -4  251.65   10.82
   3   2   5 1620.47   42.42
  -3  -2  -5 1687.15   38.94
   3  -2   5 1688.47   35.05
   3   2   5 1643.95   38.82
  -3   2  -5 1696.67   33.85
   3   2   5 1707.33   38.17
  -3   2  -5 1699.16   29.00
  -3  -2  -5 1666.83   37.83
   3   2   6    5.96    2.78
   3  -2   6    7.47    2.54
  -3  -2  -6    9.54    3.13
   3   2   6    3.98    2.29
   3   2   6    9.21    3.16
  -3  -2  -6    7.38    1.18
  -3   2  -6    4.23    1.50
  -3  -2  -6    8.50    3.14
  -3   2  -6    7.45    2.35
   3   2   7   36.61    6.81
  -3  -2  -7   31.14    5.84
   3  -2   7   37.13    5.41
  -3  -2  -7   42.30    2.08
  -3   2  -7   40.67    5.25
   3   2   7   41.79    6.26
  -3   2  -7   47.28    5.21
  -3  -2  -7   36.25    6.34
   3   2   8  455.53   24.15
   3  -2   8  480.96   19.59
  -3  -2  -8  493.32   23.98
  -3   2  -8  475.59   18.44
   3   2   8  481.55   21.98
  -3   2  -8  494.36   17.31
  -3  -2  -8  460.62   22.61
   3   2   9    0.92    1.26
  -3  -2  -9    4.72    2.95
   3  -2   9    2.70    1.69
   3   2   9    1.44    1.36
  -3   2  -9    1.05    1.30
  -3  -2  -9    4.31    2.72
  -3   2  -9    1.79    1.33
   3   2  10  111.18   12.66
  -3  -2 -10  123.70   12.91
   3  -2  10  119.68   10.07
  -3   2 -10  118.42    9.37
   3   2  10  113.78   11.26
  -3  -2 -10  115.51   12.27
   3   2  11    0.77    1.33
  -3  -2 -11    4.54    2.78
   3  -2  11    0.12    1.44
   3   2  11   -0.31    1.35
  -3  -2 -11    2.22    1.98
  -3   2 -11    1.85    1.13
   3  -2  12   76.83    6.48
   3   2  12   61.42    9.98
  -3  -2 -12   79.04   11.00
   3  -2  12   79.64    8.48
  -3   2 -12   68.85    7.44
   3   2  12   76.05    9.94
  -3  -2 -12   74.25   10.47
   3  -2  13   38.69    4.88
   3   2  13   37.30    7.94
   3  -2  13   40.52    6.17
  -3  -2 -13   43.86    8.54
  -3   2 -13   37.94    5.54
   3   2  13   32.10    3.21
   3   2  13   35.60    6.95
  -3  -2 -13   39.77    7.86
   3   2  14   37.70    8.23
   3  -2  14   26.87    4.33
  -3  -2 -14   28.93    7.12
   3  -2  14   31.15    5.49
   3   2  14   40.19    7.57
   3   2  14   26.44    3.01
  -3   2 -14   29.33    5.06
  -3  -2 -14   30.75    7.21
   3  -2  15    9.62    2.76
   3   2  15   16.65    5.60
  -3  -2 -15    7.14    3.42
   3  -2  15   12.31    3.42
   3   2  15    9.61    3.81
   3   2  15    7.20    1.59
  -3  -2 -15   11.29    4.64
  -3   2 -15   14.10    3.53
   3  -2  16    1.03    0.65
   3   2  16    1.85    1.63
  -3  -2 -16    0.86    1.88
   3   2  16    0.61    1.49
  -3   2 -16    0.48    0.90
  -3  -2 -16    2.36    2.49
   3   2  17    9.72    3.98
   3  -2  17   11.48    3.38
  -3  -2 -17   13.18    5.31
   3   2  17   11.43    4.65
  -3   2 -17    8.81    2.99
  -3  -2 -17    9.03    4.34
   3   2  18    4.99    3.52
   3  -2  18    3.68    2.18
  -3  -2 -18    4.77    3.06
   3   2  18    3.58    2.65
  -3  -2 -18    9.72    4.76
  -3   2 -18    3.45    1.71
   3   2  19   25.35    7.74
   3  -2  19   24.96    5.22
  -3  -2 -19   31.80    8.60
   3   2  19   31.60    7.82
  -3   2 -19   26.42    5.32
   3   2  20   -1.78    2.26
   3  -2  20   -1.67    1.54
  -3  -2 -20    1.39    1.99
   3   2  20    3.21    3.69
  -3   2 -20    6.04    2.57
   3   2  21    6.64    4.79
   3  -2  21    9.26    3.57
  -3  -2 -21    7.05    4.24
   3   2  21    5.03    3.32
  -3   2 -21   11.74    3.70
   3   2  22   10.74    4.88
   3  -2  22   11.53    4.12
  -3  -2 -22    2.97    2.38
   3   2  22    9.16    4.47
  -3   2 -22    8.31    3.16
   3  -2  23    0.53    0.82
  -3  -2 -23   -0.16    1.26
   3   2  23    1.77    2.17
  -3   2 -23   -0.16    0.76
   3   2  24   -4.13    3.62
   3  -2  24    1.48    1.77
   3   2  24   -2.59    2.66
  -3  -2 -24   -7.56    4.80
   3  -2  25    0.07    0.88
   3   2  25    3.25    3.33
   3   2  25    3.65    3.17
   3  -2  25    5.97    3.89
  -3  -2 -25    0.36    1.52
   3  -2  26    7.28    3.91
   3   2  26   -2.13    2.51
   3  -2  26    4.11    3.12
  -3  -2 -26    4.35    4.19
   3   2  27    5.13    4.24
   3  -2  27    1.61    2.30
   3   2  27    0.04    0.81
  -3  -2 -27    1.84    2.77
   3   2  28   -0.72    2.08
  -3  -3  28    8.02    4.10
  -3   3  28    4.40    3.53
  -3  -3  27    0.82    1.45
  -3   3  27    0.63    1.51
  -3   3  26    9.48    6.14
  -3  -3  26    5.18    3.15
  -3   3  26    5.85    3.85
   3  -3 -26   12.47    6.18
   3   3 -26    6.09    4.44
  -3   3  25    4.59    4.15
  -3  -3  25    3.64    2.60
  -3   3  25    1.53    2.02
   3  -3 -25    3.16    3.18
   3   3 -25   -2.13    2.44
  -3   3  24    3.24    3.46
  -3  -3  24   -0.19    1.61
  -3  -3  24    2.34    2.21
  -3   3  24   -2.07    2.26
   3  -3 -24    4.20    3.57
   3   3 -24    2.03    2.34
  -3   3  23    0.01    1.72
  -3  -3  23    4.85    2.85
  -3  -3  23    0.40    1.33
  -3   3  23   -0.44    1.14
   3   3 -23    1.16    1.98
   3  -3 -23    3.13    2.99
  -3   3  22   -3.13    3.19
  -3  -3  22    2.53    2.06
  -3  -3  22    1.40    1.34
  -3   3  22    0.93    1.86
   3  -3 -22   -0.52    1.51
   3   3 -22    4.68    3.29
  -3   3  21    1.71    2.42
  -3  -3  21    4.26    2.64
  -3  -3  21    5.34    2.78
  -3   3  21    2.31    2.45
   3   3 -21    2.54    2.49
   3  -3 -21    3.44    0.98
  -3   3  20   -2.70    2.89
  -3  -3  20   -2.47    1.91
  -3   3  20    2.57    2.22
   3   3 -20   -4.40    3.02
   3  -3 -20    0.20    0.97
  -3   3  19   12.21    5.58
  -3  -3  19   12.41    4.05
  -3   3  19    7.51    3.46
   3  -3 -19   16.61    6.10
   3   3 -19   11.33    4.70
  -3   3  18   12.92    5.74
  -3  -3  18    5.14    2.62
   3   3 -18    9.92    3.12
  -3   3  18   10.52    4.13
   3   3 -18    9.72    4.29
   3  -3 -18   16.61    5.90
  -3   3  17   18.35    6.58
  -3  -3  17   28.12    6.35
  -3   3  17   29.40    6.63
   3   3 -17   30.29    5.47
   3  -3 -17   28.97    7.74
   3   3 -17   36.56    8.06
  -3  -3  16   -1.13    1.22
  -3   3  16    2.93    2.31
   3   3 -16    1.86    1.38
   3  -3 -16    4.48    3.42
   3   3 -16    1.44    1.60
  -3   3  15   19.86    6.89
  -3  -3  15   11.39    3.87
  -3   3  15   18.34    4.89
   3   3 -15   16.47    3.93
   3   3 -15   17.57    5.44
   3  -3 -15   12.71    5.12
  -3   3  14   25.90    7.08
  -3  -3  14   23.64    5.58
  -3   3  14   24.81    5.43
   3   3 -14   21.74    4.59
   3   3 -14   22.72    5.90
   3  -3 -14   24.87    6.70
  -3   3  13   10.91    4.74
  -3  -3  13    4.47    3.00
  -3   3  13    4.35    2.29
   3   3 -13    5.52    2.02
   3  -3 -13   10.53    2.90
   3   3 -13    8.71    3.90
   3  -3 -13    4.25    3.17
  -3   3  12   45.91    9.25
  -3  -3  12   52.53    8.32
   3  -3 -12   45.77    5.41
  -3   3  12   47.17    7.15
   3   3 -12   49.84    6.72
   3   3 -12   47.12    8.46
   3  -3 -12   44.82    8.49
  -3   3  11   23.51    6.29
  -3  -3  11   12.87    4.14
   3  -3 -11   19.87    3.61
  -3   3  11   18.38    4.30
   3   3 -11   23.55    5.89
   3  -3 -11   13.44    4.82
  -3   3  10   21.41    5.92
  -3  -3  10   26.05    5.66
   3  -3 -10   21.88    3.89
  -3   3  10   18.06    4.13
   3  -3 -10   17.43    4.84
   3   3 -10   23.32    5.86
  -3   3   9   14.47    5.02
   3  -3  -9   13.36    3.46
  -3  -3   9   14.81    4.48
   3  -3  -9   10.58    2.79
   3  -3  -9    6.86    3.32
   3   3  -9   13.24    4.30
  -3   3   8    2.89    2.37
  -3  -3   8    4.59    2.26
  -3  -3   8    0.06    1.17
   3  -3  -8    1.19    0.94
   3  -3  -8    2.12    1.33
   3  -3  -8    4.53    2.60
   3   3  -8    2.88    1.90
  -3   3   7  153.01   14.73
  -3  -3   7  154.41   11.62
  -3  -3   7  158.70   14.07
   3  -3  -7  149.23    9.70
   3  -3  -7  170.37   12.10
   3  -3  -7  149.36   13.92
   3   3  -7  165.21   14.61
  -3  -3   6   60.03    7.12
  -3   3   6   91.66   11.26
   3  -3  -6   81.51    6.58
   3  -3  -6   78.30    8.55
   3  -3  -6   66.90    7.08
   3  -3  -6   84.42   10.42
   3   3  -6   92.38   11.04
  -3  -3   5   40.13    5.62
  -3   3   5   43.76    7.26
   3  -3  -5   35.65    3.79
   3  -3  -5   35.57    4.99
   3  -3  -5   34.64    5.76
   3  -3  -5   38.25    6.61
   3   3  -5   40.37    7.07
  -3  -3   5   32.66    2.66
   3  -3  -5   39.12    6.13
   3   3  -4  108.32    9.44
  -3   3   4  121.82   12.05
  -3  -3   4  113.19    9.20
   3  -3  -4  116.09    5.46
   3  -3  -4  122.37   11.29
   3  -3  -4  119.05    8.97
  -3  -3   4  118.41    6.11
   3   3  -4  113.96   11.87
   3  -3  -4  109.29    9.90
   3   3  -3  132.19   10.38
  -3   3   3  166.98   13.95
  -3  -3   3  125.99    9.65
   3  -3  -3  164.34   12.18
   3  -3  -3  163.41   13.33
   3  -3  -3  139.88    9.63
   3  -3  -3  146.36   11.17
  -3  -3   3  147.58    7.88
   3   3  -3  188.65   15.35
  -3   3   2    3.33    1.72
  -3  -3   2    2.72    1.45
   3  -3  -2    0.80    1.04
   3   3  -2    1.42    1.10
  -3   3   2    4.02    1.94
  -3  -3   2    2.46    1.24
   3   3  -2    1.32    1.05
   3  -3  -2    0.88    0.66
   3   3  -1   30.80    5.19
  -3  -3   1   40.34    5.35
  -3   3   1   37.17    6.04
   3  -3  -1   36.60    5.82
  -3   3   1   44.16    6.59
  -3   3   1   40.32    5.39
   3  -3  -1   38.61    5.27
   3   3  -1   42.97    7.34
  -3  -3   1   36.54    4.58
   3  -3   0   25.63    5.10
   3   3   0   27.27    6.10
   3   3   0   23.00    4.51
   3  -3   0   25.59    4.98
  -3  -3   0   19.43    3.88
  -3   3   0   24.11    5.03
   3  -3   0   18.73    3.69
  -3  -3   0   21.91    3.91
  -3   3   0   26.79    4.54
   3   3   1    1.17    1.04
  -3   3  -1    0.82    0.59
   3  -3   1    2.96    1.48
   3   3   1    1.79    1.26
  -3  -3  -1    1.47    1.14
   3  -3   1    2.71    1.87
  -3   3  -1    0.42    0.80
   3  -3   1    1.06    0.65
  -3  -3  -1    0.20    0.68
   3   3   2   21.06    5.14
  -3   3  -2   23.63    1.89
   3  -3   2   24.37    4.76
   3   3   2   24.68    4.74
   3  -3   2   25.14    5.13
  -3  -3  -2   24.56    4.45
  -3   3  -2   29.92    5.32
  -3  -3  -2   29.91    4.89
   3  -3   2   25.59    3.98
  -3   3  -2   27.81    4.43
   3   3   3    1.55    1.04
   3  -3   3    0.48    0.78
  -3  -3  -3    3.01    1.85
  -3   3  -3    2.51    0.85
   3   3   3    3.00    1.69
   3  -3   3    3.47    2.13
  -3   3  -3    3.01    1.67
  -3   3  -3    2.86    1.37
   3  -3   3    1.74    0.91
  -3  -3  -3    3.67    1.94
   3   3   4   17.93    4.92
   3   3   4   21.74    5.51
   3  -3   4   22.04    4.49
  -3   3  -4   21.06    2.62
  -3  -3  -4   21.32    4.42
   3   3   4   25.39    5.06
   3  -3   4   22.03    4.69
  -3   3  -4   24.74    4.88
  -3  -3  -4   29.45    5.41
   3  -3   4   20.00    3.42
  -3   3  -4   25.50    4.37
  -3   3  -5  136.21    7.51
   3   3   5  149.05   14.95
  -3  -3  -5  137.03   11.77
   3  -3   5  136.43   11.09
   3  -3   5  149.33   12.40
  -3   3  -5  132.08   11.32
   3   3   5  136.14   13.80
  -3  -3  -5  155.59   12.96
  -3   3  -5  151.21   10.95
   3   3   6    1.74    2.39
  -3   3  -6    4.34    1.50
  -3  -3  -6    2.51    1.74
   3  -3   6    5.55    2.49
  -3   3  -6    2.67    1.79
  -3  -3  -6    1.72    1.11
  -3   3  -6    1.93    1.31
  -3  -3  -6    1.10    0.84
   3   3   7    4.24    2.89
  -3   3  -7    2.76    1.18
   3  -3   7    4.05    1.77
  -3  -3  -7    2.75    1.66
  -3   3  -7    0.98    0.59
  -3  -3  -7    2.49    1.19
  -3  -3  -7    3.06    2.03
  -3   3  -7    3.08    1.55
   3   3   8    8.01    3.93
  -3   3  -8    4.91    1.86
  -3  -3  -8    2.96    1.96
   3  -3   8    6.50    2.44
  -3  -3  -8    7.96    1.59
  -3   3  -8    9.51    3.02
  -3   3  -8    5.22    2.34
  -3  -3  -8    8.64    3.39
   3   3   9    9.90    4.09
   3  -3   9    8.43    2.95
  -3  -3  -9   10.81    4.01
  -3   3  -9   10.07    3.24
  -3  -3  -9    8.06    1.45
  -3  -3  -9    5.09    2.88
  -3   3  -9    9.59    3.14
   3   3  10    2.99    1.22
  -3  -3 -10    3.54    2.32
   3  -3  10    1.88    1.62
  -3  -3 -10    3.55    0.90
  -3   3 -10    4.10    2.19
  -3   3 -10    2.21    1.85
  -3  -3 -10    1.87    1.93
   3   3  11    4.83    3.28
  -3  -3 -11    5.28    3.06
   3  -3  11    3.32    1.94
   3   3  11    2.08    2.05
  -3   3 -11    3.40    2.23
  -3  -3 -11   11.81    4.47
  -3   3 -11    3.13    2.02
   3   3  12  119.01   15.73
  -3  -3 -12   99.83   12.97
   3  -3  12   94.79   10.91
   3   3  12   95.23   12.14
  -3   3 -12  100.57   10.66
  -3   3 -12   69.34    8.92
  -3  -3 -12  101.48   13.48
   3   3  13   17.43    5.90
  -3  -3 -13   11.38    4.48
   3  -3  13   13.09    4.05
  -3   3 -13   14.54    4.04
   3   3  13   15.18    4.81
  -3  -3 -13    6.15    3.36
  -3   3 -13   14.23    4.04
   3   3  14    2.92    3.09
   3  -3  14    1.19    2.29
  -3  -3 -14    0.58    1.63
   3   3  14   -2.10    1.97
  -3   3 -14    1.29    1.72
  -3  -3 -14   -0.01    1.74
  -3   3 -14   -0.39    0.83
   3   3  15   47.60   10.39
  -3  -3 -15   37.18    8.41
   3  -3  15   34.84    6.97
   3   3  15   31.44    7.40
  -3   3 -15   41.01    6.95
  -3  -3 -15   38.06    9.10
  -3   3 -15   41.26    7.27
   3  -3  16    2.57    1.52
   3   3  16   -0.90    1.81
   3  -3  16   -0.59    0.74
  -3  -3 -16    0.36    2.07
   3   3  16   -0.64    1.41
  -3   3 -16   -1.38    1.39
  -3  -3 -16    4.23    4.02
  -3   3 -16    2.66    1.96
   3  -3  17   29.98    5.27
   3   3  17   21.42    7.20
  -3  -3 -17   36.90    8.96
   3  -3  17   26.13    5.97
   3   3  17   33.12    7.98
  -3   3 -17   33.50    6.92
  -3  -3 -17   21.56    7.06
  -3   3 -17   33.08    6.71
   3  -3  18   42.67    6.48
   3   3  18   53.90   11.74
  -3  -3 -18   48.43   10.56
   3  -3  18   51.17    8.48
   3   3  18   49.96    9.85
  -3   3 -18   49.22    8.09
  -3   3 -18   39.18    7.83
  -3  -3 -18   47.94   10.56
   3  -3  19    9.57    3.31
   3   3  19    8.06    4.65
  -3  -3 -19   12.59    5.25
   3  -3  19    5.98    2.93
   3   3  19    7.15    3.89
  -3   3 -19    9.93    4.20
  -3   3 -19    7.16    3.52
  -3  -3 -19   10.69    5.09
   3  -3  20    0.65    1.20
  -3  -3 -20    5.41    3.70
   3   3  20    0.26    1.15
  -3  -3 -20    2.62    2.94
  -3   3 -20    3.08    2.36
  -3   3 -20    0.86    0.64
   3  -3  21    9.02    3.30
   3   3  21    2.54    2.99
  -3  -3 -21    9.25    4.55
   3   3  21    3.91    3.46
  -3   3 -21    7.79    3.19
  -3  -3 -21   11.42    5.89
  -3   3 -21    7.97    4.18
   3  -3  22    3.34    1.94
   3   3  22    0.10    0.97
  -3  -3 -22    2.48    2.70
   3   3  22    5.16    3.56
  -3   3 -22   -0.65    1.08
  -3   3 -22    3.34    2.58
   3   3  23    8.19    4.83
   3  -3  23    3.66    2.38
  -3  -3 -23    5.97    3.76
  -3   3 -23    0.51    1.01
   3   3  23    2.07    1.44
  -3   3 -23    3.95    2.83
  -3  -3 -24    1.08    1.95
   3   3  24    4.61    4.04
  -3   3 -24    0.39    1.08
   3   3  25    3.30    3.57
  -3  -3 -25    0.36    1.78
   3   3  25    5.41    3.87
  -3   3 -25    5.40    3.45
  -3  -3 -26    4.94    4.07
   3   3  26    5.92    4.11
  -3   3 -26   -0.68    1.45
  -3   3 -27    4.59    3.35
  -3  -4  26    5.28    3.31
  -3   4  26   -3.73    3.09
  -3  -4  26    2.12    2.07
  -3  -4  25    3.12    2.54
  -3  -4  25    1.00    1.40
   3  -4 -25   -0.22    1.18
  -3   4  25    2.06    2.28
  -3  -4  24    1.16    1.91
  -3  -4  24    1.21    1.63
   3  -4 -24    2.89    2.69
  -3   4  24    3.63    2.98
   3   4 -24    7.33    4.57
  -3   4  23   -2.14    3.03
  -3  -4  23    5.75    3.27
   3  -4 -23    2.27    2.43
  -3   4  23    8.01    4.22
   3   4 -23   10.14    4.91
   3  -4 -23    1.51    2.42
  -3   4  22   -1.45    2.55
   3  -4 -22   -0.51    1.36
  -3  -4  22    0.47    1.15
  -3   4  22   -3.21    2.70
   3   4 -22   -1.78    2.38
   3  -4 -22   -2.17    2.70
  -3   4  21   -4.13    3.83
  -3  -4  21   -1.43    1.69
   3  -4 -21    1.64    2.02
  -3   4  21    2.41    2.31
   3   4 -21    2.79    2.80
   3  -4 -21   -5.33    3.89
  -3   4  20   19.40    7.79
   3  -4 -20   24.04    6.71
  -3  -4  20   19.95    5.80
  -3   4  20   29.64    7.67
   3   4 -20   30.32    8.52
   3  -4 -20   27.50    8.38
  -3   4  19    0.84    1.79
   3  -4 -19    4.49    2.77
  -3  -4  19    1.93    1.49
  -3   4  19    3.54    2.12
   3   4 -19    4.15    3.16
   3  -4 -19    0.48    1.50
  -3   4  18   11.63    5.85
   3  -4 -18    9.29    4.21
  -3  -4  18    6.98    3.42
  -3   4  18    8.82    4.18
   3   4 -18    6.87    4.11
   3  -4 -18   10.47    5.10
  -3   4  17    4.96    3.67
   3  -4 -17    2.87    2.43
  -3  -4  17    6.79    3.55
  -3   4  17    3.24    2.18
   3   4 -17    4.10    2.58
   3  -4 -17    2.20    2.44
  -3   4  16    5.93    4.08
   3  -4 -16    3.44    2.36
  -3  -4  16    3.52    2.52
  -3   4  16    5.34    2.86
   3   4 -16    9.23    4.43
   3  -4 -16    2.04    1.37
  -3   4  15   -3.99    3.29
   3  -4 -15   -0.02    1.15
  -3  -4  15   -0.69    1.33
   3  -4 -15   -0.35    0.66
   3   4 -15   -0.59    1.25
   3  -4 -15   -0.20    1.27
  -3   4  14   29.94    8.46
  -3  -4  14   40.97    8.29
   3  -4 -14   33.08    6.66
   3  -4 -14   39.78    5.54
   3   4 -14   36.64    8.45
   3  -4 -14   30.78    7.93
  -3   4  13   21.73    7.34
   3  -4 -13   19.73    4.89
  -3  -4  13   14.38    4.93
   3  -4 -13   18.74    3.90
   3  -4 -13   12.29    4.75
   3   4 -13   22.61    6.75
  -3   4  12    4.92    3.58
   3  -4 -12    5.32    2.43
  -3  -4  12    4.57    3.37
   3  -4 -12    4.51    2.02
   3  -4 -12    1.19    1.70
   3   4 -12    6.49    3.36
  -3   4  11   25.29    7.98
   3  -4 -11   14.53    3.80
  -3  -4  11   20.04    5.83
   3  -4 -11   18.14    4.06
   3  -4 -11   25.13    6.89
   3   4 -11   18.74    5.88
  -3   4  10   10.29    4.64
  -3  -4  10    8.53    3.58
   3  -4 -10   12.41    3.30
   3  -4 -10   13.73    3.63
   3  -4 -10    9.99    4.15
   3   4 -10   14.80    5.27
  -3   4   9    5.81    3.26
  -3  -4   9    3.29    2.59
   3  -4  -9    4.10    1.88
   3  -4  -9    4.30    2.02
   3  -4  -9    2.43    1.70
   3   4  -9    7.22    3.59
  -3   4   8    3.92    2.38
   3  -4  -8    5.02    1.87
  -3  -4   8    3.85    2.03
   3  -4  -8    7.44    3.05
   3  -4  -8    6.39    3.13
   3   4  -8    7.62    3.39
  -3   4   7   -0.74    1.40
  -3  -4   7   -0.32    0.73
   3  -4  -7    0.13    0.35
   3  -4  -7    1.51    1.56
   3  -4  -7   -0.86    1.39
   3   4  -7    2.21    2.11
  -3  -4   7    0.54    0.36
  -3  -4   6   13.69    3.56
  -3   4   6   17.41    5.67
  -3  -4   6    9.79    3.88
   3  -4  -6   10.62    2.03
   3  -4  -6   12.38    4.08
   3  -4  -6    9.91    3.71
  -3  -4   6   11.14    1.96
   3   4  -6    9.24    3.86
  -3   4   5    7.11    3.43
  -3  -4   5   10.41    3.07
   3  -4  -5    7.97    1.36
   3  -4  -5   11.03    3.59
   3  -4  -5   13.37    4.38
   3   4  -5    6.97    3.70
  -3  -4   5    5.21    1.45
  -3  -4   4    5.26    2.11
  -3   4   4    5.31    2.68
   3  -4  -4    1.45    1.23
   3  -4  -4    3.45    2.76
   3   4  -4    5.37    3.02
   3  -4  -4    5.31    2.52
  -3  -4   4    2.23    1.02
  -3   4   3   19.00    5.36
  -3  -4   3   17.24    3.84
   3  -4  -3   15.61    4.31
   3  -4  -3   17.80    4.95
   3  -4  -3   18.79    4.88
  -3  -4   3   17.62    3.36
   3   4  -3   19.35    5.78
   3  -4  -2    7.05    2.99
  -3  -4   2    4.62    2.05
  -3   4   2    5.72    2.66
  -3  -4   2    7.22    2.40
   3   4  -2    1.91    1.87
   3  -4  -1   -0.03    0.83
  -3  -4   1   -1.96    1.34
  -3   4   1    0.89    1.10
   3   4  -1   -0.94    2.40
  -3  -4   1   -2.50    1.46
  -3  -4   0    3.33    1.72
   3  -4   0    0.16    0.99
  -3   4   0   -0.57    0.81
   3   4   0    4.29    2.13
  -3  -4   0    1.48    1.19
  -3  -4  -1   32.67    5.28
   3   4   1   37.44    7.90
  -3   4  -1   23.44    4.99
   3  -4   1   34.11    6.66
  -3   4  -1   31.07    6.38
  -3  -4  -1   30.61    5.50
  -3  -4  -2  201.91   13.36
   3  -4   2  213.73   16.80
  -3   4  -2  189.73   15.85
  -3   4  -2  179.22   13.95
  -3  -4  -2  189.79   14.09
   3   4   2  207.18   18.55
   3   4   3   10.00    4.78
  -3  -4  -3    5.62    2.30
   3  -4   3    7.44    3.25
  -3   4  -3    5.03    1.06
  -3   4  -3   11.96    4.10
  -3   4  -3    4.60    2.51
  -3  -4  -3    7.18    3.11
  -3   4  -4   25.11    2.91
   3   4   4   21.80    5.90
  -3  -4  -4   27.61    5.14
   3  -4   4   24.71    5.69
  -3   4  -4   25.67    5.94
  -3  -4  -4   25.59    5.74
  -3   4  -4   24.95    5.30
   3   4   5   -0.32    1.10
  -3   4  -5   -0.17    0.36
   3  -4   5   -1.28    1.45
  -3  -4  -5   -0.88    1.13
  -3   4  -5   -0.16    1.22
  -3   4  -5   -3.13    1.92
  -3  -4  -5   -0.33    0.75
  -3   4  -6    5.55    1.70
  -3  -4  -6    7.66    2.77
   3  -4   6    7.46    3.28
  -3   4  -6    5.47    2.47
  -3  -4  -6    9.63    3.56
  -3   4  -6    9.08    3.32
   3   4   7    9.33    4.04
   3  -4   7   10.97    4.12
  -3  -4  -7   13.76    3.99
  -3  -4  -7    8.71    2.67
  -3   4  -7   10.06    3.67
  -3  -4  -7   14.48    4.75
  -3   4  -7   11.65    3.76
   3   4   8   48.94   10.19
   3  -4   8   33.26    6.96
  -3  -4  -8   38.94    7.28
  -3   4  -8   43.64    7.86
  -3  -4  -8   31.69    4.61
  -3   4  -8   42.29    7.41
  -3  -4  -8   33.95    7.25
   3   4   9   -2.45    2.42
   3  -4   9    3.39    2.30
  -3  -4  -9    2.92    2.16
  -3  -4  -9    2.38    1.31
  -3   4  -9    0.93    1.24
  -3  -4  -9    2.32    3.10
  -3   4  -9    0.86    1.31
   3   4  10   25.68    7.55
   3  -4  10   26.53    6.19
  -3  -4 -10   30.80    6.81
  -3   4 -10   25.28    6.11
  -3  -4 -10   28.73    3.66
  -3   4 -10   31.56    6.50
  -3  -4 -10   25.00    6.83
   3   4  11    0.85    1.94
  -3  -4 -11   -3.66    2.47
   3  -4  11   -0.99    1.50
  -3  -4 -11    1.08    0.75
  -3   4 -11    1.82    1.69
  -3   4 -11   -1.24    1.98
  -3  -4 -11   -2.19    2.15
   3   4  12    7.68    3.96
  -3  -4 -12    3.36    2.49
   3  -4  12    6.36    2.99
  -3   4 -12    4.33    2.79
  -3   4 -12    5.10    2.78
  -3  -4 -12    7.94    4.06
   3   4  13    4.16    3.54
  -3  -4 -13    4.01    2.85
   3  -4  13    2.58    2.17
  -3   4 -13    4.93    2.95
  -3  -4 -13    3.20    2.61
  -3   4 -13   -0.39    1.05
   3   4  14   10.66    5.45
  -3  -4 -14   15.11    5.39
   3  -4  14   12.00    4.45
  -3   4 -14   12.98    4.38
  -3  -4 -14   14.15    5.46
  -3   4 -14   13.85    4.62
   3   4  15   -2.27    2.73
   3  -4  15   -0.47    1.21
  -3   4 -15    1.74    1.86
  -3   4 -15   -0.38    0.99
  -3  -4 -15   -3.01    2.69
   3   4  16   13.19    6.24
  -3  -4 -16   14.02    5.47
   3  -4  16   14.55    4.99
  -3   4 -16    7.58    3.45
  -3   4 -16   14.79    5.28
  -3  -4 -16    8.74    4.55
   3   4  17    2.68    3.27
  -3  -4 -17    0.64    1.46
   3  -4  17    4.76    3.12
  -3   4 -17    2.94    2.14
  -3   4 -17    9.85    4.59
  -3  -4 -17    4.05    3.25
   3   4  18   13.20    6.28
   3  -4  18   16.11    5.23
  -3  -4 -18    8.30    4.44
   3   4  18    8.30    4.27
  -3   4 -18    9.72    4.02
  -3   4 -18    6.96    3.62
  -3  -4 -18    7.07    4.07
   3   4  19    0.89    2.06
   3  -4  19   -3.35    2.47
   3   4  19    0.41    1.28
  -3   4 -19   -1.49    1.71
  -3   4 -19    2.73    2.39
  -3  -4 -19    0.49    1.46
   3   4  20    5.14    4.15
  -3  -4 -20   -0.57    1.47
   3  -4  20    3.37    2.56
   3   4  20    0.57    1.40
  -3   4 -20   -0.23    0.93
  -3  -4 -20    0.22    2.07
  -3   4 -20    1.63    1.95
   3   4  21   -0.82    2.17
   3  -4  21   -0.60    1.51
  -3  -4 -21    4.44    3.67
   3   4  21   -1.56    2.09
  -3   4 -21    0.23    0.97
  -3  -4 -21    0.82    1.87
  -3   4 -21    1.70    1.94
   3   4  22   -3.66    3.76
  -3  -4 -22    1.21    1.95
   3  -4  22    3.79    2.74
   3   4  22   -2.40    2.67
  -3   4 -22   -0.06    0.79
  -3  -4 -22   -3.06    3.14
  -3   4 -22   -3.47    2.81
   3   4  23   -6.19    4.85
  -3  -4 -23   -5.56    4.08
   3   4  23   -2.68    2.75
  -3  -4 -23    2.59    2.96
  -3   4 -23   -1.64    1.88
  -3  -4 -24   -4.28    3.73
   3   4  24   -5.71    4.05
  -3   4 -24    0.31    2.26
  -3  -4 -25    2.88    3.03
  -3   4 -25    6.09    3.98
  -3  -5  22    4.27    3.12
   3   5 -22    6.60    4.58
  -3  -5  21   -1.90    2.23
   3   5 -21    1.63    2.25
  -3  -5  20    6.13    3.40
  -3   5  20    0.85    2.09
   3  -5 -20   -0.47    1.66
   3   5 -20    3.44    3.95
  -3  -5  19    1.99    2.26
  -3   5  19   -1.07    2.19
   3   5 -19    5.12    3.82
   3  -5 -19   -2.04    2.48
  -3  -5  18    0.58    1.47
   3  -5 -18    3.97    3.51
   3   5 -18   -0.40    1.33
  -3  -5  17   -1.32    1.96
  -3   5  17    3.59    3.47
   3   5 -17   -1.46    2.07
   3  -5 -17   -3.39    3.06
  -3  -5  16   -4.62    3.25
  -3   5  16    3.98    4.13
   3   5 -16   -0.10    0.92
   3  -5 -16   -5.74    3.92
  -3  -5  15    1.40    1.87
  -3   5  15    2.33    2.86
   3  -5 -15    4.00    2.51
   3   5 -15   -0.27    1.11
  -3   5  14    3.41    3.26
  -3  -5  14    0.42    1.18
   3  -5 -14    8.32    3.04
   3   5 -14    3.96    3.20
   3  -5 -14    7.54    4.60
  -3   5  13   -4.44    3.61
  -3  -5  13    1.33    2.71
   3  -5 -13    3.38    1.96
   3   5 -13    5.59    3.68
   3  -5 -13   -1.98    2.26
  -3   5  12    5.47    3.87
  -3  -5  12    3.96    3.30
   3  -5 -12    7.97    2.88
   3   5 -12    5.90    3.69
   3  -5 -12   13.03    5.16
  -3   5  11    5.85    3.14
  -3  -5  11    5.96    3.64
   3  -5 -11    3.75    2.11
   3  -5 -11    2.07    2.78
   3   5 -11    3.53    2.89
  -3   5  10    5.75    3.40
  -3  -5  10    1.24    2.00
   3  -5 -10    9.28    3.49
   3  -5 -10    3.99    2.66
   3   5 -10    8.72    4.43
  -3   5   9    0.02    2.28
  -3  -5   9   -1.80    3.06
   3  -5  -9    0.09    0.75
   3   5  -9   -2.79    2.54
   3  -5  -9   -0.04    1.50
  -3   5   8   11.56    5.37
  -3  -5   8    5.71    3.78
   3  -5  -8    9.91    3.79
   3  -5  -8    4.88    2.84
   3   5  -8    3.33    2.74
  -3   5   7   -1.05    1.72
   3  -5  -7   -1.25    1.98
  -3  -5   7    1.27    1.81
   3  -5  -7    1.67    1.70
   3  -5  -7   -2.72    2.31
   3   5  -7   -2.19    2.24
  -3  -5   6    1.53    1.47
  -3   5   6   -1.41    1.92
  -3  -5   6    2.16    3.03
   3  -5  -6   -0.30    1.52
   3  -5  -6   -0.51    0.93
   3  -5  -6    3.24    2.37
   3   5  -6   -2.53    2.46
  -3  -5   5   19.38    4.38
  -3  -5   5   22.80    6.89
   3  -5  -5   15.60    4.77
   3  -5  -5   19.46    5.74
   3   5  -5   27.44    7.50
   3  -5  -5   14.06    4.83
  -3  -5   4    4.64    2.10
  -3  -5   4    5.37    4.09
   3  -5  -4    6.82    3.45
   3  -5  -4   10.55    4.36
   3  -5  -4    4.89    3.22
   3   5  -4    8.09    4.18
  -3  -5   4    6.53    2.21
  -3  -5   3   79.64    8.60
   3  -5  -3   60.83    9.84
   3  -5  -3   94.69   13.13
   3   5  -3   84.99   13.36
  -3  -5   3   82.09    8.35
   3  -5  -3   77.95   11.03
   3  -5  -2    4.54    3.01
  -3  -5   2    5.31    2.17
   3   5  -2    6.90    4.11
  -3  -5   2    5.81    2.42
   3  -5  -2    6.07    3.24
   3  -5  -1   16.77    5.43
  -3  -5   1   12.06    3.02
   3   5  -1   10.68    5.11
  -3   5   1   22.48    5.64
  -3  -5   1   17.35    4.19
   3  -5  -1   18.30    5.34
   3  -5   0   32.84    7.46
  -3   5   0   39.50    7.48
  -3  -5   0   40.62    6.06
   3   5   0   42.79    9.48
   3  -5   0   31.70    6.68
  -3  -5   0   35.63    6.36
   3  -5   1   21.06    5.85
  -3  -5  -1   24.91    4.79
   3   5   1   29.01    7.72
  -3   5  -1   33.22    6.85
  -3  -5  -1   28.53    5.82
  -3  -5  -2   13.65    3.61
   3  -5   2   23.82    6.38
  -3   5  -2   18.49    5.15
   3   5   2   18.33    6.17
  -3  -5  -2   14.90    4.48
  -3  -5  -3   10.55    3.13
   3  -5   3   18.30    5.73
   3   5   3    8.93    3.95
  -3   5  -3   13.74    4.48
  -3  -5  -3   14.63    4.51
  -3  -5  -4    6.34    2.54
   3  -5   4    8.25    3.77
   3   5   4    4.28    2.70
  -3   5  -4    9.21    3.57
  -3  -5  -4    9.33    3.64
   3   5   5   -0.76    1.64
  -3  -5  -5    1.46    1.24
   3  -5   5    0.02    0.92
  -3   5  -5    0.96    1.67
  -3   5  -5    1.75    1.75
  -3  -5  -5    1.37    1.49
  -3  -5  -6   -1.45    1.36
   3  -5   6    2.65    2.64
  -3  -5  -6    0.35    1.18
  -3   5  -6   -1.76    2.08
  -3   5  -6   -0.91    1.30
  -3  -5  -6   -0.12    0.84
   3  -5   7    5.57    3.07
  -3  -5  -7    4.06    2.27
  -3  -5  -7    5.27    2.46
  -3   5  -7    3.69    2.90
  -3  -5  -7   -1.00    1.81
  -3   5  -7    2.79    2.16
  -3  -5  -8    2.56    1.88
   3  -5   8    5.39    3.18
  -3   5  -8    3.86    2.76
  -3  -5  -8    3.97    2.04
  -3   5  -8    2.78    2.20
  -3  -5  -8    3.30    3.09
   3  -5   9    2.25    3.06
  -3   5  -9    5.13    3.10
  -3  -5  -9   -1.28    1.75
  -3   5  -9   -0.59    1.21
   3   5  10    0.68    1.60
  -3  -5 -10    3.56    2.31
   3  -5  10    1.42    1.77
  -3   5 -10    2.69    2.33
  -3  -5 -10   -1.93    2.15
  -3   5 -10    1.04    1.49
   3   5  11   -4.47    3.65
  -3  -5 -11   -5.03    2.85
   3  -5  11   -2.68    2.41
  -3   5 -11   -3.66    2.68
  -3   5 -11    0.77    1.31
  -3  -5 -11    0.02    1.38
   3   5  12    1.92    2.41
  -3  -5 -12    5.43    3.00
   3  -5  12   -3.90    2.83
  -3   5 -12    1.92    1.96
  -3   5 -12    2.84    2.30
  -3  -5 -12    2.10    2.28
   3   5  13    3.64    3.41
   3  -5  13    2.92    2.32
  -3  -5 -13    8.35    3.75
  -3   5 -13   -0.59    1.32
  -3   5 -13    0.79    0.93
  -3  -5 -13    6.37    3.95
   3   5  14    2.59    3.40
   3  -5  14   -4.46    3.05
  -3  -5 -14    1.16    1.69
  -3   5 -14   -0.94    1.54
  -3   5 -14    4.77    3.06
  -3  -5 -14    1.53    2.08
   3   5  15    6.00    4.46
  -3  -5 -15    0.44    1.29
   3  -5  15    3.89    2.88
  -3   5 -15    0.90    1.63
  -3  -5 -15    2.04    2.35
  -3   5 -15   -0.10    1.36
   3   5  16   -4.78    4.04
   3  -5  16    0.01    0.96
  -3  -5 -16   -1.07    1.59
  -3   5 -16   -3.15    2.56
  -3  -5 -16    2.06    2.46
   3   5  17    0.70    1.92
   3  -5  17    1.52    1.45
  -3  -5 -17    3.06    2.67
  -3   5 -17    0.96    1.54
  -3  -5 -17    5.86    4.12
   3   5  18    1.74    2.71
  -3  -5 -18    1.05    1.76
   3  -5  18   -1.78    2.09
  -3   5 -18    2.58    2.38
  -3  -5 -18    2.18    2.74
   3   5  19    3.08    3.60
  -3  -5 -19   -1.30    1.94
   3  -5  19    3.01    2.65
  -3   5 -19   -0.80    1.50
  -3  -5 -19   -4.96    3.95
   3  -5  20   -0.40    1.20
  -3   5 -20    4.07    2.95
  -3  -5 -20    0.71    1.88
  -3   5 -21    1.68    2.04
   3   6 -18    1.78    2.70
   3   6 -17   -3.97    3.54
  -3   6  16    5.54    4.57
   3  -6 -16    0.91    1.81
   3   6 -16   -2.19    2.70
  -3  -6  15   -2.65    2.73
  -3   6  15   -1.04    2.19
   3   6 -15    2.56    2.89
   3  -6 -15    2.88    2.85
  -3  -6  14    4.52    3.43
  -3   6  14    4.40    3.93
   3  -6 -14   -0.16    1.41
   3   6 -14    1.70    2.40
  -3  -6  13    3.48    3.03
  -3   6  13   -5.97    4.44
   3   6 -13   -2.85    2.90
   3  -6 -13    4.13    3.35
   3  -6 -12   -0.06    0.80
  -3  -6  12    3.29    2.94
  -3   6  12   -0.06    1.13
   3  -6 -12   -1.50    2.04
   3  -6 -11    1.51    1.80
  -3  -6  11    0.29    1.35
  -3   6  11    0.62    1.76
   3   6 -11   -1.21    1.98
   3  -6 -11   -1.76    2.15
  -3   6  10    1.56    2.38
   3  -6 -10    1.37    1.92
  -3  -6  10   -1.64    2.24
   3  -6 -10    0.98    0.95
   3  -6 -10   -3.37    2.82
  -3   6   9    1.42    2.24
   3  -6  -9    1.25    1.36
  -3  -6   9    8.96    4.76
   3  -6  -9    7.98    3.74
   3   6  -9    6.71    4.31
   3  -6  -9    6.14    3.72
  -3  -6   8   -3.06    2.81
   3  -6  -8    1.05    1.71
   3  -6  -8    3.18    2.55
   3   6  -8    8.13    4.69
   3  -6  -8    5.13    3.40
   3  -6  -7    2.22    2.23
  -3  -6   7   -1.54    2.14
   3  -6  -7    2.55    2.26
   3  -6  -7    3.03    3.16
  -3  -6   6    2.68    2.79
   3  -6  -6   -0.47    2.43
   3  -6  -6   -1.00    1.58
   3   6  -6    1.43    2.09
   3  -6  -6    1.37    1.87
   3   6  -5    5.40    3.84
   3  -6  -5    5.55    3.35
  -3  -6   5   -0.34    1.37
   3  -6  -5    6.53    3.70
   3  -6  -5    0.86    1.58
   3   6  -4   -3.83    3.28
  -3  -6   4   -1.77    2.25
   3  -6  -4   -0.30    1.19
   3  -6  -4    1.95    2.28
   3  -6  -4   -0.48    1.17
   3   6  -3    3.64    2.86
   3  -6  -3   -1.34    1.78
  -3  -6   3    5.70    3.80
   3  -6  -3    0.88    1.35
   3  -6  -3    3.28    2.54
   3   6  -2    1.69    2.30
   3  -6  -2   -4.95    3.22
  -3  -6   2    0.20    1.14
   3  -6  -2   -4.43    3.36
   3  -6  -2   -1.95    1.95
   3  -6  -1    0.44    1.29
   3   6  -1   -1.52    2.11
   3  -6  -1    3.06    2.37
   3  -6   0   -5.17    3.29
   3   6   0    2.47    2.65
   3  -6   0    0.01    1.83
   3  -6   1   11.79    4.95
   3   6   1    1.17    1.89
   3  -6   1    8.56    3.76
   3  -6   2   -0.47    1.42
   3  -6   2    1.99    2.27
   3   6   3   -0.57    1.61
   3  -6   3    6.63    3.17
  -3  -6  -3    4.56    2.77
   3  -6   4    6.03    3.80
   3   6   4    3.42    3.10
  -3  -6  -4    7.56    3.38
   3  -6   5    1.69    2.02
  -3  -6  -5    1.66    2.43
   3  -6   6   -2.30    2.37
  -3  -6  -6   -0.34    1.17
   3  -6   7    2.32    2.44
  -3  -6  -7   -0.10    1.94
   3  -6   8   -2.06    2.23
  -3  -6  -8   -0.98    1.61
   3  -6   9    0.03    2.08
  -3  -6  -9    4.04    3.05
   3  -6  10    0.43    1.56
  -3  -6 -10    4.58    3.71
   3  -6  11   -0.13    1.40
  -3  -6 -11   -0.23    1.34
   3  -6  12    6.52    3.96
  -3   6 -12    5.39    3.63
  -3  -6 -12    8.66    4.60
   3  -6  13    8.53    4.54
  -3   6 -13    7.54    4.49
  -3  -6 -13    5.99    4.10
   3  -6  14    0.04    0.84
  -3   6 -14    0.78    1.64
  -3  -6 -14   -1.03    1.91
  -3   6 -15    0.59    1.42
  -3  -6 -15    1.45    2.38
  -3   6 -16   -2.95    2.69
  -3  -6 -16   -1.32    2.10
  -3   6 -17   -0.50    1.38
  -3   6 -18   -1.29    1.98
   3  -7 -11   -0.44    1.53
   3   7 -11    4.18    3.78
   3   7 -10   -4.93    4.11
   3  -7 -10   -1.33    2.10
   3  -7  -9    0.03    0.81
   3   7  -9   -3.32    3.44
   3  -7  -9   -4.75    3.59
   3  -7  -8   -1.57    2.05
   3   7  -8   -3.42    3.49
   3  -7  -8   -4.80    3.48
   3  -7  -7    3.96    3.08
   3   7  -7    5.75    4.37
   3  -7  -7   -3.20    2.86
   3  -7  -6   -0.74    1.46
   3  -7  -6    1.00    1.70
   3   7  -5   -4.81    3.93
   3  -7  -5   -1.30    1.85
   3  -7  -5    3.58    3.08
   3  -7  -5   -2.40    2.46
   3   7  -4    9.58    5.44
   3  -7  -4    1.56    2.20
   3  -7  -4    3.03    2.55
   3   7  -3   -4.15    3.66
   3  -7  -3   -0.03    1.11
   3  -7  -3    0.32    2.26
   3   7  -2    0.65    1.76
   3  -7  -2    2.39    2.79
  -3  -7   2   -0.03    1.48
   3  -7  -2    1.09    1.80
   3   7  -1    7.66    4.86
  -3  -7   1    2.65    2.82
   3  -7  -1    3.31    2.89
   3   7   0   -6.35    4.46
  -3  -7   0   -3.59    3.21
   3  -7   0   -0.34    1.20
   3   7   1    5.52    4.11
   3  -7   1   -2.38    2.47
  -3  -7  -1    1.21    2.15
   3   7   2    3.36    3.25
  -3  -7  -2   -4.62    3.65
   3  -7   2    2.41    2.49
   3  -7   3   -0.38    1.32
   3  -7   4    5.72    3.86
   3  -7   5    9.36    5.17
  -4   0  29    2.90    3.07
  -4   0  29    0.20    1.27
  -4   0  28    5.42    3.88
  -4   0  28    2.44    2.58
  -4   0  27   -2.67    2.71
  -4   0  27   -5.77    3.72
  -4   0  26    2.96    2.76
  -4   0  26    0.50    1.29
  -4   0  25    0.59    1.57
  -4   0  25    0.53    1.28
   4   0 -25    0.59    1.36
  -4   0  24    9.32    4.59
  -4   0  24   10.00    4.52
   4   0 -24    4.06    2.84
  -4   0  23   -0.06    1.44
   4   0 -23    0.50    1.19
  -4   0  22    7.34    3.48
   4   0 -22   -0.10    0.95
  -4   0  21   -0.37    1.35
   4   0 -21   -0.52    1.22
  -4   0  20   18.24    5.48
   4   0 -20   23.34    5.90
  -4   0  19    0.23    1.01
   4   0 -19    0.45    0.51
   4   0 -19    0.56    1.65
   4   0 -18   37.14    5.23
  -4   0  18   36.42    6.95
   4   0 -18   34.00    6.86
   4   0 -17   -0.09    0.38
   4   0 -17   -0.30    1.03
   4   0 -16   14.17    2.96
  -4   0  16   18.43    4.58
   4   0 -16   16.66    4.54
   4   0 -15    0.02    0.49
  -4   0  15   -0.45    0.65
   4   0 -15   -1.03    1.22
   4   0 -14    0.35    0.47
  -4   0  14    0.14    0.63
   4   0 -14   -0.85    1.54
   4   0 -13   -0.28    0.44
  -4   0  13   -0.01    0.74
   4   0 -13   -1.20    1.49
   4   0 -12 1178.99   22.32
  -4   0  12 1188.80   30.86
   4   0 -12 1198.69   32.74
   4   0 -11   -0.64    0.55
  -4   0  11   -0.06    1.45
   4   0 -11    0.08    1.26
  -4   0  10  603.86   11.52
  -4   0  10  600.71   19.86
   4   0 -10  600.83   21.25
  -4   0   9    0.31    0.44
  -4   0   9    1.27    1.50
   4   0  -9    0.67    0.49
  -4   0   8    7.32    1.13
   4   0  -8    6.10    2.14
  -4   0   8    7.43    2.08
   4   0  -8    7.25    2.16
  -4   0   7   -0.11    0.17
   4   0  -7    0.23    0.57
   4   0  -7   -0.38    0.69
  -4   0   6  322.42   13.48
   4   0  -6  309.11   13.21
  -4   0   6  309.10    7.20
  -4   0   5   -0.06    0.39
   4   0  -5    0.01    0.64
  -4   0   4  426.04   13.96
   4   0  -4  403.52   13.58
  -4   0   4  430.42   11.51
   4   0  -4  409.47   12.02
   4   0  -3   -0.23    0.69
  -4   0   3   -0.18    0.92
  -4   0   3   -0.05    0.49
   4   0  -3   -0.21    0.39
  -4   0   2  361.43   12.18
   4   0  -2  351.92   12.19
   4   0  -2  360.75    9.46
  -4   0   2  366.63   10.16
  -4   0   2  364.79   10.06
   4   0  -2  360.05   10.56
   4   0  -1    0.17    0.38
  -4   0   1    0.20    0.65
  -4   0   1    0.40    0.33
   4   0  -1    0.14    0.40
  -4   0   1    0.20    0.35
   4   0  -1    0.46    0.54
  -4   0   0  438.10   13.55
   4   0   0  426.53   13.91
   4   0   0  438.70   10.45
  -4   0   0  438.95   11.32
  -4   0   0  418.93   10.17
  -4   0   0  426.55   11.17
   4   0   0  423.16   11.32
   4   0   1   -0.39    0.46
   4   0   1    0.65    0.87
  -4   0  -1   -0.83    0.97
   4   0   1   -0.54    0.71
  -4   0  -1    0.24    0.64
   4   0   1   -0.30    0.41
  -4   0  -1   -0.04    0.39
  -4   0  -1    0.12    0.46
  -4   0  -2 9951.56   52.51
   4   0   2 9738.43   73.78
  -4   0  -2 9999.00   72.34
   4   0   2 9678.30   53.52
  -4   0  -2 9379.42   56.37
   4   0   2 9544.17   56.17
  -4   0  -2 9603.56   55.42
   4   0   2 9754.92   59.94
  -4   0  -2 9924.48   60.10
   4   0   3   -0.11    0.39
  -4   0  -3   -0.94    1.13
  -4   0  -3   -0.32    0.62
   4   0   3   -0.20    0.55
  -4   0  -3    0.41    0.49
   4   0   3   -0.36    0.84
  -4   0  -3   -0.14    0.76
   4   0   3    0.18    0.70
   4   0   4  477.65   12.99
  -4   0  -4  472.13   12.53
  -4   0  -4  477.75   14.14
   4   0   4  461.07   14.44
  -4   0  -4  481.14   18.09
   4   0   4  468.21   18.22
  -4   0  -5    0.17    0.50
   4   0   5    0.01    0.63
  -4   0  -5    0.15    0.42
   4   0   5    0.09    0.51
  -4   0  -5    1.20    1.68
  -4   0  -6   17.73    2.63
   4   0   6   14.25    2.68
  -4   0  -6   13.65    2.66
   4   0   6   14.81    2.93
  -4   0  -6   15.26    3.68
   4   0   7   -0.38    0.83
  -4   0  -7    0.27    0.30
   4   0   7    0.71    0.55
  -4   0  -7    1.00    1.30
   4   0   8  506.01   17.75
  -4   0  -8  523.29   15.45
   4   0   8  486.62   18.76
  -4   0  -8  528.46   23.77
   4   0   9   -1.08    0.95
  -4   0  -9    0.05    0.47
   4   0   9    0.03    0.94
  -4   0 -10  114.27    7.74
   4   0  10  101.57    8.89
   4   0  10   96.39    9.14
  -4   0 -11   -0.09    0.33
   4   0  11    1.66    1.51
   4   0  11    0.98    1.68
   4   0  12  201.60   13.77
   4   0  12  203.39   14.49
   4   0  13   -0.04    0.78
   4   0  13    0.45    1.46
   4   0  14    3.95    2.11
   4   0  14    2.61    1.76
   4   0  15   -0.95    1.21
   4   0  15   -0.07    1.19
   4   0  16   30.26    6.37
   4   0  16   28.07    6.24
   4   0  17   -0.05    1.02
   4   0  17   -0.72    1.56
   4   0  18    2.52    2.47
   4   0  18    1.23    2.23
   4   0  19    0.33    1.00
   4   0  19    1.65    2.17
   4   0  20   11.71    4.47
   4   0  20   16.77    5.45
   4   0  21    2.50    2.26
   4   0  21    0.69    1.38
   4   0  22   20.40    6.22
   4   0  22   23.79    7.04
   4   0  23    1.49    2.00
   4   0  23   -0.72    1.73
   4   0  24   -0.65    1.50
   4   0  24    3.06    2.63
   4   0  25    2.35    3.65
   4   0  25    1.19    2.99
   4   0  26    8.01    4.88
   4   0  26    1.59    2.29
   4   0  27    3.25    3.20
   4   0  27    5.25    3.87
   4   0  28    2.76    3.00
   4   0  29   -0.09    1.16
   4   0  30    2.30    2.79
  -4  -1  29    4.03    4.70
  -4   1  29    1.32    2.10
   4  -1 -29   -1.72    2.33
  -4   1  28   -4.68    3.92
  -4  -1  28    3.26    3.07
  -4   1  28   -0.31    1.27
   4  -1 -28    3.55    3.16
  -4   1  27   -3.11    3.18
  -4  -1  27   -1.61    2.12
  -4   1  27   -0.72    1.46
   4  -1 -27    1.81    2.25
  -4  -1  26   -2.16    2.33
  -4   1  26    0.01    0.72
   4  -1 -26    1.51    2.13
  -4   1  25    1.95    2.46
  -4  -1  25    2.23    2.17
  -4   1  25    1.05    1.60
   4  -1 -25    4.97    3.46
  -4  -1  24   -2.82    2.45
  -4   1  24    1.29    2.00
  -4   1  24   -3.86    2.86
   4  -1 -24   -2.71    2.56
  -4   1  23   15.55    6.08
  -4  -1  23   20.34    6.00
  -4   1  23   11.41    4.59
   4  -1 -23    7.82    3.75
  -4   1  22    0.63    1.57
  -4  -1  22    0.02    1.34
  -4   1  22   -1.06    2.09
   4  -1 -22    0.91    2.83
  -4  -1  21    5.04    2.92
  -4   1  21    6.20    3.89
  -4   1  21    2.47    2.11
   4  -1 -21    2.29    2.27
  -4  -1  20    0.27    0.92
  -4   1  20    0.21    1.76
  -4   1  20   -2.48    2.06
   4  -1 -20    1.19    1.26
  -4  -1  19   17.98    4.92
  -4   1  19   22.06    6.31
  -4   1  19   19.59    5.35
   4  -1 -19   23.73    6.44
  -4  -1  18    0.54    1.31
  -4   1  18   -1.32    1.68
   4  -1 -18   -1.24    0.82
   4   1 -18    0.31    0.38
  -4   1  18    0.17    0.70
   4   1 -18    2.14    1.94
   4  -1 -18    0.62    1.17
  -4  -1  17    2.85    1.84
  -4   1  17    3.40    2.44
   4  -1 -17    2.04    0.97
  -4  -1  17    2.48    1.13
   4   1 -17    1.95    0.78
  -4   1  17    4.74    2.50
   4   1 -17    3.23    1.85
   4  -1 -17    4.49    2.57
  -4   1  16   15.26    4.79
  -4  -1  16   16.80    4.22
  -4  -1  16   16.81    3.35
   4  -1 -16   15.08    2.48
   4   1 -16   13.99    2.11
  -4   1  16   17.49    4.56
   4   1 -16   17.06    4.11
   4  -1 -16   13.00    4.23
  -4   1  15   13.82    4.36
  -4  -1  15   10.12    3.22
  -4  -1  15    9.74    2.51
   4  -1 -15   10.05    1.89
   4   1 -15    7.42    1.50
  -4   1  15    9.05    3.11
   4   1 -15    6.03    2.31
   4  -1 -15   10.96    3.72
  -4   1  14   11.50    3.84
  -4  -1  14    8.42    2.22
   4  -1 -14    6.70    1.46
   4   1 -14    8.45    1.50
  -4   1  14    8.18    2.94
   4   1 -14    6.84    2.46
   4  -1 -14    8.29    3.08
  -4   1  13  153.35   13.13
   4  -1 -13  147.94    6.20
  -4  -1  13  163.21    9.89
  -4   1  13  165.89   11.97
   4   1 -13  154.64    6.34
   4   1 -13  159.66   10.63
   4  -1 -13  154.83   13.55
  -4   1  12    2.33    1.56
  -4  -1  12    0.56    0.53
   4  -1 -12    0.40    0.28
  -4   1  12    0.47    0.79
   4   1 -12    0.31    0.40
   4   1 -12    0.10    0.64
   4  -1 -12   -0.32    0.64
  -4   1  11    7.83    2.80
   4  -1 -11    6.36    1.04
  -4  -1  11    6.44    1.98
  -4   1  11    6.16    2.29
   4   1 -11    6.11    1.18
   4  -1 -11    5.15    1.37
   4  -1 -11    5.54    2.22
   4   1 -11    5.00    1.76
  -4   1  10   55.71    7.09
   4  -1 -10   52.47    2.58
  -4  -1  10   50.50    5.29
  -4   1  10   55.89    5.92
   4  -1 -10   51.96    4.41
   4   1 -10   59.37    7.05
   4   1 -10   48.59    4.92
   4  -1 -10   53.59    7.32
   4  -1  -9  442.61   17.68
  -4   1   9  443.68   18.80
  -4  -1   9  430.21   15.46
  -4   1   9  440.38   15.59
  -4   1   9  436.21   15.63
   4  -1  -9  441.07   12.51
   4   1  -9  429.56   13.59
   4  -1  -9  440.19   20.55
   4   1  -9  443.52   18.70
  -4   1   8 1127.59   28.62
  -4  -1   8 1134.27   29.89
   4  -1  -8 1111.05   26.32
  -4  -1   8 1106.71   24.61
  -4   1   8 1067.35   24.23
  -4  -1   8 1086.00   13.86
   4  -1  -8 1108.76   19.40
  -4   1   8 1144.16   23.27
   4  -1  -8 1122.97   31.56
   4   1  -8 1092.71   28.37
   4   1  -8 1102.50   19.78
   4  -1  -7    1.58    1.06
   4  -1  -7    0.85    0.73
  -4  -1   7    0.46    0.52
  -4   1   7    2.12    1.51
  -4  -1   7    0.17    0.66
   4   1  -7    0.50    0.47
   4  -1  -7    1.07    0.69
   4  -1  -7    2.18    1.18
  -4   1   7    1.21    0.85
  -4  -1   7    0.39    0.19
  -4   1   7    0.78    0.69
   4   1  -7    1.20    0.90
   4   1  -7    0.26    0.46
  -4  -1   6   68.47    6.80
   4  -1  -6   70.89    5.85
  -4   1   6   64.98    6.25
   4   1  -6   65.94    6.61
   4  -1  -6   67.41    5.61
  -4  -1   6   62.81    3.83
  -4   1   6   62.55    5.80
   4  -1  -6   68.60    5.36
   4  -1  -6   69.13    4.68
  -4   1   6   66.54    4.74
   4   1  -6   66.77    6.75
   4   1  -6   69.63    4.23
  -4   1   5  464.23   15.51
   4  -1  -5  436.27   13.57
  -4  -1   5  465.92   17.01
   4   1  -5  439.63   16.54
   4  -1  -5  447.34   13.53
   4  -1  -5  457.03    7.28
  -4   1   5  456.06   12.79
   4  -1  -5  460.14   11.95
   4  -1  -5  451.36   14.04
  -4   1   5  444.44   15.41
  -4   1   5  439.88   10.85
   4   1  -5  448.81   17.10
  -4  -1   5  456.83   16.26
  -4   1   4   35.89    3.49
   4  -1  -4   37.99    3.66
  -4   1   4   38.41    4.21
  -4  -1   4   42.30    4.98
   4   1  -4   36.38    4.67
   4  -1  -4   38.99    3.75
   4  -1  -4   37.96    2.41
   4  -1  -4   36.89    4.11
  -4   1   4   40.13    4.65
  -4   1   4   37.68    3.64
   4  -1  -4   39.90    3.56
  -4   1   4   41.19    2.83
  -4  -1   4   38.49    4.68
   4   1  -4   35.52    4.80
   4  -1  -3   27.56    2.90
  -4  -1   3   25.80    3.82
  -4   1   3   24.54    2.75
   4  -1  -3   28.67    2.99
  -4   1   3   31.08    3.47
   4   1  -3   31.05    4.24
  -4   1   3   26.23    2.51
   4  -1  -3   25.36    2.16
  -4   1   3   28.76    3.17
  -4   1   3   29.50    4.08
   4  -1  -3   30.12    3.02
   4  -1  -3   29.76    3.76
   4   1  -3   28.79    4.29
  -4  -1   3   26.54    3.98
  -4   1   2    2.36    0.95
   4  -1  -2    1.81    0.77
   4  -1  -2    1.66    0.64
  -4  -1   2    0.90    0.54
   4  -1  -2    3.99    1.06
  -4   1   2    1.94    0.77
   4   1  -2    3.46    1.49
  -4   1   2    2.25    0.83
   4  -1  -2    1.49    0.89
  -4   1   2    1.01    0.93
  -4  -1   2    1.45    0.91
  -4   1   2    3.84    1.21
   4  -1  -2    2.54    0.83
   4   1  -2    5.05    1.89
  -4   1   1  138.45    6.19
   4  -1  -1  137.83    5.27
   4  -1  -1  133.27    6.07
   4   1  -1  133.94    8.77
  -4  -1   1  138.04    8.74
  -4   1   1  138.21    5.86
   4  -1  -1  139.36    5.93
  -4   1   1  130.77    6.29
  -4   1   1  135.66    8.94
   4  -1  -1  136.51    6.36
  -4   1   1  139.47    7.06
   4  -1  -1  134.39    8.46
   4   1  -1  128.95    8.86
  -4  -1   1  131.42    8.80
   4   1   0   99.25    7.70
  -4  -1   0   96.04    7.37
  -4   1   0   95.63    5.04
  -4   1   0   91.75    4.46
   4  -1   0   90.75    3.69
   4  -1   0   87.32    5.19
   4  -1   0   90.30    5.12
  -4   1   0   93.15    5.58
   4  -1   0   91.37    7.21
  -4   1   0   81.00    5.41
   4  -1   0   91.07    5.24
  -4  -1   0   95.28    7.55
   4   1   0   90.61    7.59
  -4  -1  -1  497.21   17.45
  -4  -1  -1  536.21   18.43
   4  -1   1  513.62   12.83
   4  -1   1  511.88   13.41
   4   1   1  497.99   17.82
  -4   1  -1  500.22   13.71
  -4   1  -1  481.65   12.52
  -4   1  -1  491.19   13.35
  -4  -1  -1  511.64   17.97
   4   1   1  489.55   17.97
   4   1   2    2.28    1.31
  -4  -1  -2    3.17    1.47
   4   1   2    3.59    1.58
  -4   1  -2    0.87    0.54
  -4  -1  -2    1.06    0.61
  -4   1  -2    2.80    1.22
   4  -1   2    2.22    1.19
   4  -1   2    4.01    1.23
  -4  -1  -2    0.86    0.65
  -4  -1  -2    3.70    1.73
  -4   1  -2    3.91    1.27
   4   1   3  201.24   11.68
  -4  -1  -3  199.97   11.71
   4  -1   3  209.76    9.18
  -4   1  -3  206.94   10.07
  -4  -1  -3  229.75   12.86
  -4   1  -3  192.66    9.42
   4   1   3  207.01   12.42
  -4  -1  -3  199.35   10.84
   4   1   3  200.74   10.91
  -4  -1  -3  205.99    4.56
  -4   1  -3  220.77    9.14
   4   1   3  198.16   11.94
   4   1   3  199.16   10.81
  -4  -1  -3  206.93   12.27
   4   1   4  923.26   26.89
  -4  -1  -4  905.78   25.49
   4   1   4  889.33   25.28
   4   1   4  908.47   27.11
   4  -1   4  940.67   20.43
  -4   1  -4  905.98   23.20
  -4   1  -4  901.73   21.21
  -4  -1  -4  907.99   27.14
  -4   1  -4  952.20   19.22
   4   1   4  906.86   23.97
  -4  -1  -4  938.60   24.38
  -4  -1  -4  911.17   26.51
   4   1   4  943.28   25.04
   4   1   5   77.33    7.83
  -4  -1  -5   82.39    7.89
   4  -1   5   88.15    3.61
  -4  -1  -5   88.12    8.90
  -4   1  -5   88.42    6.94
   4   1   5   84.88    8.69
  -4   1  -5   83.03    7.60
   4  -1   5   85.95    6.42
  -4   1  -5   87.10    5.99
   4   1   5   89.93    7.87
  -4  -1  -5   79.75    7.36
  -4  -1  -5   84.93    8.37
   4   1   5   84.26    8.02
  -4  -1  -6  477.08   19.54
   4   1   6  511.84   20.46
   4  -1   6  493.45   10.24
  -4  -1  -6  509.80   22.44
   4   1   6  494.88   21.99
  -4   1  -6  506.27   17.09
   4   1   6  493.10   19.22
  -4  -1  -6  485.80   18.59
  -4  -1  -6  491.89   21.04
   4   1   6  471.26   19.80
   4   1   7  141.06   11.21
  -4  -1  -7  156.52   11.32
   4  -1   7  136.69    6.20
   4   1   7  142.51   10.79
  -4  -1  -7  152.68   12.79
  -4  -1  -8    2.33    1.49
   4  -1   8    2.38    1.00
   4   1   8    1.65    1.27
   4   1   8    1.21    0.78
  -4  -1  -8    3.68    1.56
   4   1   9  229.76   15.35
   4  -1   9  206.15    9.41
   4   1   9  224.74   14.63
  -4  -1  -9  233.74   17.06
   4  -1  10   19.63    3.17
   4   1  10   19.79    4.58
   4   1  10   21.95    4.76
  -4  -1 -10   19.45    5.23
   4   1  11   10.09    3.40
   4  -1  11   14.14    2.83
   4   1  11   12.13    3.46
  -4  -1 -11   15.70    4.76
   4   1  12    5.59    2.65
   4  -1  12    5.02    1.86
   4   1  12    2.84    1.90
  -4  -1 -12    1.48    1.14
   4  -1  13   37.92    5.32
   4   1  13   35.81    7.02
   4   1  13   46.81    7.71
  -4  -1 -13   46.85    8.83
   4   1  14   20.39    5.48
   4  -1  14   27.30    4.87
   4   1  14   32.13    6.60
  -4  -1 -14   25.71    6.81
   4  -1  15    1.56    1.51
   4   1  15    1.48    1.27
   4   1  15    0.14    0.88
  -4  -1 -15    4.80    3.24
   4   1  16   14.70    4.98
   4  -1  16   17.62    4.27
   4  -1  16   25.60    5.87
   4   1  16   16.70    4.87
  -4  -1 -16   20.76    6.38
   4   1  17   30.17    7.22
   4  -1  17   20.44    4.88
   4  -1  17   32.50    6.78
   4   1  17   25.84    6.42
  -4  -1 -17   30.80    8.25
   4   1  18   15.43    5.20
   4  -1  18    9.20    3.43
   4  -1  18    9.87    4.02
   4   1  18    2.97    2.15
  -4  -1 -18    3.86    3.05
   4   1  19    7.82    4.02
   4  -1  19    6.17    2.73
   4  -1  19    0.23    0.77
   4   1  19    0.92    1.17
  -4  -1 -19    1.46    3.11
   4   1  20    6.84    3.83
   4  -1  20    4.96    2.97
   4  -1  20    2.94    2.70
   4   1  20   -0.04    2.32
  -4  -1 -20    3.67    3.00
   4  -1  21  101.48   12.64
   4   1  21  101.57   14.91
  -4  -1 -21   92.17   15.39
  -4   1 -21  103.55    9.83
   4   1  21   98.66   14.19
   4  -1  21   92.93   13.19
   4   1  22   33.37    8.89
   4  -1  22   26.90    6.84
  -4  -1 -22   21.58    7.67
   4   1  22   14.47    5.73
   4  -1  22   14.67    5.40
  -4   1 -22   27.18    5.19
   4   1  23   16.08    6.25
   4  -1  23    9.65    4.17
  -4  -1 -23   14.81    6.78
   4   1  23   11.92    5.28
   4  -1  23   11.75    5.09
  -4   1 -23   12.14    3.59
   4   1  24   -0.72    1.74
   4  -1  24   -1.52    1.91
  -4  -1 -24    4.83    3.98
   4  -1  24    0.19    1.25
   4   1  24    0.64    1.53
  -4   1 -24   -0.72    0.98
   4  -1  25    1.29    1.81
   4   1  25    8.52    4.86
  -4  -1 -25   -1.88    2.67
   4   1  25    0.57    1.62
   4  -1  25    0.78    2.18
  -4   1 -25    6.63    2.70
   4   1  26    5.77    4.21
   4  -1  26    6.66    3.95
   4   1  26    6.23    4.06
   4  -1  26    5.32    3.72
  -4  -1 -26    6.56    4.73
   4  -1  27    4.17    3.23
   4   1  27    6.95    4.75
   4   1  27    8.17    4.84
   4  -1  27    3.76    3.26
  -4  -1 -27   -2.17    2.89
   4   1  28    4.12    3.77
   4  -1  28    4.38    3.51
   4   1  29    3.57    3.37
  -4  -2  29    0.43    1.44
  -4   2  29   -1.91    2.37
  -4  -2  28    3.09    2.83
  -4   2  28   -0.79    1.63
   4  -2 -28    3.93    3.51
  -4   2  27    2.02    2.76
  -4  -2  27   -0.31    1.17
  -4   2  27   -2.46    2.61
   4  -2 -27   -3.99    3.51
   4   2 -27   -0.40    1.23
  -4   2  26   -2.68    3.09
  -4  -2  26   -1.11    1.63
  -4   2  26    0.96    1.65
   4   2 -26   -0.91    2.27
   4  -2 -26    5.30    4.11
  -4  -2  25   14.19    5.05
  -4   2  25   21.63    8.24
  -4   2  25    8.83    4.49
   4   2 -25   14.61    5.96
   4  -2 -25    8.76    4.79
  -4  -2  24   14.01    4.98
  -4   2  24    5.24    3.96
  -4   2  24    7.12    3.86
   4   2 -24    8.97    4.25
   4  -2 -24    5.01    3.62
  -4  -2  23   13.43    4.82
  -4   2  23    8.14    4.72
  -4   2  23    9.26    4.59
   4   2 -23   11.60    5.12
   4  -2 -23    9.41    4.87
  -4  -2  22   15.66    4.88
  -4   2  22    9.59    4.83
  -4  -2  22    9.43    3.16
  -4   2  22   18.90    5.85
   4   2 -22    9.74    4.09
   4  -2 -22   14.85    5.88
  -4   2  21    1.49    2.06
  -4  -2  21    0.03    1.18
  -4  -2  21    2.17    1.56
  -4   2  21    3.56    2.22
   4   2 -21   -0.90    1.47
   4  -2 -21   -0.58    1.94
  -4  -2  20   -0.35    0.91
  -4   2  20    2.00    1.47
  -4  -2  20    1.77    1.48
  -4   2  20    1.41    1.43
   4   2 -20   -2.03    2.01
   4  -2 -20    0.30    1.48
  -4  -2  19    4.83    2.50
  -4   2  19   -0.27    1.23
  -4  -2  19    5.49    2.30
  -4   2  19    1.26    1.24
   4   2 -19    0.79    1.47
   4  -2 -19    0.29    2.48
  -4   2  18   22.36    7.08
  -4  -2  18   30.86    5.51
   4   2 -18   28.81    4.11
  -4   2  18   25.72    6.12
   4  -2 -18   21.29    6.48
   4   2 -18   29.87    7.07
  -4   2  17   21.82    6.40
  -4  -2  17   21.73    4.70
   4   2 -17   28.20    4.03
  -4   2  17   18.10    4.88
   4   2 -17   22.14    5.91
   4  -2 -17   20.17    6.17
  -4   2  16   13.07    4.78
  -4  -2  16   15.59    4.00
  -4   2  16   21.57    5.22
   4   2 -16   16.39    3.05
   4   2 -16   17.99    5.37
   4  -2 -16   21.26    6.28
  -4   2  15   -1.53    1.78
  -4  -2  15   -0.24    0.71
  -4   2  15    1.44    1.69
   4   2 -15    0.78    0.56
   4  -2 -15   -0.26    1.04
  -4   2  14    5.91    3.32
  -4  -2  14    4.00    1.84
  -4   2  14    5.80    2.65
   4   2 -14    5.23    1.72
   4   2 -14    5.51    2.88
   4  -2 -14    8.45    3.84
  -4   2  13    3.69    2.84
  -4  -2  13    5.65    2.32
  -4   2  13    4.53    2.08
   4   2 -13    6.38    1.82
   4   2 -13    6.53    2.84
   4  -2 -13    1.71    1.46
  -4   2  12   -0.74    1.19
  -4  -2  12    0.62    0.55
  -4   2  12    0.28    1.26
   4  -2 -12    0.41    0.91
  -4  -2  12    1.02    0.71
   4   2 -12    0.80    1.14
  -4   2  11   15.65    4.39
  -4  -2  11   10.17    3.10
  -4   2  11   19.89    4.02
   4  -2 -11   10.61    2.76
   4  -2 -11   19.25    3.36
   4  -2 -11   17.55    4.60
  -4  -2  11   12.63    2.22
   4   2 -11   14.56    4.11
  -4   2  10   10.68    3.78
  -4  -2  10    4.62    2.14
  -4   2  10    6.47    2.15
   4  -2 -10    8.62    2.23
   4  -2 -10    6.65    2.17
   4  -2 -10    3.23    1.77
  -4  -2  10    5.33    1.44
   4   2 -10    6.48    2.81
  -4   2   9   20.58    4.93
  -4  -2   9   28.07    5.20
  -4  -2   9   23.72    4.69
  -4  -2   9   26.41    3.56
   4  -2  -9   26.97    4.17
   4  -2  -9   27.53    3.99
  -4   2   9   25.64    4.12
   4  -2  -9   28.39    5.78
   4   2  -9   27.04    5.43
  -4   2   8    4.66    2.32
  -4  -2   8    0.15    0.99
  -4  -2   8    3.26    1.93
  -4   2   8    5.43    1.80
   4  -2  -8    3.66    1.52
  -4  -2   8    2.80    1.10
   4  -2  -8    4.50    1.91
   4   2  -8    4.81    2.25
   4  -2  -8    2.36    1.91
  -4  -2   7    0.14    0.86
   4  -2  -7   -0.14    0.73
  -4   2   7   -0.75    1.55
  -4  -2   7   -1.37    0.89
   4  -2  -7    0.23    0.54
  -4   2   7   -0.28    0.72
   4  -2  -7   -0.11    0.56
   4  -2  -7   -1.91    1.14
   4   2  -7   -0.05    0.95
  -4   2   6   73.29    8.34
  -4  -2   6   69.99    7.45
   4  -2  -6   65.15    5.19
   4  -2  -6   61.04    6.11
   4  -2  -6   60.58    6.44
  -4  -2   6   62.70    5.80
  -4   2   6   64.21    5.38
   4  -2  -6   64.20    5.15
   4   2  -6   61.88    7.82
   4  -2  -5  151.14    7.12
  -4   2   5  166.06   12.07
   4  -2  -5  155.52   10.38
  -4  -2   5  171.83   11.34
   4   2  -5  139.34   10.36
   4  -2  -5  151.09    8.41
  -4   2   5  153.03   11.43
   4  -2  -5  159.62   10.60
  -4  -2   5  154.71    9.27
   4  -2  -5  157.29    9.78
   4  -2  -5  146.23    7.43
   4   2  -5  170.25   12.91
  -4   2   4    4.19    2.12
   4  -2  -4    1.98    1.08
   4  -2  -4    3.02    1.40
   4  -2  -4    2.32    0.75
   4  -2  -4    2.09    0.99
   4   2  -4    2.99    1.95
  -4  -2   4    3.56    1.57
   4  -2  -4    2.50    0.96
  -4  -2   4    0.94    0.49
   4  -2  -4    2.66    1.28
   4  -2  -4    2.28    1.30
  -4   2   4    2.73    1.42
   4   2  -4    1.78    1.36
   4   2  -3  294.32   14.70
  -4   2   3  296.28   14.79
   4  -2  -3  287.70   13.34
  -4  -2   3  314.71   14.77
   4  -2  -3  275.07    7.00
   4  -2  -3  300.44   12.39
   4  -2  -3  315.26   13.62
   4  -2  -3  302.28   15.44
   4  -2  -3  298.44    9.67
  -4   2   3  286.15   13.79
   4   2  -3  312.65    8.08
   4   2  -3  293.75   16.75
   4  -2  -3  271.05   11.33
  -4  -2   2   60.33    6.42
  -4   2   2   58.95    6.34
   4   2  -2   60.95    6.69
   4  -2  -2   64.26    6.11
   4  -2  -2   57.70    5.56
  -4   2   2   64.59    6.59
   4  -2  -2   61.13    7.13
   4  -2  -2   60.16    6.02
   4  -2  -2   61.12    4.24
   4   2  -2   53.84    3.98
   4  -2  -2   59.23    4.96
   4   2  -2   62.48    7.66
   4  -2  -1   15.38    2.89
  -4   2   1   10.11    2.53
  -4  -2   1   13.62    3.04
   4   2  -1   12.16    3.06
   4  -2  -1   12.93    2.70
  -4   2   1   10.38    2.54
   4  -2  -1   16.91    3.82
   4   2  -1   13.53    3.89
   4  -2  -1   16.80    3.17
   4  -2  -1   14.23    2.20
   4   2  -1   14.29    2.37
  -4   2   0    6.77    1.91
  -4   2   0    7.26    1.51
   4  -2   0    5.87    1.71
   4   2   0    7.89    2.51
  -4   2   0   12.30    2.86
  -4  -2   0    9.97    2.76
   4  -2   0    5.64    1.95
  -4   2   0    4.81    1.79
   4  -2   0    8.11    1.53
   4   2   0    3.53    1.81
   4   2   0    7.35    1.86
   4  -2   0    7.84    2.08
  -4  -2  -1  139.80   10.18
   4  -2   1  145.37    8.41
   4   2   1  148.51   10.95
   4  -2   1  143.39    9.32
  -4   2  -1  139.31    9.90
  -4   2  -1  134.08    9.42
   4   2   1  132.09    8.54
   4  -2   1  144.76    6.04
   4   2   1  152.71   12.41
  -4   2  -1  134.52    6.47
   4   2   2   25.05    4.93
   4  -2   2   30.53    3.69
  -4  -2  -2   26.93    4.54
  -4   2  -2   29.97    2.84
   4  -2   2   29.34    4.26
   4   2   2   31.65    5.16
  -4   2  -2   26.21    4.34
  -4   2  -2   27.29    4.32
   4   2   2   32.47    4.56
  -4  -2  -2   32.31    4.57
  -4   2  -2   30.27    3.10
   4  -2   3  247.26   10.52
  -4  -2  -3  263.59   14.97
   4   2   3  253.26   15.25
  -4   2  -3  251.47    9.84
   4  -2   3  246.46   12.82
  -4   2  -3  264.29   13.32
  -4   2  -3  252.94    9.47
  -4  -2  -3  261.92   13.74
   4   2   3  247.07   13.40
   4   2   3  268.08   16.74
   4  -2   4  256.85   10.61
   4   2   4  242.15   16.36
   4   2   4  242.00   15.30
   4  -2   4  258.78   13.32
  -4  -2  -4  254.63   15.42
  -4   2  -4  276.85   14.02
  -4  -2  -4  259.67   14.46
   4   2   4  254.90   16.64
   4   2   4  263.05   14.57
  -4   2  -4  241.07    9.85
  -4  -2  -5   19.01    4.44
   4   2   5   17.12    4.31
   4  -2   5   17.77    3.52
   4   2   5   15.83    4.39
   4   2   5   12.20    3.63
  -4   2  -5   18.38    3.66
  -4  -2  -5   18.73    4.16
   4   2   5   20.66    4.31
  -4   2  -5   15.26    2.57
   4   2   6  178.56   14.58
  -4  -2  -6  201.28   14.69
   4  -2   6  187.51   11.75
  -4   2  -6  183.13   11.47
   4   2   6  190.77   13.53
  -4   2  -6  184.30    9.37
  -4  -2  -6  177.77   13.21
   4   2   7   87.63   10.55
  -4  -2  -7   95.36   10.71
   4  -2   7  102.84    8.92
   4   2   7   95.40    9.80
  -4   2  -7  103.04    8.61
  -4  -2  -7   98.80   10.25
  -4   2  -7  101.67    7.30
   4   2   8  250.59   18.11
   4  -2   8  256.42   14.31
  -4  -2  -8  241.79   17.39
  -4   2  -8  234.46   13.36
   4   2   8  268.84   16.93
  -4   2  -8  249.05   11.97
  -4  -2  -8  261.66   17.25
   4   2   9  239.67   18.24
   4  -2   9  259.19   14.59
  -4  -2  -9  246.72   18.36
  -4   2  -9  262.56   14.08
   4   2   9  242.35   16.59
  -4  -2  -9  266.59   18.33
   4   2  10    4.72    2.75
   4  -2  10    6.28    2.56
  -4  -2 -10    6.92    3.56
   4   2  10    0.30    1.69
  -4   2 -10    3.03    1.87
  -4  -2 -10    8.74    3.87
   4  -2  11   42.09    4.42
   4   2  11   48.16    8.58
   4  -2  11   47.76    6.54
  -4  -2 -11   34.71    7.37
  -4   2 -11   36.13    5.46
   4   2  11   51.99    8.00
  -4  -2 -11   39.83    7.58
   4  -2  12    9.86    2.35
   4   2  12    8.39    3.50
   4  -2  12    6.31    2.80
  -4  -2 -12   19.89    6.03
   4   2  12    8.29    3.22
  -4   2 -12   11.43    3.04
  -4  -2 -12    7.79    3.50
   4  -2  13    6.21    1.94
   4   2  13    7.43    3.66
   4  -2  13   10.41    3.28
  -4  -2 -13    7.51    4.05
   4   2  13    7.94    3.41
  -4   2 -13    6.35    2.35
  -4  -2 -13   10.91    4.47
   4  -2  14    1.64    1.09
   4   2  14    7.16    3.34
   4  -2  14    1.42    1.24
  -4  -2 -14    4.16    3.17
   4   2  14    5.42    3.02
  -4   2 -14    2.61    1.46
  -4  -2 -14    3.71    2.58
   4  -2  15    8.52    2.57
   4   2  15    7.79    3.41
  -4  -2 -15    6.96    3.98
   4   2  15    7.17    3.33
  -4   2 -15    8.76    2.74
   4  -2  16   -0.49    1.27
   4   2  16   -2.07    2.15
  -4  -2 -16   -1.51    1.98
   4   2  16   -2.43    2.14
  -4   2 -16    0.64    1.28
   4  -2  17    6.43    2.37
   4   2  17   10.58    4.89
  -4  -2 -17    2.37    2.45
   4   2  17    3.50    2.56
  -4   2 -17    4.10    2.10
   4   2  18    3.07    2.71
   4  -2  18    2.80    1.82
  -4  -2 -18    4.64    2.97
   4   2  18    3.78    2.76
  -4   2 -18    1.17    0.59
   4   2  19   11.48    5.35
   4  -2  19    7.84    3.03
  -4  -2 -19    9.66    4.93
   4   2  19    4.69    3.08
  -4   2 -19    7.18    2.81
   4   2  20   10.34    5.03
   4  -2  20    5.92    3.07
  -4  -2 -20    4.47    3.23
   4   2  20    8.81    4.18
  -4   2 -20    3.76    1.96
   4   2  21    0.24    1.43
   4  -2  21    3.00    2.21
  -4  -2 -21    3.71    3.02
   4   2  21   -0.03    0.95
  -4   2 -21    1.48    1.40
   4   2  22    2.75    2.93
   4  -2  22    5.83    2.99
  -4  -2 -22    4.07    3.49
   4   2  22    1.42    2.07
  -4   2 -22    5.03    2.53
   4  -2  23   -1.26    1.58
   4   2  23    3.73    3.38
  -4  -2 -23   -3.16    3.09
   4  -2  23   -0.77    2.08
   4   2  23    0.16    1.17
  -4   2 -23    1.66    1.49
   4   2  24   10.50    6.02
   4  -2  24    8.43    3.90
  -4  -2 -24    1.82    2.46
   4  -2  24    9.93    5.14
   4   2  24    7.53    4.80
  -4   2 -24    3.51    2.20
   4   2  25    8.35    5.15
   4  -2  25    1.45    1.84
   4  -2  25    2.72    2.76
   4   2  25    3.30    3.05
  -4  -2 -25    4.60    3.94
   4   2  26    1.12    1.87
   4  -2  26    1.99    2.38
  -4  -2 -26   -2.04    2.89
   4   2  27    2.84    3.32
  -4  -2 -27    1.80    2.70
   4   2  28    1.39    2.78
  -4  -3  28   -7.75    4.31
  -4   3  28    6.59    4.21
  -4  -3  27   -2.12    2.36
  -4   3  27    0.64    1.28
  -4  -3  26    7.26    3.89
  -4   3  26   10.53    5.07
   4  -3 -26   -3.30    3.29
   4   3 -26    8.95    4.94
  -4   3  25   -1.86    2.64
  -4  -3  25    5.83    3.44
  -4  -3  25    1.73    1.99
  -4   3  25    6.02    3.77
   4  -3 -25    4.99    4.00
   4   3 -25    5.45    4.07
  -4   3  24    7.28    4.93
  -4  -3  24    0.52    1.14
  -4  -3  24    2.44    1.96
  -4   3  24    0.41    1.35
   4  -3 -24    2.73    2.90
   4   3 -24    1.46    2.26
  -4   3  23    2.83    3.18
  -4  -3  23    2.56    2.13
  -4  -3  23   -1.18    1.43
  -4   3  23    5.50    3.44
   4   3 -23    3.90    3.20
   4  -3 -23    4.63    4.67
  -4  -3  22    1.66    1.62
  -4   3  22    3.62    3.39
  -4  -3  22    3.24    2.36
  -4   3  22   -0.96    1.53
   4  -3 -22   -1.56    2.18
   4   3 -22    6.25    4.01
  -4  -3  21    4.07    2.45
  -4   3  21    1.10    1.77
   4  -3 -21    0.76    1.09
   4   3 -21   -0.85    2.14
  -4   3  20    1.17    2.03
  -4  -3  20    2.11    1.83
  -4   3  20    1.54    2.08
   4  -3 -20    0.83    1.71
   4   3 -20   -1.64    1.97
  -4   3  19    4.12    3.34
  -4  -3  19    0.25    1.54
  -4   3  19    2.65    2.12
   4  -3 -19    1.07    2.22
   4   3 -19    2.04    2.20
  -4   3  18   30.28    8.74
  -4  -3  18   23.98    5.82
  -4   3  18   27.88    6.50
   4   3 -18   26.92    7.19
   4  -3 -18   20.15    6.54
  -4   3  17    7.99    4.54
  -4  -3  17   16.71    4.86
  -4   3  17   15.99    4.82
   4  -3 -17   13.29    5.49
   4   3 -17   15.37    5.26
  -4   3  16   12.51    5.38
  -4  -3  16    9.48    3.27
  -4   3  16   15.24    4.71
   4  -3 -16   14.74    5.35
   4   3 -16   14.40    4.99
  -4   3  15    2.63    2.90
  -4  -3  15    0.11    0.85
  -4   3  15    0.89    1.23
   4   3 -15   -0.73    1.67
   4  -3 -15    1.83    1.87
  -4   3  14    3.94    3.20
  -4  -3  14    3.18    2.05
   4   3 -14    3.46    2.72
   4  -3 -14    1.14    1.48
  -4   3  13    7.98    4.49
  -4  -3  13    3.33    2.53
  -4   3  13    5.45    2.54
   4  -3 -13    7.03    2.38
   4   3 -13    1.18    1.02
   4  -3 -13    5.84    3.19
  -4   3  12   11.04    4.65
  -4  -3  12    4.68    2.46
  -4   3  12   10.39    3.28
   4  -3 -12   10.75    2.83
   4  -3 -12   14.16    4.90
   4   3 -12    3.90    2.81
  -4   3  11    0.68    1.66
  -4  -3  11    3.25    1.77
  -4   3  11    4.81    2.21
   4  -3 -11    2.69    1.63
   4  -3 -11    0.69    1.71
   4   3 -11    3.40    2.96
  -4   3  10  158.39   16.06
  -4  -3  10  164.01   14.66
  -4   3  10  157.50   11.76
   4  -3 -10  158.62   11.13
   4   3 -10  162.50   15.45
   4  -3 -10  141.63   14.39
  -4  -3   9   59.50    8.04
  -4   3   9   55.76    9.32
  -4  -3   9   47.51    7.90
   4  -3  -9   49.37    6.40
   4  -3  -9   41.46    7.65
   4   3  -9   54.08    8.75
  -4  -3   8   95.58    9.80
  -4   3   8   96.18   11.94
  -4  -3   8  102.83   11.65
   4  -3  -8   90.20    8.90
   4  -3  -8   88.26    7.91
   4   3  -8   94.98   11.75
   4  -3  -8   90.81   11.19
  -4   3   7   53.35    8.52
  -4  -3   7   53.45    7.22
   4  -3  -7   46.61    5.20
   4  -3  -7   49.82    6.72
   4  -3  -7   48.52    5.71
   4  -3  -7   53.96    8.41
   4   3  -7   46.78    7.94
   4  -3  -6    1.31    0.71
  -4  -3   6   -0.21    0.73
  -4   3   6   -0.87    1.63
   4  -3  -6    1.44    1.18
   4  -3  -6    0.25    0.34
   4  -3  -6    2.62    1.43
   4  -3  -6   -0.53    1.29
   4   3  -6    4.29    2.89
  -4  -3   5   35.12    5.57
   4  -3  -5   29.71    2.69
  -4   3   5   36.94    6.84
   4  -3  -5   25.38    4.51
   4  -3  -5   31.21    3.19
   4  -3  -5   29.47    4.29
   4  -3  -5   35.67    6.02
   4   3  -5   39.98    7.37
   4  -3  -5   34.22    5.50
  -4   3   4    1.95    1.75
  -4  -3   4   -0.20    0.86
   4  -3  -4    0.68    0.81
   4  -3  -4   -0.27    0.50
   4  -3  -4    0.77    1.27
   4   3  -4    0.62    1.39
   4  -3  -4   -0.33    0.84
  -4   3   3    7.99    3.00
   4  -3  -3    8.30    2.68
  -4  -3   3    8.43    2.80
   4  -3  -3    7.32    2.11
  -4   3   3    9.09    3.26
   4  -3  -3    8.72    3.16
  -4  -3   3    8.22    1.76
   4  -3  -3   12.32    3.09
   4   3  -3    4.96    2.57
  -4   3   2   53.44    7.36
  -4  -3   2   55.16    6.64
   4  -3  -2   55.88    6.91
  -4   3   2   52.05    7.16
   4  -3  -2   54.76    8.03
  -4  -3   2   49.29    4.84
   4  -3  -2   55.82    6.12
   4   3  -2   52.20    8.25
   4  -3  -1   12.73    3.40
  -4   3   1   14.86    3.14
  -4   3   1   10.79    3.18
  -4  -3   1   10.92    3.02
   4  -3  -1   10.93    3.06
  -4   3   1   14.32    3.75
   4   3  -1   12.16    3.98
   4  -3  -1   16.20    3.20
  -4  -3   1   15.05    2.88
   4  -3   0    1.67    1.28
  -4   3   0    3.08    1.31
   4  -3   0    2.08    1.54
  -4  -3   0    1.70    1.09
  -4   3   0    0.81    1.34
   4  -3   0    0.52    0.43
  -4  -3   0    3.42    1.66
   4   3   0    2.45    1.17
  -4   3  -1    3.30    1.40
   4   3   1    8.07    3.37
   4  -3   1    2.91    1.55
   4  -3   1    2.32    1.52
  -4  -3  -1    3.51    1.78
  -4   3  -1    5.96    2.40
   4  -3   1    3.71    1.51
   4   3   1    3.95    1.97
  -4  -3  -1    2.07    1.01
   4   3   2   25.95    5.98
   4  -3   2   28.69    4.94
  -4  -3  -2   25.54    4.82
   4  -3   2   25.59    4.93
  -4   3  -2   20.09    4.40
   4   3   2   29.04    5.05
   4  -3   2   24.25    3.56
  -4  -3  -2   19.24    4.06
  -4   3  -2   23.28    3.92
   4   3   3    0.48    0.87
   4  -3   3    0.39    0.66
  -4   3  -3    1.97    0.63
  -4  -3  -3    3.53    2.04
   4  -3   3    3.55    2.16
  -4   3  -3    1.90    0.73
  -4   3  -3    0.45    0.89
  -4   3  -3    2.22    1.22
   4  -3   3    1.79    1.00
  -4  -3  -3    2.30    2.10
  -4   3  -4    4.24    1.11
   4   3   4    7.38    3.57
   4  -3   4    5.96    2.22
  -4  -3  -4    5.93    2.40
   4  -3   4    7.93    2.84
  -4   3  -4    5.69    2.36
  -4   3  -4    5.82    2.08
  -4  -3  -4    3.68    2.05
   4  -3   5   33.40    5.28
  -4  -3  -5   41.89    6.86
   4   3   5   40.58    7.86
  -4   3  -5   32.41    3.63
   4   3   5   40.50    7.97
   4  -3   5   34.17    5.99
  -4   3  -5   33.45    5.83
  -4   3  -5   40.48    5.45
  -4  -3  -5   32.33    6.01
  -4   3  -6   10.92    2.25
   4  -3   6    9.06    2.86
   4   3   6   11.92    4.21
   4  -3   6   10.55    3.05
  -4  -3  -6   12.50    3.91
  -4   3  -6    6.69    2.65
  -4  -3  -6    5.99    2.61
  -4   3  -6    7.46    2.29
  -4   3  -7   44.32    5.10
   4   3   7   34.95    7.57
  -4  -3  -7   44.45    7.55
   4  -3   7   40.67    6.52
  -4  -3  -7   42.26    3.98
  -4   3  -7   42.54    6.72
  -4   3  -7   45.08    6.06
  -4  -3  -7   45.37    7.70
  -4   3  -8    0.17    0.42
   4   3   8    0.80    1.38
   4  -3   8    1.91    1.59
  -4  -3  -8    1.04    1.22
  -4  -3  -8    0.23    0.26
  -4   3  -8    1.62    1.52
  -4  -3  -8    0.67    1.79
  -4   3  -8    0.24    1.02
   4   3   9   32.64    7.54
  -4  -3  -9   30.32    6.66
   4  -3   9   31.22    5.84
  -4  -3  -9   31.20    2.12
  -4   3  -9   31.72    5.76
  -4   3  -9   28.54    5.09
  -4  -3  -9   26.82    6.24
   4   3  10    2.11    1.67
   4  -3  10    6.55    2.48
  -4  -3 -10    3.52    2.44
  -4   3 -10    7.17    2.90
  -4  -3 -10    8.09    3.52
  -4   3 -10    5.65    2.34
   4   3  11   13.45    5.13
  -4  -3 -11   17.64    5.30
   4  -3  11   17.50    4.55
   4   3  11   11.88    4.25
  -4   3 -11   11.60    3.66
  -4   3 -11   14.28    3.87
  -4  -3 -11   12.50    4.56
   4   3  12    0.89    2.38
  -4  -3 -12    2.72    2.27
   4  -3  12    3.89    2.27
   4   3  12    1.56    1.72
  -4   3 -12    5.53    2.60
  -4  -3 -12    2.59    2.14
  -4   3 -12    2.87    1.65
   4   3  13    6.34    3.95
   4  -3  13    2.42    2.31
  -4  -3 -13   -0.65    2.00
   4   3  13    1.74    2.17
  -4  -3 -13    7.68    4.00
  -4   3 -13    3.62    2.46
  -4   3 -13    2.68    1.94
   4   3  14   56.87   11.25
  -4  -3 -14   52.41    9.97
   4  -3  14   58.82    8.64
  -4   3 -14   57.39    8.32
   4   3  14   65.41   10.41
  -4   3 -14   53.51    7.99
  -4  -3 -14   65.72   11.22
   4  -3  15   -0.11    0.58
   4   3  15    0.83    1.75
   4  -3  15    0.43    1.62
  -4  -3 -15   -0.11    1.14
   4   3  15   -2.60    2.31
  -4   3 -15   -1.34    1.86
  -4  -3 -15    0.82    1.48
  -4   3 -15    2.54    2.13
   4  -3  16    1.23    1.05
   4  -3  16    2.16    0.84
  -4  -3 -16    2.45    2.49
   4   3  16    0.54    1.19
  -4   3 -16   -0.56    1.67
  -4  -3 -16    2.67    3.19
  -4   3 -16    0.48    0.97
   4  -3  17    2.72    1.67
   4   3  17   -2.88    2.84
  -4  -3 -17    4.98    3.44
   4  -3  17   -1.13    1.45
   4   3  17    4.51    3.03
  -4   3 -17    2.48    1.87
  -4  -3 -17   -0.14    1.93
  -4   3 -17    2.08    1.95
   4  -3  18   15.47    3.81
   4   3  18   17.88    7.00
  -4  -3 -18   24.41    7.75
   4  -3  18   19.93    5.34
   4   3  18   12.42    5.15
  -4   3 -18   30.61    6.52
  -4  -3 -18   18.14    6.59
  -4   3 -18   22.69    5.81
   4  -3  19   10.71    3.31
   4   3  19   13.66    6.07
  -4  -3 -19    0.61    1.60
   4   3  19    8.74    4.37
  -4   3 -19    5.70    2.92
  -4   3 -19   12.76    4.24
   4   3  20    2.32    3.17
   4  -3  20    1.74    1.52
  -4  -3 -20   -3.74    3.22
   4   3  20    4.73    3.62
  -4   3 -20    6.98    3.70
  -4   3 -20    2.40    1.98
   4   3  21    2.37    2.80
   4  -3  21   -0.51    1.68
  -4  -3 -21   -1.38    2.20
   4   3  21    5.22    3.56
  -4   3 -21    1.49    1.70
  -4   3 -21   -1.39    1.55
   4   3  22    6.33    4.52
  -4  -3 -22    4.98    3.88
   4   3  22    4.14    2.66
  -4   3 -22    6.20    3.19
   4   3  23   -4.62    3.99
  -4  -3 -23   -3.05    3.17
   4   3  23    4.89    3.60
  -4   3 -23   -0.17    0.87
  -4   3 -23   -0.01    1.39
   4   3  24   -4.53    4.00
  -4  -3 -24    3.88    3.51
   4   3  24    0.40    1.36
  -4   3 -24   -2.60    2.34
   4   3  25   -3.29    3.55
  -4  -3 -25   -1.15    2.24
   4   3  25    0.96    1.82
  -4   3 -25   -2.28    2.28
  -4  -3 -26   -6.24    4.61
   4   3  26   -5.21    4.58
  -4   3 -26   -5.26    3.48
  -4   3 -27   -2.93    2.68
  -4  -4  26   -0.73    1.49
  -4  -4  25    1.74    1.90
  -4  -4  25   -0.88    1.42
  -4  -4  24    8.52    4.08
  -4  -4  24    5.40    3.17
  -4   4  24    9.32    4.59
   4   4 -24    4.96    3.82
  -4   4  23    7.77    5.42
  -4  -4  23   12.29    4.98
   4  -4 -23   -3.50    2.88
  -4   4  23    3.83    2.98
   4   4 -23    5.60    4.18
   4  -4 -23   10.70    5.66
  -4   4  22    2.19    2.93
  -4  -4  22    3.29    2.48
   4  -4 -22   -2.35    2.35
  -4   4  22    0.07    0.78
   4   4 -22   -4.69    3.63
   4  -4 -22    8.13    4.91
  -4   4  21   13.37    6.72
  -4  -4  21   16.53    5.68
   4  -4 -21    6.99    3.59
  -4   4  21   13.81    5.17
   4  -4 -21    5.85    3.97
   4   4 -21    7.63    4.47
  -4   4  20   11.34    6.02
  -4  -4  20   17.12    5.52
   4  -4 -20   -3.09    2.54
  -4   4  20    6.65    3.52
   4  -4 -20   12.54    5.73
   4   4 -20    3.56    3.19
  -4   4  19    0.61    1.78
   4  -4 -19    1.05    1.56
  -4  -4  19    1.37    1.29
  -4   4  19    5.78    3.50
   4   4 -19    6.12    4.41
   4  -4 -19    7.73    4.52
  -4   4  18    1.58    2.24
  -4  -4  18    7.81    3.74
   4  -4 -18    0.31    1.01
  -4   4  18    0.05    1.71
   4   4 -18    2.92    2.71
   4  -4 -18    6.07    3.90
  -4   4  17    1.53    1.46
   4  -4 -17   -0.71    1.47
  -4  -4  17   -1.42    2.14
  -4   4  17   -0.09    1.31
   4   4 -17   -0.81    1.65
   4  -4 -17    0.70    1.58
  -4   4  16    6.76    4.07
   4  -4 -16    7.22    3.63
  -4  -4  16    8.92    4.16
  -4   4  16    6.56    3.14
   4   4 -16    7.87    4.37
   4  -4 -16    3.64    2.57
  -4  -4  15   -1.22    1.66
   4  -4 -15    0.09    0.67
   4  -4 -15    0.72    0.91
   4  -4 -15    0.51    1.43
   4   4 -15    2.68    1.87
  -4   4  14    5.79    3.67
  -4  -4  14    5.37    3.27
   4  -4 -14    4.98    2.76
   4  -4 -14    8.31    2.78
   4  -4 -14    0.49    2.59
   4   4 -14    3.82    2.30
  -4   4  13   24.08    7.48
  -4  -4  13   21.02    6.09
   4  -4 -13   17.03    4.39
   4  -4 -13   25.03    4.72
   4   4 -13   16.95    6.03
   4  -4 -13   24.42    6.99
  -4   4  12    9.52    4.67
  -4  -4  12    3.00    1.84
   4  -4 -12    8.68    3.01
   4  -4 -12   12.15    3.43
   4   4 -12    7.00    3.93
   4  -4 -12    5.19    3.08
  -4   4  11   27.54    7.71
  -4  -4  11   27.95    7.12
   4  -4 -11   18.23    4.12
   4  -4 -11   31.63    5.53
   4  -4 -11   22.92    6.59
   4   4 -11   30.58    7.73
  -4   4  10   27.87    7.32
   4  -4 -10   28.07    4.88
  -4  -4  10   29.25    7.09
   4  -4 -10   26.64    5.25
   4  -4 -10   20.34    5.81
   4   4 -10   31.14    7.78
  -4  -4   9   33.26    6.31
  -4   4   9   33.44    8.05
  -4  -4   9   29.57    7.03
   4  -4  -9   23.88    4.12
   4  -4  -9   28.53    5.59
   4   4  -9   28.38    7.19
   4  -4  -9   21.84    6.02
   4  -4  -8    8.05    1.87
  -4  -4   8   12.49    3.88
  -4   4   8   27.32    7.46
   4  -4  -8   17.63    3.25
  -4  -4   8    7.91    3.64
   4  -4  -8   25.72    5.57
   4  -4  -8   16.30    5.30
   4   4  -8   23.21    6.74
   4  -4  -7   15.05    2.23
  -4  -4   7   18.15    4.41
  -4   4   7   15.19    5.17
   4  -4  -7   18.89    4.65
   4  -4  -7   18.15    2.73
  -4  -4   7   14.01    4.73
   4  -4  -7   23.40    5.43
   4  -4  -7   15.19    5.15
   4   4  -7   20.35    5.98
  -4  -4   6   -1.06    1.17
   4  -4  -6    0.63    0.33
  -4   4   6   -0.53    1.42
   4  -4  -6    0.20    0.26
   4  -4  -6   -1.31    1.37
   4  -4  -6   -1.14    1.39
   4  -4  -6    2.78    2.33
   4   4  -6    2.36    2.97
  -4  -4   5    0.70    0.67
  -4   4   5    3.68    2.94
   4  -4  -5    0.65    1.00
   4  -4  -5    1.19    1.44
   4  -4  -5   -0.42    1.83
   4   4  -5    1.05    1.59
  -4   4   4   29.65    7.14
   4  -4  -4   22.96    5.28
   4  -4  -4   35.30    7.42
  -4  -4   4   15.77    2.91
   4   4  -4   29.28    7.48
  -4   4   3    0.29    1.22
  -4  -4   3   -0.30    1.08
   4  -4  -3    0.08    0.94
   4  -4  -3   -1.14    1.91
   4   4  -3   -4.18    2.75
  -4  -4   3    0.65    1.02
   4  -4  -2   32.89    6.32
  -4  -4   2   27.72    5.10
   4  -4  -2   31.29    6.88
   4   4  -2   32.45    7.42
  -4  -4   2   27.53    4.39
   4   4  -1   18.95    5.73
  -4   4   1   18.65    4.30
  -4  -4   1   22.36    4.60
   4  -4  -1   15.81    4.24
  -4   4   1   18.42    4.91
  -4  -4   1   18.87    3.84
   4   4   0   45.95    9.00
  -4   4   0   31.46    5.48
   4  -4   0   40.71    7.16
  -4  -4   0   31.01    5.49
  -4   4   0   36.46    7.17
  -4  -4   0   36.25    5.68
  -4  -4  -1  144.92   11.97
   4  -4   1  146.58   13.58
  -4   4  -1  136.92   13.62
  -4  -4  -1  143.35   11.74
  -4   4  -1  128.32   11.11
   4   4   1  136.46   15.57
  -4   4  -2   17.42    4.16
   4   4   2   27.57    6.97
  -4  -4  -2   23.51    4.91
   4  -4   2   17.86    4.87
  -4   4  -2   19.35    5.20
  -4  -4  -2   25.86    5.22
  -4   4  -3   18.08    4.15
   4   4   3   20.46    6.13
   4  -4   3   24.70    5.64
  -4  -4  -3   18.55    4.42
  -4   4  -3   22.58    5.56
  -4  -4  -3   23.71    5.29
   4   4   4    2.34    2.15
  -4   4  -4    0.94    0.57
  -4   4  -4    1.35    0.56
  -4  -4  -4    0.08    1.10
   4  -4   4    2.08    2.07
  -4   4  -4    0.56    0.94
  -4   4  -4   -0.33    0.72
  -4  -4  -4    1.78    1.68
   4   4   5    5.47    2.64
   4  -4   5   10.17    3.72
  -4  -4  -5    5.46    2.65
  -4   4  -5    7.44    3.19
  -4   4  -5    6.70    2.70
  -4  -4  -5    5.72    2.87
   4  -4   6   19.55    5.20
  -4  -4  -6   19.71    4.93
  -4   4  -6   13.13    4.23
  -4  -4  -6   18.30    5.17
  -4   4  -6   16.02    4.20
   4   4   7   45.04    9.62
   4  -4   7   43.33    7.72
  -4  -4  -7   43.78    7.78
  -4  -4  -7   48.10    5.86
  -4   4  -7   57.45    8.93
  -4  -4  -7   41.77    8.01
  -4   4  -7   46.31    7.23
   4   4   8    0.06    1.46
   4  -4   8   -0.23    2.01
  -4  -4  -8    0.01    1.18
  -4  -4  -8    0.63    0.69
  -4   4  -8    0.68    1.20
  -4   4  -8    1.27    1.29
  -4  -4  -8   -0.56    1.33
   4   4   9   16.17    5.95
   4  -4   9   16.89    4.93
  -4  -4  -9   16.23    4.89
  -4  -4  -9   20.64    3.06
  -4   4  -9   12.55    4.19
  -4   4  -9   20.33    5.09
  -4  -4  -9   20.38    5.96
   4   4  10    4.43    4.00
   4  -4  10    2.14    1.88
  -4  -4 -10    6.00    3.12
  -4   4 -10    3.74    1.67
  -4  -4 -10    2.09    0.82
  -4  -4 -10    5.31    3.35
  -4   4 -10    2.50    1.54
   4   4  11    6.69    4.07
   4  -4  11    5.26    2.53
  -4  -4 -11    6.44    3.52
  -4   4 -11    1.14    1.55
  -4   4 -11    3.66    2.02
  -4  -4 -11    1.68    2.60
   4   4  12    2.94    2.57
  -4  -4 -12    3.76    1.78
   4  -4  12    2.29    1.80
  -4   4 -12    2.28    1.96
  -4   4 -12    6.97    3.13
  -4  -4 -12    9.18    4.24
  -4  -4 -13   -1.92    2.05
   4  -4  13    0.77    1.32
  -4   4 -13   -1.39    1.57
  -4   4 -13   -1.64    1.64
  -4  -4 -13    3.02    2.68
   4   4  14    6.22    3.35
  -4  -4 -14    4.54    3.46
   4  -4  14    6.25    3.26
  -4   4 -14    5.04    2.78
  -4   4 -14    5.08    2.90
  -4  -4 -14    6.62    4.20
   4   4  15    0.26    1.48
   4  -4  15    5.69    3.06
  -4  -4 -15    7.59    4.25
  -4   4 -15    5.63    3.00
  -4   4 -15    6.14    3.14
  -4  -4 -15    6.66    3.43
   4   4  16   56.48   12.84
  -4  -4 -16   46.08    9.96
   4  -4  16   22.18    6.07
  -4   4 -16   28.51    6.73
  -4   4 -16   24.15    6.52
  -4  -4 -16   38.00    9.73
   4   4  17   -3.52    3.30
   4  -4  17    1.91    2.49
  -4  -4 -17   -2.51    2.55
  -4   4 -17   -3.24    2.37
  -4   4 -17   -1.07    1.48
  -4  -4 -17    0.83    1.44
   4   4  18    2.98    3.65
  -4  -4 -18    0.51    1.44
   4  -4  18   -0.34    1.20
   4   4  18    1.23    1.08
  -4   4 -18   -2.05    1.96
  -4   4 -18    0.28    0.92
  -4  -4 -18    2.50    2.72
   4   4  19    1.93    2.72
   4  -4  19    4.60    3.10
  -4  -4 -19   -1.61    2.25
   4   4  19    0.88    1.18
  -4   4 -19   -0.89    1.42
  -4  -4 -19   -0.81    1.81
  -4   4 -19   -1.40    1.73
   4   4  20    6.86    4.80
  -4  -4 -20    2.25    2.63
   4  -4  20    3.40    2.06
   4   4  20    7.34    4.41
  -4   4 -20    5.41    3.13
  -4  -4 -20    9.25    4.92
  -4   4 -20    5.31    3.07
   4   4  21    4.84    4.20
  -4  -4 -21    6.22    4.19
   4  -4  21   -2.53    2.28
   4   4  21    2.97    2.85
  -4   4 -21    3.32    2.10
  -4   4 -21    3.69    2.78
   4   4  22    2.72    3.25
  -4  -4 -22    1.72    2.38
   4   4  22   -0.47    1.43
  -4   4 -22   -0.04    0.40
  -4   4 -22    3.38    2.70
   4   4  23   -0.14    1.24
  -4  -4 -23    4.30    3.68
   4   4  23    1.85    2.46
  -4  -4 -24    4.35    3.78
  -4  -4 -25   -1.16    2.07
  -4  -5  22    2.54    2.51
  -4  -5  21   -1.73    2.08
   4   5 -21    0.25    1.15
  -4  -5  20    0.70    2.10
  -4   5  20   -0.27    1.35
   4   5 -20    3.43    3.29
   4  -5 -20    1.60    2.37
  -4  -5  19   -6.19    3.80
  -4   5  19   -1.63    1.28
   4  -5 -19   -3.49    3.31
  -4  -5  18    3.40    2.90
  -4   5  18   -2.78    3.12
   4  -5 -18    1.34    2.05
   4   5 -18   -2.92    2.41
  -4  -5  17   -1.73    2.19
  -4   5  17   -2.98    3.20
   4  -5 -17    2.22    2.60
   4   5 -17    3.38    3.16
  -4  -5  16   11.15    5.11
  -4   5  16    6.31    4.49
   4   5 -16   14.67    6.20
   4  -5 -16   12.87    5.67
  -4   5  15   -5.76    4.21
  -4  -5  15    1.57    1.96
   4  -5 -15    0.73    1.02
   4   5 -15   -0.66    1.89
   4  -5 -15   -3.46    3.05
  -4   5  14    2.39    2.81
  -4  -5  14    5.59    3.63
   4  -5 -14    5.17    2.31
   4  -5 -14    5.22    3.58
   4   5 -14    3.55    3.06
  -4   5  13   -2.90    2.98
  -4  -5  13   -0.70    1.44
   4  -5 -13    2.53    1.95
   4   5 -13    1.80    2.24
   4  -5 -13    0.87    1.66
  -4   5  12    0.11    1.15
  -4  -5  12   -0.23    1.13
   4  -5 -12    0.40    1.16
   4   5 -12    1.51    2.02
   4  -5 -12   -1.18    1.81
  -4   5  11    1.68    1.79
  -4  -5  11    1.16    1.88
   4  -5 -11    0.20    1.56
   4  -5 -11   -3.22    2.09
   4   5 -11   -2.37    2.46
   4  -5 -11    0.43    1.51
  -4   5  10   15.60    6.12
  -4  -5  10   17.57    6.07
   4  -5 -10   12.39    4.16
   4  -5 -10   11.80    4.02
   4   5 -10   14.80    5.70
   4  -5 -10   16.95    6.06
  -4   5   9    2.19    3.09
   4  -5  -9    0.78    0.95
  -4  -5   9   -0.17    1.17
   4  -5  -9    2.56    2.55
   4  -5  -9   -0.80    1.59
   4   5  -9    0.58    1.53
  -4   5   8    1.60    2.22
  -4  -5   8   -0.44    1.33
   4  -5  -8   -2.67    2.06
   4  -5  -8    3.48    2.58
   4   5  -8   -0.81    1.71
  -4  -5   7    7.83    2.78
  -4   5   7    9.42    4.71
   4  -5  -7    8.98    3.50
  -4  -5   7   12.08    4.91
   4  -5  -7   12.01    4.51
   4  -5  -7    4.62    2.96
   4   5  -7    8.56    4.50
  -4   5   6   12.89    5.14
  -4  -5   6    8.89    3.11
  -4  -5   6   16.11    5.92
   4  -5  -6   16.86    5.19
   4  -5  -6   12.28    4.51
   4  -5  -6   11.29    4.35
   4   5  -6    7.81    4.47
  -4  -5   5    2.38    1.58
  -4   5   5    6.98    4.16
   4  -5  -5    6.74    3.28
   4  -5  -5    3.58    2.15
   4  -5  -5    3.87    2.63
   4   5  -5    4.68    3.83
  -4  -5   4   21.43    4.75
   4  -5  -4   26.66    6.45
   4  -5  -4   36.00    8.17
   4  -5  -4   22.02    6.13
   4   5  -4   21.27    6.87
  -4  -5   3    1.08    1.00
   4   5  -3    2.29    2.41
   4  -5  -3   -1.13    1.79
   4  -5  -3   -1.00    1.59
  -4  -5   3    1.26    1.08
   4   5  -2   13.77    5.73
  -4  -5   2    9.06    2.98
   4  -5  -2    5.63    2.96
   4  -5  -2    5.67    3.19
  -4  -5   2    7.09    2.50
   4  -5  -2    5.76    2.90
   4  -5  -1    0.42    1.22
  -4  -5   1    3.56    1.87
   4   5  -1    8.64    4.57
  -4  -5   1    5.77    2.33
  -4  -5   0   22.58    4.87
   4  -5   0   25.02    6.44
  -4   5   0   21.77    5.42
   4   5   0   23.74    7.06
  -4  -5   0   21.05    4.90
  -4  -5  -1    3.80    1.99
   4  -5   1    1.06    1.38
   4   5   1    0.07    0.91
  -4   5  -1    7.18    3.06
  -4  -5  -1    6.21    2.84
   4  -5   2    0.92    1.73
  -4  -5  -2   -2.81    1.82
   4   5   2    5.05    2.86
  -4   5  -2   -0.57    1.07
  -4  -5  -2    3.97    2.67
   4   5   3   -0.04    2.24
  -4   5  -3    0.23    0.86
  -4  -5  -3    0.69    1.06
   4  -5   3   -1.29    2.17
  -4   5  -3    0.04    0.70
  -4  -5  -3    3.02    2.20
  -4   5  -4    1.64    1.61
   4   5   4   -0.28    1.27
  -4  -5  -4    1.57    1.46
   4  -5   4    0.74    1.94
  -4   5  -4    1.07    1.42
  -4  -5  -4    3.65    1.92
   4   5   5   -3.09    2.83
  -4   5  -5    2.24    2.01
   4  -5   5   -2.20    2.07
  -4  -5  -5   -0.77    1.14
  -4   5  -5    2.36    2.54
  -4  -5  -5    2.69    2.28
  -4  -5  -6   21.01    5.00
   4  -5   6   36.15    7.87
  -4  -5  -6   34.02    6.30
  -4   5  -6   29.59    7.33
  -4  -5  -6   38.47    7.95
  -4   5  -6   26.35    6.21
  -4  -5  -7   -0.62    1.09
   4  -5   7    5.95    3.24
  -4   5  -7    0.85    1.51
  -4  -5  -7    1.42    1.34
  -4  -5  -7    2.57    2.48
  -4   5  -7    3.30    2.56
  -4  -5  -8    0.97    1.34
   4  -5   8   -1.36    2.11
  -4   5  -8    1.20    1.85
  -4   5  -8    1.06    1.44
  -4  -5  -8    1.68    2.01
  -4  -5  -9    0.61    1.14
   4  -5   9    1.93    1.22
  -4   5  -9    1.86    1.87
  -4   5  -9    4.64    2.76
  -4  -5  -9    3.68    2.74
  -4  -5 -10    1.17    1.50
   4  -5  10   -0.40    1.54
  -4   5 -10    0.01    0.76
  -4   5 -10    1.62    1.70
  -4  -5 -10    0.67    1.07
   4   5  11    3.33    3.17
   4  -5  11    0.92    2.19
  -4  -5 -11   -3.62    2.53
  -4   5 -11   -1.44    1.84
  -4  -5 -11   -2.46    2.43
   4   5  12   -0.39    1.40
  -4  -5 -12    3.74    2.65
   4  -5  12    3.11    1.98
  -4   5 -12    5.07    3.17
  -4  -5 -12    6.40    3.80
   4   5  13    1.20    2.15
   4  -5  13   -0.64    1.51
  -4  -5 -13    1.44    1.75
  -4   5 -13    0.19    0.86
  -4  -5 -13    3.75    3.03
   4   5  14    3.03    1.28
   4  -5  14   -1.47    1.83
  -4  -5 -14    2.85    2.18
  -4  -5 -14    1.72    1.96
   4   5  15   -4.05    3.74
   4  -5  15   -0.70    1.45
  -4  -5 -15   -0.61    1.32
  -4   5 -15   -4.20    2.96
  -4  -5 -15    2.00    2.40
   4   5  16    2.06    2.94
   4  -5  16    3.96    2.87
  -4  -5 -16    5.34    3.47
  -4   5 -16    5.30    3.11
  -4  -5 -16   -5.04    1.48
   4   5  17    5.68    5.08
   4  -5  17    1.80    2.36
  -4  -5 -17    3.58    3.41
  -4   5 -17    0.44    1.14
  -4  -5 -17    6.44    4.33
   4   5  18    1.90    2.72
   4  -5  18    5.28    3.36
  -4  -5 -18    1.80    2.21
  -4   5 -18    2.14    2.21
  -4  -5 -18   10.46    5.50
   4   5  19   -0.35    1.62
   4  -5  19   -1.20    1.76
  -4  -5 -19   -0.54    1.44
  -4   5 -19    1.02    1.70
  -4  -5 -19    0.81    2.03
  -4  -5 -20   -0.35    1.23
  -4   5 -20    8.96    4.62
  -4   5 -21    0.90    1.56
   4   6 -18   -5.97    4.49
   4   6 -17   -4.32    3.75
  -4   6  16   -1.46    2.34
   4  -6 -16    3.28    3.14
   4   6 -16   -2.64    2.99
  -4  -6  15    9.55    5.41
  -4   6  15   11.55    6.33
   4   6 -15    2.35    2.83
  -4  -6  14    0.27    1.12
  -4   6  14    1.24    2.24
   4  -6 -14   -0.76    1.60
  -4  -6  13    1.78    2.26
  -4   6  13    2.94    3.78
   4   6 -13    6.90    4.61
   4  -6 -13    2.38    2.66
  -4   6  12   -0.10    1.22
   4  -6 -12   -3.81    3.14
   4   6 -12   -0.69    1.56
  -4   6  11   -1.85    2.62
  -4  -6  11   -2.89    2.80
   4  -6 -11   -2.02    2.06
   4  -6 -11   -5.42    2.98
   4   6 -11    1.70    2.51
   4  -6 -11   -0.66    1.46
  -4   6  10   -3.23    3.19
   4  -6 -10    0.41    1.22
  -4  -6  10    3.21    3.05
   4  -6 -10   -2.41    2.12
   4  -6 -10    3.59    2.93
   4   6 -10   -4.60    3.73
  -4   6   9    0.27    1.13
   4  -6  -9   -3.07    2.44
   4  -6  -9    1.49    1.70
   4   6  -9   -0.53    1.69
   4  -6  -9    3.24    2.77
  -4  -6   8    2.40    2.56
   4  -6  -8    1.46    1.56
   4  -6  -8    3.83    2.48
   4   6  -8    1.05    1.42
   4  -6  -8   -2.86    2.62
   4  -6  -7    6.69    3.56
  -4  -6   7    1.93    2.36
   4  -6  -7    3.90    3.13
   4  -6  -7    5.19    3.32
   4   6  -7    2.96    3.05
   4  -6  -6    3.34    2.77
  -4  -6   6   -6.52    4.12
   4  -6  -6   -0.67    1.54
   4  -6  -6    1.46    1.98
   4   6  -6   -3.19    3.16
   4   6  -5   -0.06    1.06
   4  -6  -5   -0.31    1.13
   4  -6  -5   -4.37    3.17
   4  -6  -5   -0.95    1.59
   4   6  -4   -3.60    3.29
  -4  -6   4   -0.48    1.34
   4  -6  -4   -0.03    1.13
   4  -6  -4   -2.74    2.60
   4  -6  -4   -2.32    2.23
   4   6  -3   -0.80    1.89
  -4  -6   3   -0.04    1.55
   4  -6  -3    2.69    2.40
   4  -6  -3    2.24    2.50
   4  -6  -3    2.22    2.11
   4   6  -2    3.73    3.24
   4  -6  -2    0.32    1.29
   4  -6  -2   -4.43    3.17
   4  -6  -2   -0.58    2.65
   4   6  -1   -1.90    2.51
   4  -6  -1   -5.61    3.36
   4  -6  -1   -0.49    1.32
   4  -6  -1    1.85    2.00
   4  -6   0    8.66    4.18
   4   6   0    7.53    4.16
   4  -6   0    4.12    2.90
   4  -6   1    0.19    1.62
   4   6   1   -0.78    1.77
   4  -6   1   -3.13    2.35
   4  -6   2    2.80    2.32
   4   6   2    0.04    1.25
   4  -6   2   -1.94    1.88
   4  -6   3    1.91    2.21
   4   6   3    1.19    2.10
   4  -6   3    2.76    2.13
   4  -6   4    0.95    1.71
  -4  -6  -4   -0.79    1.42
   4  -6   5    2.63    2.63
  -4  -6  -5    0.81    1.38
   4  -6   6   -1.81    2.12
  -4  -6  -6    3.31    2.61
   4  -6   7    0.31    1.27
  -4  -6  -7   -1.04    1.67
   4  -6   8    0.91    2.29
  -4  -6  -8   -2.19    1.95
   4  -6   9    0.22    1.00
  -4   6  -9    5.80    3.74
  -4  -6  -9    6.36    4.18
   4  -6  10    2.78    2.74
  -4   6 -10    2.52    1.95
  -4  -6 -10    1.33    1.95
   4  -6  11    2.44    1.92
  -4   6 -11    1.67    2.13
  -4  -6 -11   -0.77    1.63
   4  -6  12   -1.62    2.22
  -4   6 -12    1.16    1.91
  -4  -6 -12   -2.24    2.55
   4  -6  13   -2.64    2.60
  -4   6 -13    0.89    1.59
  -4  -6 -13    1.03    1.88
  -4   6 -14   -1.00    1.85
  -4  -6 -14    3.91    3.39
  -4   6 -15    3.99    3.22
  -4  -6 -15   -1.31    2.27
  -4   6 -16    1.96    2.28
  -4  -6 -16   -2.56    2.87
   4   7 -11  -14.52    7.11
   4   7 -10    1.04    2.15
   4  -7 -10   -2.45    2.63
   4   7  -9    1.36    2.15
   4  -7  -9   -3.37    3.00
   4  -7  -8   -5.15    3.39
   4   7  -8   -7.56    5.00
   4  -7  -8   -5.67    3.78
   4  -7  -7    2.09    2.27
   4   7  -7    4.02    3.69
   4  -7  -7    3.94    3.13
   4   7  -6    1.45    2.24
   4  -7  -6   -2.47    2.42
   4  -7  -6    1.61    2.13
   4  -7  -6   -0.10    1.08
   4   7  -5   -1.82    2.46
   4  -7  -5    3.12    2.16
   4  -7  -5    6.05    3.88
   4  -7  -5    5.93    3.59
   4   7  -4    7.95    5.05
   4  -7  -4   -5.76    3.65
   4  -7  -4   -5.35    3.82
   4  -7  -4    5.57    3.53
   4   7  -3   -2.37    2.81
   4  -7  -3   -1.57    2.17
   4  -7  -3   -0.43    1.38
   4   7  -2    3.39    3.37
   4  -7  -2    1.59    2.40
   4  -7  -2    3.31    3.02
   4   7  -1    0.54    1.64
   4  -7  -1   -4.14    3.56
   4  -7  -1    1.77    1.78
   4   7   0    1.85    2.64
   4  -7   0   -2.00    2.36
  -4  -7   0    1.03    1.85
   4   7   1   -0.38    1.49
   4  -7   1   -5.83    4.41
   4   7   2   -0.79    1.79
   4  -7   2    0.93    1.67
   4  -7   3    3.28    2.92
   4  -7   4    7.55    4.09
  -5   0  29    4.52    3.81
  -5   0  29    1.29    1.99
  -5   0  28   -2.13    2.55
  -5   0  28   -0.32    1.28
  -5   0  27   15.76    6.41
  -5   0  27   30.58    8.73
  -5   0  26   -0.01    0.74
   5   0 -26   -3.04    2.64
  -5   0  25    0.41    1.22
  -5   0  25    1.02    1.32
   5   0 -25    2.88    2.47
  -5   0  24   -0.26    1.19
   5   0 -24    0.06    0.69
  -5   0  23   30.16    7.71
   5   0 -23   25.09    6.74
  -5   0  22   -0.41    1.24
   5   0 -22   -0.26    0.90
  -5   0  21   33.58    7.58
   5   0 -21   32.00    7.29
  -5   0  20   -1.20    2.18
   5   0 -20   -0.11    0.84
  -5   0  19   29.33    6.84
   5   0 -19   32.36    6.84
  -5   0  18    0.52    1.30
   5   0 -18    0.03    0.29
   5   0 -18   -0.78    1.53
  -5   0  17    1.26    1.84
   5   0 -17    0.36    0.24
   5   0 -17    0.70    1.12
  -5   0  16   -0.53    1.29
   5   0 -16   -0.16    0.24
   5   0 -16    0.82    1.11
  -5   0  15   12.22    3.70
   5   0 -15   15.97    4.30
  -5   0  14   -0.37    1.16
   5   0 -14    0.37    0.99
  -5   0  13   33.31    5.54
   5   0 -13   31.69    5.59
  -5   0  12    3.07    2.10
   5   0 -12   -0.34    0.75
  -5   0  11   10.78    1.56
  -5   0  11   15.23    3.40
   5   0 -11   11.92    3.07
  -5   0  10    0.52    0.50
  -5   0  10    1.96    1.55
   5   0 -10    1.35    0.79
  -5   0   9 1438.05   16.42
  -5   0   9 1416.50   29.00
  -5   0   8   -0.76    1.26
   5   0  -8    0.33    0.84
  -5   0   8    0.21    0.33
  -5   0   7    3.08    1.12
  -5   0   7    5.37    1.66
   5   0  -7    3.48    1.55
  -5   0   7    4.93    1.01
  -5   0   6   -0.47    0.51
   5   0  -6    0.23    0.80
  -5   0   6    0.20    0.59
  -5   0   5   57.65    5.78
   5   0  -5   56.42    5.73
  -5   0   5   62.17    4.98
  -5   0   5   66.18    2.71
   5   0  -5   68.92    5.63
   5   0  -4   -0.31    0.64
  -5   0   4   -0.06    0.84
  -5   0   4    1.27    0.92
   5   0  -4   -0.04    0.48
  -5   0   3  676.84   18.73
   5   0  -3  645.48   18.58
  -5   0   3  630.13   15.25
   5   0  -3  654.23   16.13
  -5   0   3  666.19   15.30
   5   0  -2   -0.22    0.63
  -5   0   2   -0.12    0.50
   5   0  -2    0.75    0.70
  -5   0   2    0.34    0.46
   5   0  -2   -0.29    0.66
  -5   0   2   -0.02    0.33
  -5   0   1  592.98   17.42
   5   0  -1  589.42   17.85
  -5   0   1  602.60   14.73
   5   0  -1  609.91   13.51
   5   0  -1  608.65   15.12
  -5   0   1  591.01   14.37
  -5   0   0    1.30    1.02
   5   0   0   -0.78    0.75
  -5   0   0   -0.01    0.35
   5   0   0   -0.59    0.62
  -5   0   0    0.09    0.61
   5   0   0    0.22    0.42
  -5   0   0   -0.06    0.45
  -5   0  -1  745.17   20.89
   5   0   1  766.56   21.89
   5   0   1  791.72   15.92
  -5   0  -1  782.84   17.62
  -5   0  -1  804.88   16.38
  -5   0  -1  755.42   16.97
   5   0   1  783.15   17.65
  -5   0  -2   -0.26    0.73
  -5   0  -2    0.00    0.41
   5   0   2    0.36    0.47
   5   0   2   -0.10    0.63
  -5   0  -2   -0.09    0.39
   5   0   2   -0.10    0.66
  -5   0  -2    1.51    0.86
   5   0   2    0.51    0.98
  -5   0  -2    0.80    0.74
  -5   0  -3   12.33    2.16
  -5   0  -3    9.49    2.17
   5   0   3   13.39    2.26
  -5   0  -3   13.34    2.38
   5   0   3   15.07    2.54
  -5   0  -3   12.52    2.96
   5   0   3   13.84    3.18
  -5   0  -4    0.34    0.69
   5   0   4    0.01    0.42
  -5   0  -4   -0.11    0.60
  -5   0  -4   -0.21    0.35
   5   0   4   -0.30    0.83
   5   0   4    0.46    0.81
  -5   0  -4    0.27    1.08
   5   0   4   -0.52    0.58
   5   0   5  582.10   16.14
  -5   0  -5  559.28   15.11
   5   0   5  603.42   18.50
  -5   0  -5  582.41   17.30
  -5   0  -5  577.92   22.35
   5   0   5  589.21   22.65
  -5   0  -6   -0.07    0.58
   5   0   6    0.10    0.77
  -5   0  -6    0.35    0.89
   5   0   6    1.44    1.33
  -5   0  -6   -1.01    0.82
   5   0   7   37.59    4.68
  -5   0  -7   33.49    3.90
   5   0   7   30.68    4.66
  -5   0  -7   36.71    6.18
   5   0   8   -0.16    0.72
  -5   0  -8    0.21    0.56
   5   0   8    0.48    0.54
  -5   0  -8    0.24    1.28
  -5   0  -9   80.77    6.41
   5   0   9   86.60    7.95
   5   0   9   72.16    7.87
  -5   0  -9   75.22    9.68
   5   0  10   11.42    3.30
  -5   0 -10    6.60    2.04
   5   0  10    9.73    3.31
  -5   0 -10   11.40    4.27
   5   0  11    3.67    1.45
  -5   0 -11    4.27    1.59
   5   0  11    3.40    1.94
  -5   0 -11    2.44    1.70
   5   0  12   -2.19    1.52
   5   0  12   -0.67    1.28
  -5   0 -12   -0.31    2.03
   5   0  13   30.77    5.73
   5   0  13   27.43    5.77
  -5   0 -13   27.03    6.64
   5   0  14   -0.13    0.64
   5   0  14   -0.36    1.30
  -5   0 -14    1.00    1.46
   5   0  15   -0.06    1.13
   5   0  15    1.51    1.25
   5   0  16    0.63    1.28
   5   0  16   -1.41    1.56
   5   0  17   43.29    7.90
   5   0  17   55.43    9.23
   5   0  18    0.25    0.94
   5   0  18    0.63    2.26
   5   0  19    9.75    3.87
   5   0  19    4.32    2.60
   5   0  20    0.84    2.01
   5   0  20    1.95    2.02
   5   0  21    3.08    2.27
   5   0  21    5.98    3.86
   5   0  22   -0.09    1.91
   5   0  22   -1.97    2.16
   5   0  23    2.03    2.28
   5   0  23   -0.84    1.69
   5   0  24   -1.53    2.88
   5   0  24   -0.75    1.01
   5   0  25   19.43    6.74
   5   0  25   25.99    8.03
  -5   0 -25   20.14    8.12
   5   0  26    7.63    4.49
   5   0  26    3.58    3.30
   5   0  27    1.09    1.68
   5   0  27   -1.74    2.31
  -5   0 -27   -3.78    3.77
   5   0  28    6.29    4.24
   5   0  29    7.67    4.79
   5  -1 -30    1.20    2.32
  -5  -1  29   -0.01    1.70
  -5   1  29    3.92    3.29
   5  -1 -29    0.69    1.36
  -5  -1  28    4.03    3.32
  -5   1  28    0.51    1.60
  -5   1  28   -4.53    3.42
   5  -1 -28    0.47    1.34
  -5   1  27   -1.74    2.45
  -5  -1  27   -1.09    1.91
  -5   1  27    1.94    1.79
   5  -1 -27   -3.08    2.88
  -5   1  26    0.79    1.83
  -5  -1  26    0.52    1.88
  -5   1  26    1.40    1.87
   5  -1 -26   -1.07    1.78
  -5   1  25   -0.60    1.55
  -5  -1  25    1.96    2.24
  -5   1  25   -1.76    2.04
   5  -1 -25    2.55    2.56
  -5   1  24    1.47    2.25
  -5  -1  24    1.99    2.21
  -5   1  24   -2.10    2.15
   5  -1 -24    2.74    2.58
  -5   1  23   -0.09    1.04
  -5  -1  23   -3.04    2.44
  -5   1  23   -2.30    2.19
   5  -1 -23    0.21    1.06
  -5  -1  22   -0.05    0.93
  -5   1  22    1.11    1.87
  -5   1  22   -1.40    1.72
  -5  -1  21   28.34    6.59
  -5   1  21   30.95    7.94
  -5   1  21   16.71    5.15
   5  -1 -21   21.80    6.51
  -5   1  20  107.40   14.22
  -5  -1  20  121.28   13.11
  -5   1  20  116.57   13.15
   5  -1 -20   99.35   13.40
   5   1 -20  106.45   11.56
  -5  -1  19    0.22    0.85
  -5   1  19    1.56    2.12
  -5   1  19    0.46    1.05
   5   1 -19    2.10    1.99
   5  -1 -19   -0.57    1.45
  -5  -1  18   12.45    3.93
  -5   1  18   16.79    5.28
  -5  -1  18   14.64    3.22
  -5   1  18    9.00    3.42
   5   1 -18   11.21    3.51
  -5   1  17    3.08    1.99
  -5  -1  17    5.03    2.43
  -5  -1  17    4.76    1.77
   5  -1 -17    4.55    1.34
  -5   1  17    1.45    1.16
   5   1 -17    3.44    0.81
   5   1 -17    2.96    2.03
   5  -1 -17    3.28    2.23
  -5  -1  16   30.74    5.72
  -5   1  16   36.32    7.09
  -5  -1  16   31.41    4.40
   5  -1 -16   26.41    2.94
   5  -1 -16   27.44    3.48
  -5   1  16   27.70    5.54
   5  -1 -16   31.31    6.83
   5   1 -16   27.46    5.06
  -5  -1  15   12.10    3.56
  -5   1  15   10.86    3.62
   5  -1 -15    6.23    1.34
  -5  -1  15    7.62    2.17
  -5   1  15   12.27    3.59
   5  -1 -15    8.78    1.91
   5   1 -15    5.83    2.38
   5  -1 -15   12.02    4.14
  -5   1  14   67.30    9.04
  -5  -1  14   73.71    6.62
   5  -1 -14   66.56    3.91
  -5   1  14   63.98    7.69
   5  -1 -14   67.78    5.20
   5   1 -14   60.71    6.89
   5  -1 -14   59.87    8.89
  -5   1  13    7.69    3.15
   5  -1 -13    5.74    1.01
  -5  -1  13    6.82    1.99
  -5   1  13    4.58    1.86
   5  -1 -13    5.05    1.38
   5   1 -13    6.69    3.30
   5   1 -13    6.72    2.17
   5  -1 -13    3.42    2.24
  -5   1  12   30.04    5.62
  -5  -1  12   25.85    3.89
  -5   1  12   24.16    4.27
   5  -1 -12   25.72    3.07
   5  -1 -12   24.88    5.43
   5   1 -12   27.73    4.12
   5   1 -12   25.20    4.99
  -5   1  11  311.17   17.25
  -5  -1  11  306.28   13.31
  -5   1  11  306.12   14.31
   5  -1 -11  308.70   10.38
   5  -1 -11  291.07   17.81
   5   1 -11  314.06   13.32
   5   1 -11  307.71   17.15
  -5   1  10    1.79    1.49
  -5  -1  10    0.51    0.52
   5  -1 -10    1.17    0.75
   5  -1 -10   -0.18    1.06
   5   1 -10    0.61    1.31
   5   1 -10    0.77    0.81
   5  -1  -9   -0.29    0.82
  -5  -1   9    0.70    0.64
  -5   1   9    0.24    0.50
  -5  -1   9    0.49    0.66
   5  -1  -9   -0.70    0.51
  -5  -1   9    0.39    0.23
   5   1  -9    0.90    1.66
   5  -1  -9   -0.44    1.70
   5   1  -9    0.19    0.56
  -5   1   8  197.67   11.93
  -5  -1   8  176.71   12.32
   5  -1  -8  180.11   10.90
  -5  -1   8  172.23   10.00
   5  -1  -8  176.43    7.51
   5  -1  -8  184.35    9.49
  -5  -1   8  185.37    5.83
   5   1  -8  189.33   12.41
   5   1  -8  175.56    8.44
   5  -1  -7  720.17   19.19
  -5  -1   7  760.67   24.58
   5  -1  -7  729.97   20.75
  -5   1   7  764.69   22.07
  -5   1   7  752.19   21.49
   5  -1  -7  739.27   18.76
  -5  -1   7  731.77   12.85
   5  -1  -7  769.50   15.63
   5   1  -7  722.20   23.76
   5  -1  -6  203.76    9.57
  -5   1   6  222.68   11.27
  -5  -1   6  226.84   13.12
   5  -1  -6  209.32   10.63
   5   1  -6  228.61   13.02
   5  -1  -6  217.30    8.18
  -5   1   6  208.24    8.84
   5  -1  -6  221.75   10.38
  -5   1   6  224.34   11.69
  -5  -1   6  222.65   12.08
   5   1  -6  213.45   12.74
   5  -1  -5    6.67    1.64
  -5   1   5    5.51    1.63
  -5   1   5    5.78    1.73
  -5  -1   5    5.69    2.09
   5   1  -5    2.52    1.41
   5  -1  -5    6.01    1.68
  -5   1   5    6.89    1.30
  -5   1   5    4.22    1.68
   5  -1  -5    3.43    1.45
  -5   1   5    3.96    1.27
   5   1  -5    4.85    1.81
   5  -1  -5    4.28    1.10
  -5  -1   5    5.01    1.83
   5  -1  -4  110.83    6.16
  -5   1   4  101.58    6.44
  -5   1   4  101.65    6.77
  -5  -1   4  114.14    8.81
   5  -1  -4   97.58    6.44
   5   1  -4  103.18    8.47
  -5   1   4   98.66    4.71
  -5   1   4  100.93    7.95
  -5   1   4  103.29    6.15
   5  -1  -4   97.26    5.43
   5  -1  -4  102.53    7.28
  -5   1   4  103.79    4.06
   5   1  -4  100.96    8.54
  -5  -1   4  109.12    8.37
  -5   1   3   14.62    2.34
   5  -1  -3   12.61    1.93
  -5   1   3    9.21    1.90
   5  -1  -3   11.60    2.15
  -5  -1   3    9.68    2.60
   5   1  -3   12.78    2.93
  -5   1   3   10.49    1.65
  -5   1   3   10.89    2.75
   5  -1  -3    9.59    2.25
  -5  -1   3    8.36    2.32
   5  -1  -3   10.25    1.76
  -5   1   3   10.85    2.04
   5   1  -3   11.64    2.90
   5  -1  -2    9.49    1.53
  -5   1   2    7.23    1.61
  -5  -1   2    8.63    2.41
   5  -1  -2    7.87    1.75
   5   1  -2    6.83    2.22
  -5   1   2    8.77    1.77
  -5   1   2    7.56    1.48
   5  -1  -2    7.99    1.39
   5  -1  -2    5.95    1.68
  -5   1   2    8.55    2.41
  -5   1   2    6.18    1.49
  -5  -1   2    5.10    1.90
   5   1  -2   10.27    2.77
   5  -1  -2    8.82    1.64
  -5  -1   1  259.02   13.09
  -5   1   1  251.99    8.17
   5  -1  -1  269.81   10.21
  -5   1   1  266.94    9.51
   5   1  -1  276.69   13.77
   5  -1  -1  264.46    8.55
  -5   1   1  257.59    9.18
  -5   1   1  260.82   13.21
  -5   1   1  258.20   10.01
   5  -1  -1  249.77   12.20
   5   1  -1  258.96   13.46
  -5  -1   1  263.29   13.17
  -5   1   0  120.50    6.62
  -5   1   0  128.79    5.08
  -5  -1   0  126.06    9.32
   5   1   0  125.22    9.47
   5  -1   0  118.87    7.08
   5  -1   0  133.17    6.49
  -5   1   0  120.97    6.72
   5  -1   0  125.49    8.94
  -5   1   0  122.75    6.88
  -5  -1   0  127.45    9.23
   5   1   0  115.77    9.16
  -5  -1  -1  572.24   20.12
  -5   1  -1  531.41   15.01
   5  -1   1  538.02   15.93
   5   1   1  561.35   20.65
  -5   1  -1  529.82   14.69
   5  -1   1  552.05   19.16
  -5  -1  -1  560.02   10.59
  -5   1  -1  540.89   14.54
   5  -1   1  532.42    9.73
  -5  -1  -1  552.05   19.63
   5   1   1  505.98   19.50
  -5  -1  -2 2126.07   39.16
  -5  -1  -2 2176.47   40.89
   5  -1   2 2168.46   33.92
   5   1   2 2179.34   42.01
  -5   1  -2 2123.97   32.15
  -5   1  -2 2153.92   30.85
   5  -1   2 2090.79   37.77
  -5  -1  -2 2145.73   19.63
  -5  -1  -2 2174.57   36.34
  -5   1  -2 2171.06   29.43
   5  -1   2 2139.16   23.03
  -5  -1  -2 2135.70   39.89
   5   1   2 2118.77   40.11
   5   1   3   13.66    3.30
  -5  -1  -3   15.14    3.46
  -5  -1  -3   17.83    3.58
   5   1   3   19.74    4.11
  -5   1  -3   14.93    2.68
  -5   1  -3   15.80    3.05
   5  -1   3   14.73    2.90
  -5  -1  -3   13.93    3.38
   5  -1   3   16.13    2.29
  -5  -1  -3   17.26    1.71
  -5  -1  -3   16.56    3.26
  -5   1  -3   16.18    2.68
  -5  -1  -4  397.75   17.45
   5   1   4  418.25   17.88
   5   1   4  407.82   19.48
  -5   1  -4  400.88   14.51
  -5   1  -4  383.63   15.84
  -5  -1  -4  413.10   19.34
   5  -1   4  407.14   12.54
  -5  -1  -4  392.58    8.39
   5   1   4  395.89   16.63
  -5  -1  -4  416.77   16.89
   5   1   4  398.92   18.46
   5   1   4  398.57   17.27
  -5  -1  -4  419.89   18.83
  -5  -1  -5    6.43    2.11
   5   1   5    6.73    2.30
  -5  -1  -5    3.63    1.74
  -5  -1  -5    6.45    2.95
   5   1   5    6.36    2.51
  -5   1  -5    5.56    2.07
  -5   1  -5    4.77    1.68
  -5  -1  -5    5.41    2.04
   5   1   5    3.63    1.74
   5   1   5    7.67    2.57
  -5  -1  -6  154.77   11.42
   5  -1   6  147.21    5.76
   5   1   6  150.98   11.41
  -5  -1  -6  140.80   12.34
  -5   1  -6  152.50   11.45
   5   1   6  146.80   10.94
  -5  -1  -6  139.91   11.56
   5   1   7  582.19   23.17
  -5  -1  -7  627.13   23.29
   5  -1   7  619.49   13.53
   5   1   7  598.91   22.82
  -5  -1  -7  623.96   26.96
  -5   1  -7  632.11   24.61
   5   1   8  442.43   20.80
  -5  -1  -8  419.50   19.55
   5  -1   8  417.04   12.64
   5   1   8  422.65   19.83
  -5  -1  -8  425.29   23.03
  -5   1  -8  423.82   21.33
   5  -1   9    5.87    1.75
   5   1   9    7.81    2.77
   5   1   9    5.16    2.25
  -5  -1  -9    4.60    2.64
   5  -1  10    4.16    1.58
   5   1  10    2.17    1.19
   5   1  10    2.12    0.85
  -5  -1 -10    0.62    1.51
   5   1  11   68.47    9.14
   5  -1  11   71.59    6.62
   5  -1  11   72.24    8.09
   5   1  11   78.15    9.46
  -5  -1 -11   85.79   11.55
   5   1  12   67.87    9.37
   5  -1  12   62.23    6.51
   5  -1  12   58.03    7.64
   5   1  12   54.53    8.22
  -5  -1 -12   63.47   10.38
   5   1  13    2.20    2.12
   5  -1  13    7.36    2.45
   5  -1  13    2.56    1.49
   5   1  13    6.61    3.19
  -5  -1 -13    5.26    3.30
   5   1  14   20.79    5.62
   5  -1  14   27.43    4.95
   5  -1  14   25.95    5.43
   5   1  14   24.56    5.77
  -5  -1 -14   19.62    5.94
   5   1  15   31.90    7.09
   5  -1  15   25.46    4.92
   5  -1  15   28.24    6.03
   5   1  15   27.91    6.36
  -5  -1 -15   25.40    6.86
   5   1  16   53.53    9.52
   5  -1  16   46.98    7.03
   5   1  16   36.87    7.58
   5  -1  16   51.56    8.30
  -5  -1 -16   46.14    9.82
   5   1  17    2.34    2.30
   5  -1  17    3.45    1.93
   5  -1  17    4.52    2.36
   5   1  17    4.95    2.56
  -5  -1 -17    1.49    1.52
   5  -1  18    0.13    0.99
   5   1  18   -0.97    1.53
   5  -1  18   -0.44    0.85
   5   1  19    4.56    2.42
   5  -1  19    1.57    1.30
   5   1  19    4.81    3.41
   5  -1  19    1.23    1.76
  -5  -1 -19    0.82    1.74
   5   1  20    4.16    3.51
   5  -1  20    6.24    3.13
   5   1  20    3.79    2.52
   5  -1  20    4.41    2.87
  -5  -1 -20    4.01    3.49
   5  -1  21    7.65    3.39
   5   1  21    7.64    4.43
  -5  -1 -21   10.19    4.77
   5   1  21    4.42    2.43
   5  -1  21   12.75    5.12
   5   1  22   14.03    5.82
   5  -1  22    4.85    2.93
  -5  -1 -22    2.66    2.89
   5   1  22    4.91    3.41
   5  -1  22    7.65    4.40
  -5   1 -22    7.37    2.94
   5   1  23    4.47    3.87
   5  -1  23    1.88    2.30
  -5  -1 -23    7.31    4.82
   5   1  23    4.50    2.81
   5  -1  23    2.26    2.35
  -5   1 -23    3.24    1.97
   5  -1  24    6.87    3.75
   5   1  24   17.33    7.16
  -5  -1 -24    2.72    3.12
   5   1  24   14.96    6.10
   5  -1  24    7.27    4.22
  -5   1 -24    8.57    3.16
   5   1  25    2.37    4.01
   5  -1  25    1.94    2.26
  -5  -1 -25   -3.03    3.32
   5   1  25    4.50    3.49
   5  -1  25    1.09    1.80
  -5   1 -25    4.13    2.25
   5   1  26    9.65    4.88
   5  -1  26    1.95    1.67
   5   1  26    3.11    3.11
   5  -1  26    4.81    3.95
  -5  -1 -26    7.81    5.26
   5   1  27    3.42    3.39
   5  -1  27    3.05    3.72
   5   1  27    6.50    4.33
  -5  -1 -27   -6.62    5.00
   5   1  28   -0.09    1.15
   5   1  29   -2.93    3.32
  -5   2  29    2.80    2.91
  -5  -2  28    0.71    1.58
  -5   2  28   -3.17    2.97
   5  -2 -28   -0.01    1.57
  -5   2  27    4.72    4.12
  -5  -2  27    1.09    1.86
  -5   2  27    4.76    3.48
   5  -2 -27    6.60    4.38
   5   2 -27    4.84    3.59
  -5  -2  26    3.61    2.84
  -5   2  26    2.76    3.92
  -5   2  26    1.85    2.20
   5   2 -26    8.98    4.65
   5  -2 -26    8.19    4.77
  -5  -2  25    5.88    3.75
  -5   2  25    5.58    4.55
  -5   2  25    7.44    4.26
   5   2 -25    9.60    5.44
   5  -2 -25    5.91    3.97
  -5  -2  24   13.40    4.87
  -5   2  24   21.77    7.95
  -5   2  24   18.98    6.51
   5   2 -24   14.79    5.92
   5  -2 -24   13.18    5.84
  -5  -2  23    0.25    1.70
  -5   2  23    1.23    2.13
  -5   2  23    2.43    2.26
   5   2 -23    8.83    4.45
   5  -2 -23    5.55    3.69
  -5   2  22   -2.16    2.48
  -5  -2  22   -0.30    0.95
  -5  -2  22    0.14    0.61
  -5   2  22    0.29    1.08
   5  -2 -22   -2.74    2.60
   5   2 -22    2.30    2.60
  -5  -2  21   11.74    4.15
  -5   2  21    7.62    4.41
  -5  -2  21   10.23    3.14
  -5   2  21    8.46    3.80
   5   2 -21   10.97    4.67
   5  -2 -21    4.08    3.10
  -5  -2  20   -0.38    1.43
  -5   2  20   -1.45    1.98
  -5  -2  20    1.14    1.43
  -5   2  20   -1.58    1.71
   5   2 -20    3.19    2.51
   5  -2 -20   -3.18    2.72
  -5   2  19   19.56    6.11
  -5  -2  19   15.84    4.09
  -5   2  19   18.72    5.26
   5   2 -19   20.30    5.94
   5  -2 -19   15.34    5.06
  -5   2  18   26.68    7.29
  -5  -2  18   26.84    5.26
  -5   2  18   27.74    6.19
   5   2 -18   29.43    7.06
   5  -2 -18   25.37    6.78
  -5   2  17   17.99    5.92
  -5  -2  17   12.48    3.47
  -5   2  17   12.99    4.21
   5   2 -17   14.69    5.16
   5  -2 -17   17.73    5.78
  -5   2  16   15.56    5.15
   5  -2 -16   17.23    2.14
  -5  -2  16   18.43    4.31
  -5   2  16   19.97    4.86
   5   2 -16   19.65    5.39
   5  -2 -16   19.52    5.64
  -5   2  15   11.07    4.13
  -5  -2  15   10.82    3.26
  -5   2  15   11.28    3.51
   5   2 -15   13.78    4.48
   5  -2 -15    6.89    3.44
  -5   2  14   14.83    4.78
  -5  -2  14   12.69    3.47
  -5   2  14   14.56    3.84
   5   2 -14   17.12    4.86
   5  -2 -14   16.59    5.05
  -5   2  13   23.26    5.74
  -5  -2  13   26.93    5.06
  -5   2  13   20.29    4.35
   5  -2 -13   21.81    5.64
   5   2 -13   27.47    6.36
  -5   2  12    6.91    3.04
  -5  -2  12   10.50    3.32
   5  -2 -12    3.95    1.77
  -5   2  12    6.32    2.42
   5  -2 -12    3.88    2.03
  -5  -2  12    6.05    1.49
   5   2 -12   10.01    3.69
  -5   2  11   14.54    4.33
  -5  -2  11   20.26    4.51
   5  -2 -11   17.05    3.27
  -5   2  11   17.16    3.53
   5  -2 -11   19.92    3.64
  -5  -2  11   14.30    2.37
   5  -2 -11   16.53    4.71
   5   2 -11   17.69    4.72
  -5  -2  10   93.73   10.21
  -5   2  10   89.57   10.61
  -5  -2  10   85.07    9.10
  -5  -2  10   89.79    6.40
   5  -2 -10   95.95    7.83
   5  -2 -10   91.32    7.54
  -5   2  10   89.49    7.86
   5   2 -10   82.12   10.00
   5  -2 -10   96.17   11.20
   5  -2  -9    3.58    1.53
  -5  -2   9    2.82    1.53
  -5   2   9    2.69    1.97
  -5  -2   9    1.61    1.26
   5  -2  -9    2.38    0.95
   5  -2  -9    1.22    1.09
   5  -2  -9    6.00    2.05
  -5   2   9    4.52    1.63
  -5  -2   9    4.53    1.48
   5   2  -9    5.87    2.65
   5  -2  -9    1.27    1.58
  -5  -2   8    4.92    2.15
   5  -2  -8    8.20    2.17
  -5   2   8    8.59    3.15
   5  -2  -8    6.75    1.49
  -5   2   8    8.40    2.16
  -5  -2   8    8.33    2.06
   5  -2  -8    6.78    2.22
   5  -2  -8    9.82    2.44
   5   2  -8    4.93    2.21
  -5  -2   7   95.48    9.38
  -5   2   7   87.49    9.44
   5  -2  -7   88.92    6.74
   5  -2  -7   76.97    5.43
   5  -2  -7   88.03    7.85
   5  -2  -7   82.46    7.07
  -5  -2   7   83.26    6.68
  -5   2   7   92.56    6.50
   5   2  -7   82.17    9.67
  -5   2   6  664.83   24.90
   5  -2  -6  660.39   16.94
  -5  -2   6  722.45   25.06
   5  -2  -6  708.12   16.81
  -5  -2   6  667.36   19.24
  -5   2   6  675.72   21.53
   5  -2  -6  699.86   22.43
   5  -2  -6  713.74   20.79
  -5   2   6  694.07   16.55
   5   2  -6  720.69   27.98
   5  -2  -5  154.65    7.52
  -5   2   5  147.15   11.39
   5  -2  -5  158.41   10.01
  -5  -2   5  160.25   11.66
   5  -2  -5  159.85    8.23
  -5  -2   5  153.23    9.30
  -5   2   5  150.07   10.16
   5  -2  -5  138.91   10.25
   5  -2  -5  157.64    9.79
   5  -2  -5  145.64    6.55
   5   2  -5  166.40   13.26
   5  -2  -4  547.93   18.12
  -5  -2   4  541.44   20.90
  -5   2   4  535.09   20.48
   5  -2  -4  531.75   12.57
   5  -2  -4  546.75   15.58
   5  -2  -4  568.78   18.64
  -5   2   4  551.94   19.40
   5  -2  -4  534.03   20.79
   5  -2  -4  527.85   11.67
   5  -2  -4  478.81   15.32
   5   2  -4  564.68   24.34
   5   2  -4  520.89    9.35
   5   2  -3  106.52    9.50
  -5   2   3  109.29    8.90
   5  -2  -3  115.34    7.96
  -5  -2   3  120.40    9.76
   5  -2  -3  108.95    5.19
   5  -2  -3  109.63    7.22
  -5   2   3  117.84    8.97
   5  -2  -3  130.31    8.83
   5  -2  -3  110.57    5.03
   5  -2  -3  114.99    9.88
   5  -2  -3  111.49    6.80
   5   2  -3  116.36    5.56
   5   2  -3  118.54   11.10
  -5  -2   2  328.38   16.08
  -5   2   2  302.30   14.01
   5  -2  -2  309.37   12.53
   5   2  -2  299.57   15.89
   5  -2  -2  305.96    8.03
   5  -2  -2  326.51   12.76
  -5   2   2  295.33   14.25
   5  -2  -2  327.01   13.81
   5  -2  -2  320.35   16.90
   5  -2  -2  322.10    8.40
   5   2  -2  309.97   17.86
   5   2  -2  284.09   10.15
   5  -2  -2  307.40   10.25
  -5   2   1  128.68    8.56
   5   2  -1  145.10   11.30
   5  -2  -1  140.45    8.11
  -5   2   1  134.82    4.30
  -5  -2   1  143.85   10.79
   5  -2  -1  137.05    8.52
   5  -2  -1  130.63    5.08
  -5   2   1  128.36    9.10
   5  -2  -1  130.58   11.06
  -5   2   1  128.21    9.33
   5  -2  -1  133.92    5.81
   5   2  -1  131.05    7.55
   5   2  -1  141.28   12.23
  -5  -2   0  115.33    9.73
   5   2   0  110.32    9.97
  -5   2   0  111.27    7.48
   5  -2   0  103.30    6.71
  -5   2   0  110.35    4.20
   5  -2   0  116.93    8.13
  -5   2   0  113.00    8.76
   5  -2   0  114.59   10.49
  -5   2   0  113.71    8.75
   5   2   0  109.61    7.53
   5   2   0  107.76   10.74
   5  -2   0  107.45    4.41
  -5   2  -1    1.94    0.61
   5  -2   1    1.82    0.75
  -5   2  -1    2.64    1.03
   5   2   1    0.74    0.87
   5  -2   1    3.32    1.48
  -5   2  -1    2.82    0.78
  -5   2  -1    2.21    1.15
  -5  -2  -1    1.37    1.17
   5   2   1    2.54    1.67
  -5   2  -1    2.46    1.45
   5   2   1    3.96    1.62
   5   2   2   27.18    5.65
   5  -2   2   27.03    3.20
   5   2   2   33.46    5.68
  -5   2  -2   29.62    3.13
  -5  -2  -2   30.18    5.21
   5  -2   2   34.97    4.66
  -5   2  -2   28.91    4.66
  -5   2  -2   29.20    4.53
   5   2   2   39.41    5.19
  -5   2  -2   32.04    2.69
  -5  -2  -3  111.94   10.31
   5  -2   3  106.93    6.08
   5  -2   3  114.11    8.66
  -5   2  -3  107.52    6.84
  -5   2  -3  103.97    8.73
  -5   2  -3  107.03    5.52
   5   2   3  115.99    9.46
   5   2   3  119.94   11.70
   5  -2   4   81.58    5.34
  -5  -2  -4   85.06    9.26
   5  -2   4   86.25    7.71
  -5   2  -4   86.59    6.95
  -5   2  -4   82.57    7.76
   5   2   4   92.90   10.39
  -5   2  -4   81.08    5.28
   5   2   4   85.09    8.54
   5  -2   5  179.95    8.01
   5   2   5  159.12   13.79
  -5   2  -5  161.06   10.38
  -5  -2  -5  163.22   13.52
   5  -2   5  162.69   10.75
  -5   2  -5  161.31   10.89
   5   2   5  163.50   14.15
  -5   2  -5  164.92    8.02
   5   2   6  116.94   12.14
  -5  -2  -6  132.58   12.59
  -5   2  -6  124.00    9.86
   5  -2   6  126.32    9.62
  -5   2  -6  110.38    9.14
  -5   2  -6  126.94    7.36
   5   2   7   15.63    4.49
  -5  -2  -7   18.51    5.01
   5  -2   7   17.75    3.75
   5   2   7   18.18    4.53
  -5   2  -7   18.66    3.76
  -5   2  -7   18.08    2.94
   5   2   8  137.25   13.60
  -5   2  -8  145.03   10.51
   5   2   8  157.20   13.38
  -5  -2  -8  152.98   14.48
   5  -2   8  143.03   10.95
   5  -2   9  359.25   10.68
   5   2   9  344.89   22.13
   5  -2   9  386.64   17.97
  -5  -2  -9  367.23   23.07
  -5   2  -9  371.89   17.06
   5   2   9  400.10   21.72
   5  -2  10    1.91    1.10
   5   2  10    1.91    1.95
   5  -2  10    1.68    1.73
  -5  -2 -10    0.29    0.89
   5   2  10   -0.40    1.21
  -5   2 -10    0.73    1.19
   5  -2  11   10.89    2.24
   5   2  11   10.16    4.02
  -5  -2 -11    5.99    3.06
   5  -2  11    9.65    3.14
   5   2  11    5.15    2.62
  -5   2 -11    9.08    2.79
   5  -2  12    0.77    0.69
   5   2  12   -2.37    2.04
  -5  -2 -12    1.08    1.66
   5  -2  12    1.83    1.81
   5   2  12   -0.05    1.13
  -5   2 -12    0.63    1.03
   5   2  13    2.84    1.97
   5  -2  13    8.92    2.33
  -5  -2 -13    2.51    2.76
   5   2  13    7.81    3.43
  -5   2 -13    6.32    2.55
   5  -2  14    2.19    1.37
   5   2  14    1.28    2.02
  -5  -2 -14    0.68    1.59
   5   2  14   -0.42    1.77
  -5   2 -14    1.37    0.84
   5   2  15   17.17    5.88
   5  -2  15    9.52    2.74
  -5  -2 -15   11.51    4.67
   5   2  15    5.66    3.07
  -5   2 -15   11.89    3.45
   5  -2  16    5.06    1.94
   5   2  16    4.10    2.81
  -5  -2 -16   -0.43    1.68
   5   2  16    2.90    2.73
  -5   2 -16    0.93    1.15
   5  -2  17    2.89    1.71
   5   2  17    6.75    3.88
  -5  -2 -17    6.43    3.87
   5   2  17    1.97    2.33
  -5   2 -17    3.77    2.26
   5  -2  18   13.39    3.71
   5   2  18   14.58    5.75
  -5  -2 -18   13.75    5.71
   5   2  18    9.44    4.59
  -5   2 -18    8.86    3.00
   5  -2  19    2.68    1.88
   5   2  19    3.50    2.95
  -5  -2 -19    4.68    3.16
   5   2  19    4.76    3.76
  -5   2 -19    4.33    2.31
   5  -2  20   31.02    6.27
   5   2  20   26.13    8.08
  -5  -2 -20   17.45    6.65
   5   2  20   33.94    8.65
  -5   2 -20   21.44    5.02
   5  -2  21    5.77    3.39
   5   2  21    4.89    4.22
  -5  -2 -21    3.40    3.25
   5  -2  21    8.77    3.96
   5   2  21   10.32    4.88
  -5   2 -21    3.71    2.35
   5  -2  22   12.72    4.39
   5   2  22    6.42    4.31
  -5  -2 -22   10.31    5.30
   5  -2  22   10.79    4.61
   5   2  22   10.88    5.08
  -5   2 -22    7.58    3.25
   5  -2  23   10.61    4.15
   5   2  23    5.37    3.94
  -5  -2 -23    8.74    4.79
   5  -2  23    8.71    4.14
   5   2  23   11.10    5.38
  -5   2 -23   11.60    4.05
   5   2  24    4.73    3.82
  -5  -2 -24    7.39    4.39
   5  -2  24    2.24    2.24
   5   2  24    4.89    3.57
  -5   2 -24    5.36    2.74
   5   2  25    1.58    2.27
  -5  -2 -25    3.19    3.40
   5   2  25    1.22    2.05
   5  -2  25    1.79    2.24
  -5   2 -25    1.21    1.48
   5   2  26   -2.31    2.67
   5  -2  26   -2.27    2.54
  -5  -2 -26   -0.84    1.90
   5   2  27    8.64    5.55
   5   2  28    4.01    3.87
  -5   3  28   -1.21    1.85
  -5  -3  27    1.73    2.79
  -5   3  27   -0.42    1.27
  -5  -3  26    4.24    2.41
  -5   3  26    0.38    1.15
   5  -3 -26    7.57    4.86
   5   3 -26    2.82    2.91
  -5  -3  25    2.50    2.29
  -5   3  25    2.25    2.97
  -5   3  25    1.25    1.76
   5  -3 -25    2.99    3.10
   5   3 -25   -5.05    3.76
  -5  -3  24    5.76    3.39
  -5  -3  24    1.96    1.79
  -5   3  24    4.24    2.54
   5  -3 -24    1.53    2.24
   5   3 -24   -0.07    0.99
  -5  -3  23    9.26    4.10
  -5   3  23   11.27    5.64
  -5  -3  23   10.35    3.97
  -5   3  23   12.48    5.10
   5  -3 -23    6.72    3.81
   5   3 -23   11.18    5.39
  -5   3  22    5.25    3.98
  -5  -3  22    2.15    1.70
  -5   3  22   -0.75    1.42
   5   3 -22    6.02    3.89
   5  -3 -22    0.04    1.02
  -5   3  21   -3.15    3.11
  -5  -3  21    0.90    1.34
  -5   3  21    1.31    1.10
   5  -3 -21    0.39    2.12
   5   3 -21    1.01    1.68
  -5   3  20    2.57    2.14
  -5  -3  20   -1.38    1.53
  -5   3  20    0.41    1.02
   5  -3 -20    0.71    1.54
  -5   3  19   16.34    6.59
  -5  -3  19   10.41    3.89
  -5   3  19   18.33    5.59
   5  -3 -19   10.75    4.94
   5   3 -19   10.01    4.54
  -5   3  18    6.39    4.39
  -5  -3  18    5.90    2.85
  -5   3  18    8.18    3.65
   5  -3 -18    3.16    2.30
   5   3 -18    4.37    2.87
  -5   3  17   46.93   10.49
  -5  -3  17   38.94    7.26
  -5   3  17   39.82    7.49
   5  -3 -17   32.49    8.40
   5   3 -17   38.10    8.83
  -5   3  16   13.33    5.38
  -5  -3  16   19.20    5.19
  -5   3  16    9.02    3.42
   5   3 -16   15.32    5.46
   5  -3 -16   10.83    4.76
  -5   3  15   38.61    9.12
  -5  -3  15   36.97    7.16
  -5   3  15   44.51    7.27
   5   3 -15   54.27    9.99
   5  -3 -15   38.08    8.40
  -5   3  14    2.01    1.94
  -5  -3  14   -2.84    2.09
   5  -3 -14    3.21    1.75
  -5   3  14    2.24    1.60
   5   3 -14   -3.04    2.46
   5  -3 -14    0.34    1.08
  -5   3  13   76.68   11.96
  -5  -3  13   83.65   10.68
   5  -3 -13   82.52    7.98
  -5   3  13   83.01    9.29
   5  -3 -13   60.96   10.15
   5   3 -13  103.70   13.27
  -5   3  12    0.83    2.07
  -5  -3  12    0.91    1.43
  -5   3  12    0.97    0.72
   5  -3 -12    2.47    1.36
   5  -3 -12    1.17    1.20
   5   3 -12    0.47    1.23
  -5   3  11    2.50    2.18
  -5  -3  11   -1.23    1.46
  -5   3  11    2.23    1.47
   5  -3 -11   -0.40    0.90
   5  -3 -11   -1.26    1.90
   5   3 -11    0.39    1.14
  -5   3  10   66.42   10.50
  -5  -3  10   69.22    9.18
   5  -3 -10   58.46    6.42
  -5  -3  10   52.74    8.42
  -5   3  10   62.23    7.15
   5  -3 -10   58.96    7.09
   5   3 -10   76.48   10.84
   5  -3 -10   52.88    9.15
  -5   3   9   45.60    8.44
   5  -3  -9   37.94    4.80
  -5  -3   9   38.74    6.71
  -5  -3   9   41.23    7.50
   5  -3  -9   45.25    5.64
   5  -3  -9   36.40    5.71
   5  -3  -9   40.91    5.24
   5  -3  -9   35.23    7.23
   5   3  -9   41.45    7.90
  -5   3   8    7.38    3.24
  -5  -3   8    1.39    1.43
   5  -3  -8    5.84    1.95
   5  -3  -8    3.62    1.78
   5  -3  -8    1.26    1.51
   5  -3  -8    3.28    1.43
   5  -3  -8    3.70    2.40
   5   3  -8    3.59    2.41
   5  -3  -7   15.18    2.53
  -5  -3   7    7.67    2.70
  -5   3   7   13.36    4.31
   5  -3  -7   16.63    3.54
   5  -3  -7   13.98    3.76
   5  -3  -7   12.47    2.72
   5   3  -7   10.24    3.83
   5  -3  -6    1.11    1.02
  -5  -3   6    1.46    1.04
  -5   3   6    0.20    1.11
   5  -3  -6    0.21    0.21
   5  -3  -6   -0.06    0.50
   5  -3  -6    0.01    0.23
   5  -3  -6    0.13    1.07
   5   3  -6    2.46    2.24
  -5   3   5   52.33    8.06
  -5  -3   5   59.29    7.54
   5  -3  -5   52.99    3.42
   5  -3  -5   50.34    3.82
   5  -3  -5   56.10    6.60
   5  -3  -5   61.51    8.30
   5  -3  -5   58.19    5.58
   5   3  -5   65.97    9.63
   5  -3  -5   51.87    6.43
  -5   3   4    0.90    1.29
  -5  -3   4    1.69    1.16
   5  -3  -4    0.28    0.72
   5  -3  -4    0.23    1.34
   5  -3  -4    0.88    0.80
  -5   3   4    0.82    1.36
   5   3  -4   -0.15    1.35
   5  -3  -4    1.36    0.76
  -5   3   3    0.81    0.94
  -5  -3   3    4.84    2.11
   5  -3  -3    2.21    1.26
  -5   3   3    3.19    2.00
   5  -3  -3    2.25    1.09
   5  -3  -3    4.14    2.22
   5  -3  -3    4.42    1.78
   5   3  -3    9.90    3.96
  -5   3   2   36.83    6.07
   5  -3  -2   38.43    5.83
  -5  -3   2   36.17    5.94
   5  -3  -2   42.01    5.87
  -5   3   2   36.19    6.11
   5  -3  -2   36.46    6.58
   5  -3  -2   36.85    4.33
   5  -3  -2   33.39    4.46
   5   3  -2   44.96    7.87
   5  -3  -1    0.92    1.01
  -5   3   1    1.51    0.99
   5  -3  -1   -0.32    0.73
  -5  -3   1    2.96    1.80
   5  -3  -1    0.31    0.92
  -5   3   1    0.79    0.84
   5   3  -1    3.04    1.31
   5   3  -1    1.36    1.46
   5  -3  -1    1.31    0.83
   5  -3   0    2.20    1.36
  -5   3   0    0.03    0.88
   5  -3   0    1.23    1.33
  -5  -3   0    0.70    1.12
  -5   3   0    1.32    1.24
   5   3   0   -0.96    0.87
   5  -3   0    0.38    0.37
   5   3   0    1.52    1.61
   5  -3   1    7.81    2.50
   5   3   1    7.03    3.11
  -5   3  -1    5.10    1.70
   5  -3   1    7.64    2.76
  -5  -3  -1    7.32    2.67
  -5   3  -1    5.61    2.43
   5   3   1    5.59    2.08
   5  -3   1   11.28    2.23
   5  -3   2   24.48    4.34
   5   3   2   34.84    7.02
  -5  -3  -2   22.04    4.75
   5  -3   2   24.10    4.57
  -5   3  -2   27.85    5.49
   5   3   2   29.28    4.94
   5  -3   2   30.74    3.57
  -5  -3  -2   31.76    5.19
  -5   3  -2   27.42    3.88
  -5   3  -3    2.53    0.74
   5   3   3    3.91    2.24
   5  -3   3    3.19    1.63
  -5   3  -3    3.05    0.85
  -5  -3  -3    4.81    2.14
   5  -3   3    5.49    2.52
  -5   3  -3    3.31    1.83
  -5  -3  -3    2.27    1.94
  -5   3  -3    1.33    0.66
  -5  -3  -4   39.73    6.71
   5   3   4   35.68    7.35
   5  -3   4   38.06    5.32
  -5   3  -4   35.37    3.29
  -5   3  -4   37.11    3.94
   5  -3   4   42.07    6.40
  -5   3  -4   32.10    5.85
  -5  -3  -4   30.78    5.84
  -5   3  -4   38.80    4.75
  -5  -3  -5   80.91    9.90
   5  -3   5   76.51    7.52
  -5   3  -5   84.33    6.89
   5  -3   5   74.58    8.62
  -5   3  -5   73.89    8.82
   5   3   5   97.38   12.37
  -5   3  -5   90.74    7.58
  -5  -3  -5   76.16    9.33
   5   3   6    1.42    0.95
   5   3   6   -0.47    1.62
   5  -3   6   -2.68    1.44
  -5   3  -6    0.23    0.41
   5  -3   6    1.70    1.78
  -5  -3  -6   -0.51    1.03
  -5   3  -6    0.17    1.25
  -5  -3  -6    2.10    1.30
  -5   3  -6   -0.80    0.84
   5  -3   7   50.99    6.17
   5   3   7   43.40    8.57
   5  -3   7   45.52    6.92
  -5  -3  -7   40.77    7.47
  -5   3  -7   49.42    7.43
  -5  -3  -7   45.85    3.67
  -5  -3  -7   46.98    7.95
  -5   3  -7   52.32    6.21
   5   3   8    5.87    3.18
   5  -3   8    5.57    2.70
  -5  -3  -8    8.23    3.26
  -5  -3  -8    6.08    0.86
  -5   3  -8    7.62    2.83
  -5  -3  -8    9.64    3.79
  -5   3  -8    7.41    2.48
  -5  -3  -9    1.09    1.04
   5  -3   9   -0.51    1.50
   5   3   9    2.60    2.04
  -5   3  -9   -0.32    0.62
  -5   3  -9    1.91    2.36
  -5  -3  -9    3.57    2.84
   5   3  10  118.33   14.89
  -5  -3 -10  118.99   13.94
   5  -3  10  107.84   11.07
  -5   3 -10  107.83   11.08
  -5   3 -10  107.40    9.83
  -5  -3 -10  117.53   13.63
   5   3  11   23.70    6.89
  -5  -3 -11   21.81    6.10
   5  -3  11   21.22    5.04
   5   3  11   23.63    6.12
  -5   3 -11   23.02    5.25
  -5  -3 -11   25.50    6.97
  -5   3 -11   21.13    4.47
   5   3  12   30.48    7.86
  -5  -3 -12   14.73    5.39
   5  -3  12   26.65    5.58
   5   3  12   30.18    7.18
  -5  -3 -12   26.59    7.11
  -5   3 -12   28.29    5.92
  -5   3 -12   25.65    5.05
   5   3  13   17.01    5.80
  -5  -3 -13   23.57    6.99
   5  -3  13   20.94    5.23
   5   3  13   17.39    5.30
  -5  -3 -13   30.06    7.70
  -5   3 -13   20.09    4.95
  -5   3 -13   24.08    5.10
   5   3  14   12.72    5.51
   5  -3  14    8.78    2.40
  -5  -3 -14    7.24    3.93
   5  -3  14    5.99    2.65
   5   3  14   12.01    4.56
  -5  -3 -14   11.03    4.44
  -5   3 -14   15.05    4.29
  -5   3 -14    9.66    3.83
   5  -3  15    1.14    0.96
   5   3  15   -0.05    1.71
  -5  -3 -15    3.43    2.97
   5  -3  15    0.42    0.93
   5   3  15   -1.55    1.80
  -5   3 -15    1.83    0.76
  -5   3 -15    0.73    1.14
   5  -3  16    0.83    1.06
   5   3  16   -1.78    1.74
  -5  -3 -16    1.80    2.24
   5  -3  16   -0.83    1.76
   5   3  16   -0.05    0.84
  -5   3 -16    2.32    2.33
  -5   3 -16    1.29    1.23
   5  -3  17    1.16    1.34
   5   3  17   -3.76    3.21
  -5  -3 -17   -2.40    2.53
   5  -3  17   -0.14    1.31
   5   3  17    0.15    0.93
  -5   3 -17    2.20    1.36
  -5   3 -17    0.82    0.63
   5   3  18    6.09    4.11
   5  -3  18    3.58    1.76
  -5  -3 -18    3.96    3.08
   5   3  18   -0.84    1.57
  -5   3 -18    2.38    1.79
  -5   3 -18    5.30    2.97
   5  -3  19    4.49    2.18
   5   3  19    6.43    4.21
  -5  -3 -19    1.82    1.78
   5   3  19    3.14    2.78
  -5   3 -19    0.23    0.99
  -5   3 -19    5.11    2.98
   5   3  20    2.70    2.90
  -5  -3 -20    5.38    3.87
   5   3  20   -2.72    2.57
  -5   3 -20   -3.68    2.47
  -5   3 -20   -1.90    1.84
   5   3  21    6.02    4.29
  -5  -3 -21    3.05    3.03
   5   3  21    5.34    3.63
  -5   3 -21    3.56    2.77
  -5   3 -21   -1.23    2.10
  -5  -3 -22   -0.04    1.96
   5   3  22   -2.86    2.79
  -5   3 -22   -1.52    1.71
  -5   3 -22    0.41    1.10
   5   3  23   -5.68    4.47
  -5  -3 -23    7.52    4.81
   5   3  23   -2.45    2.66
  -5   3 -23    2.13    1.91
  -5   3 -23    4.98    3.22
   5   3  24    2.68    3.30
  -5  -3 -24    3.40    3.41
   5   3  24   -2.61    2.85
  -5   3 -24   -1.05    1.66
  -5   3 -24    0.86    1.30
   5   3  25   -0.13    1.16
   5  -3  25    2.50    2.62
   5   3  25    3.57    3.34
  -5   3 -25    0.60    1.36
  -5   3 -26   -2.28    2.34
  -5   3 -27   -2.80    2.58
  -5  -4  25    1.19    1.64
  -5  -4  24   -0.97    1.51
   5   4 -24   -4.33    3.67
  -5  -4  23    5.53    3.24
  -5   4  23   15.50    7.68
   5   4 -23   13.01    6.07
   5  -4 -23    9.41    5.29
  -5  -4  22   14.47    4.95
  -5   4  22   10.68    5.56
   5   4 -22   12.99    6.25
   5  -4 -22    7.35    4.65
  -5   4  21   -5.16    4.18
  -5  -4  21    1.00    2.13
   5  -4 -21    5.63    3.28
  -5   4  21    1.25    1.66
   5   4 -21    3.50    3.11
   5  -4 -21   -5.62    4.07
  -5   4  20    5.45    4.20
   5  -4 -20    3.09    3.13
  -5  -4  20    2.93    2.55
  -5   4  20   -0.61    1.28
   5   4 -20    3.22    3.24
   5  -4 -20   -1.25    1.97
  -5   4  19    7.52    4.74
   5  -4 -19    7.70    3.61
  -5  -4  19    6.42    3.50
  -5   4  19    8.77    3.87
   5   4 -19   13.74    6.39
   5  -4 -19   11.64    6.04
  -5   4  18    2.52    1.99
  -5  -4  18    6.46    3.65
   5  -4 -18    5.19    2.73
  -5   4  18    6.54    3.22
   5   4 -18    4.81    3.51
   5  -4 -18    3.55    3.11
  -5   4  17    0.30    1.44
   5  -4 -17    5.52    2.81
  -5  -4  17    8.54    4.14
  -5   4  17    4.14    2.38
   5   4 -17    0.49    1.77
   5  -4 -17    2.98    2.46
  -5  -4  16    0.76    1.38
   5  -4 -16   -0.99    1.27
  -5   4  16   -0.17    1.15
   5   4 -16    3.17    2.80
   5  -4 -16   -3.65    2.96
  -5   4  15   12.99    5.72
  -5  -4  15    8.87    4.14
   5  -4 -15    9.40    3.46
   5  -4 -15   14.63    3.75
   5   4 -15   15.89    5.76
   5  -4 -15    6.99    3.99
  -5   4  14    0.77    1.55
   5  -4 -14   -0.46    0.91
  -5  -4  14   -0.87    2.01
   5  -4 -14    0.10    0.98
   5   4 -14   -0.33    1.68
   5  -4 -14   -2.28    2.26
  -5   4  13    2.51    2.81
   5  -4 -13   -0.35    0.82
  -5  -4  13    1.62    0.85
   5  -4 -13    0.46    1.06
   5  -4 -13    0.85    1.36
   5   4 -13    0.06    2.20
  -5   4  12   -2.21    2.36
  -5  -4  12   -1.34    2.57
   5  -4 -12   -1.60    1.33
   5  -4 -12   -0.30    0.94
   5  -4 -12   -2.99    2.50
   5   4 -12   -2.68    2.44
  -5   4  11   -4.55    3.18
  -5  -4  11    5.24    3.40
   5  -4 -11   -3.52    1.95
   5  -4 -11    2.00    1.36
   5  -4 -11   -0.04    0.68
   5  -4 -11   -0.74    2.12
   5   4 -11    1.37    1.84
  -5  -4  10   32.58    6.58
  -5   4  10   44.16    9.32
   5  -4 -10   44.09    5.75
   5  -4 -10   48.42    7.12
  -5  -4  10   36.96    7.90
   5  -4 -10   38.86    6.58
   5  -4 -10   41.34    8.54
   5   4 -10   51.16   10.15
  -5  -4   9   55.15    8.55
  -5   4   9   42.92    9.19
   5  -4  -9   50.30    5.60
   5  -4  -9   50.48    7.27
  -5  -4   9   49.09    9.09
   5  -4  -9   51.66    7.74
   5  -4  -9   37.59    8.06
   5   4  -9   65.65   11.18
  -5   4   8    0.47    1.15
  -5  -4   8   -0.65    1.18
   5  -4  -8   -0.60    1.22
   5  -4  -8   -0.11    0.58
  -5  -4   8    0.81    1.55
   5  -4  -8   -3.06    2.02
   5   4  -8   -0.85    1.52
   5  -4  -8   -0.45    2.59
  -5  -4   7   -0.26    1.26
  -5   4   7    0.15    1.92
   5  -4  -7   -0.23    0.45
   5  -4  -7    0.45    0.88
   5  -4  -7    0.62    0.47
   5  -4  -7   -0.24    0.85
   5   4  -7   -0.52    1.36
  -5   4   6   53.87    9.40
  -5  -4   6   57.17    8.11
   5  -4  -6   52.15    7.70
   5  -4  -6   64.43    9.42
   5  -4  -6   53.70    9.16
   5   4  -6   51.03    9.76
  -5   4   5   59.92    9.63
  -5  -4   5   67.87    8.71
   5  -4  -5   68.53    8.78
   5  -4  -5   50.93    8.52
   5   4  -5   75.79   11.82
  -5   4   4   -0.32    0.96
  -5  -4   4   -1.56    1.67
   5  -4  -4    2.13    1.15
   5  -4  -4   -1.03    1.48
   5   4  -4    0.69    0.96
  -5   4   3    4.16    2.48
  -5  -4   3    6.13    2.46
   5  -4  -3    6.52    2.63
   5  -4  -3    3.79    2.46
   5   4  -3    1.63    2.01
  -5   4   2   43.20    7.64
  -5  -4   2   53.35    7.52
   5  -4  -2   49.47    7.65
  -5   4   2   43.76    7.71
   5  -4  -2   52.68    9.22
   5   4  -2   56.33   10.18
   5  -4  -2   50.31    6.73
   5   4  -1    8.83    4.16
  -5  -4   1    8.52    2.92
   5  -4  -1    9.92    3.39
   5  -4  -1   10.49    4.46
  -5   4   1    7.65    3.27
   5  -4  -1    3.24    1.67
  -5  -4   1   10.67    3.04
  -5   4   0   18.04    3.98
   5   4   0   11.27    4.48
  -5  -4   0   21.02    4.76
   5  -4   0   20.34    5.01
  -5   4   0   14.91    4.39
   5  -4   0   16.08    3.44
  -5  -4   0   22.17    4.38
   5   4   1    2.17    2.32
  -5   4  -1    3.91    1.83
  -5  -4  -1    7.86    3.04
   5  -4   1    7.15    3.34
  -5   4  -1    3.63    1.78
  -5  -4  -1    2.15    1.57
   5  -4   1    1.26    0.57
  -5   4  -2   -0.26    1.05
   5   4   2    0.14    1.20
   5  -4   2    0.61    1.24
  -5  -4  -2    0.37    0.87
  -5   4  -2   -1.81    2.38
  -5  -4  -2    0.84    1.14
   5  -4   2    0.08    0.41
   5   4   3   -2.47    2.33
  -5   4  -3    0.80    1.06
  -5  -4  -3   -0.96    1.24
   5  -4   3    0.18    1.41
  -5   4  -3    0.74    0.96
   5  -4   3    0.06    0.37
  -5  -4  -3    2.58    2.14
   5   4   4   23.02    6.65
  -5  -4  -4   16.59    4.47
   5  -4   4   17.66    4.64
  -5   4  -4   21.72    5.43
  -5   4  -4   17.91    4.01
  -5  -4  -4   29.06    6.00
   5   4   5   -0.50    2.18
  -5   4  -5    0.02    0.43
  -5  -4  -5   -4.06    2.37
   5  -4   5    3.05    2.21
  -5   4  -5   -0.87    1.95
  -5  -4  -5    1.86    1.68
  -5   4  -5    1.26    1.51
   5   4   6   -0.41    2.18
  -5   4  -6   -0.07    0.53
   5  -4   6   -0.72    0.92
  -5  -4  -6   -1.55    1.57
  -5   4  -6   -0.45    1.56
  -5  -4  -6    1.75    1.69
  -5   4  -6    1.20    1.44
  -5   4  -7   -0.11    0.44
   5  -4   7   -1.63    1.87
  -5  -4  -7    1.30    1.94
  -5  -4  -7   -0.56    0.69
  -5   4  -7   -0.81    1.22
  -5   4  -7   -0.21    0.70
  -5  -4  -7   -0.34    1.32
   5  -4   8    3.53    2.19
  -5  -4  -8    4.97    2.48
  -5   4  -8    9.17    3.74
  -5  -4  -8    4.21    1.45
  -5   4  -8    6.62    2.82
  -5  -4  -8    5.93    3.36
   5   4   9    2.81    1.93
   5  -4   9    1.26    1.51
  -5  -4  -9    0.67    1.89
  -5   4  -9    0.43    0.78
  -5  -4  -9   -0.75    0.58
  -5  -4  -9   -0.67    1.25
  -5   4  -9   -0.73    1.04
   5   4  10   23.33    7.38
   5  -4  10   23.62    5.85
  -5  -4 -10   13.46    4.55
  -5   4 -10   14.53    4.84
  -5  -4 -10   19.97    6.20
  -5   4 -10   21.06    5.01
   5   4  11    0.97    1.93
   5  -4  11    1.54    1.90
  -5  -4 -11    2.16    2.10
  -5   4 -11    1.00    1.47
  -5   4 -11    3.58    2.37
  -5  -4 -11    3.74    3.03
   5   4  12   -2.26    2.60
   5  -4  12   -0.31    1.28
  -5  -4 -12    4.53    2.97
  -5   4 -12    2.58    2.11
  -5   4 -12   -0.08    0.53
  -5  -4 -12    0.71    1.92
   5   4  13    3.21    3.00
   5  -4  13    0.74    1.33
  -5  -4 -13    1.54    1.89
  -5   4 -13    2.56    2.08
  -5  -4 -13    5.22    3.92
  -5   4 -13    1.53    1.78
   5   4  14    4.26    3.51
   5  -4  14    0.79    1.03
  -5  -4 -14    2.61    2.47
  -5   4 -14    1.01    1.56
  -5  -4 -14    6.52    3.81
  -5   4 -14    1.11    1.39
   5   4  15    3.71    3.29
  -5  -4 -15    7.38    4.40
   5  -4  15    3.05    2.56
  -5   4 -15    5.19    2.73
  -5   4 -15    7.12    3.30
  -5  -4 -15    4.63    3.24
   5   4  16    2.49    2.80
  -5  -4 -16   -0.38    1.27
   5  -4  16   -0.40    1.24
  -5   4 -16   -2.76    2.26
  -5   4 -16    5.24    2.89
  -5  -4 -16    4.28    2.91
   5   4  17    1.10    1.98
   5  -4  17    3.16    2.34
  -5  -4 -17    3.44    3.01
  -5   4 -17    3.45    2.87
  -5   4 -17   -0.22    0.84
  -5  -4 -18   12.73    5.09
   5  -4  18    4.48    2.92
  -5   4 -18    6.64    3.18
  -5   4 -18    5.52    3.16
   5   4  19   -1.67    2.44
  -5  -4 -19   -0.77    1.66
   5  -4  19   -0.21    0.96
  -5   4 -19   -1.04    1.50
   5   4  19   -0.01    0.90
  -5   4 -19   -1.50    1.78
   5   4  20    5.59    4.38
   5   4  20    4.56    3.50
  -5   4 -20    0.13    0.90
  -5  -4 -20   -0.97    1.84
   5  -4  20    2.61    2.97
   5   4  21    3.60    3.76
   5   4  21    4.10    3.41
  -5   4 -21    2.79    1.76
  -5  -4 -21    6.38    4.31
   5   4  22    3.16    3.59
  -5  -4 -22    2.00    2.63
   5   4  22    7.01    4.37
  -5   4 -22    3.98    2.82
  -5  -4 -23   -0.32    1.48
  -5   4 -23    1.12    1.60
  -5  -4 -24   -2.97    3.32
  -5  -5  22   -1.24    1.91
  -5  -5  21    1.17    1.96
   5   5 -21   -2.94    3.12
  -5  -5  20   -4.85    3.13
  -5   5  20    3.31    3.47
   5   5 -20    0.17    1.26
  -5  -5  19    3.57    2.99
  -5   5  19    6.20    3.24
   5   5 -19   11.92    6.17
   5  -5 -19   14.70    6.49
  -5  -5  18   -0.36    1.35
  -5   5  18    0.22    2.94
   5   5 -18    4.49    3.76
   5  -5 -18    0.40    1.37
  -5  -5  17   13.22    5.50
  -5   5  17   12.81    6.15
   5   5 -17   17.91    7.06
   5  -5 -17   18.36    6.94
  -5  -5  16    1.65    2.10
  -5   5  16    3.34    3.28
   5   5 -16   -0.45    1.39
   5  -5 -16   -1.16    1.89
  -5   5  15   -3.24    3.12
  -5  -5  15    2.21    2.56
   5  -5 -15    2.01    1.55
   5  -5 -15    0.23    1.14
   5   5 -15    2.13    3.42
  -5   5  14    2.94    3.05
  -5  -5  14    0.68    1.56
   5  -5 -14    3.66    2.11
   5   5 -14    2.05    2.47
   5  -5 -14   -1.75    2.22
  -5   5  13   -0.60    1.72
  -5  -5  13   -2.28    2.40
   5  -5 -13   -0.09    0.72
   5   5 -13    0.91    1.74
   5  -5 -13   -4.11    3.16
  -5   5  12    5.02    4.15
   5  -5 -12   -1.05    1.32
  -5  -5  12   -0.40    1.29
   5  -5 -12    1.65    1.37
   5   5 -12    4.40    3.35
   5  -5 -12   -0.41    1.26
  -5   5  11    1.50    1.34
   5  -5 -11    2.70    2.14
  -5  -5  11    2.61    2.94
   5  -5 -11    1.34    1.50
   5  -5 -11    8.11    4.27
   5   5 -11    1.49    2.27
  -5   5  10    4.10    2.95
  -5  -5  10    1.77    1.53
   5  -5 -10   -0.04    1.29
   5  -5 -10    3.67    2.39
   5  -5 -10   -0.70    1.51
   5   5 -10    0.70    2.57
  -5  -5   9    8.55    3.39
  -5   5   9    3.14    3.47
  -5  -5   9    4.48    3.10
   5  -5  -9    8.47    3.47
   5  -5  -9   10.76    4.13
   5  -5  -9    3.27    2.36
   5   5  -9    3.84    3.07
  -5  -5   8   28.97    6.25
  -5   5   8   19.00    6.79
   5  -5  -8   22.98    5.67
  -5  -5   8   16.74    6.01
   5  -5  -8   21.56    5.86
   5  -5  -8   26.47    7.32
   5   5  -8   13.80    5.82
  -5   5   7    0.56    1.24
  -5  -5   7    0.38    0.80
   5  -5  -7    4.82    2.53
  -5  -5   7    5.51    3.53
   5  -5  -7    1.93    0.97
   5  -5  -7    1.53    1.60
   5   5  -7    4.19    2.93
  -5  -5   6    0.72    0.91
  -5   5   6   -0.29    1.24
   5  -5  -6   -0.97    2.05
   5  -5  -6    0.76    1.40
   5  -5  -6    2.48    2.16
   5   5  -6   -0.74    2.13
  -5   5   5    7.65    3.90
  -5  -5   5    6.88    2.85
   5  -5  -5    2.27    1.58
   5  -5  -5    7.12    3.12
   5  -5  -5    9.31    3.95
   5   5  -5   13.67    5.72
  -5  -5   4    7.65    3.06
   5  -5  -4    6.96    3.42
   5  -5  -4    4.31    3.94
   5  -5  -4    3.52    2.49
   5   5  -4   10.08    5.10
   5   5  -3   10.71    5.05
  -5  -5   3    6.53    2.79
   5  -5  -3    8.91    3.76
   5  -5  -3   10.31    4.67
   5   5  -2   -0.77    2.80
   5  -5  -2   -0.02    1.55
  -5  -5   2    0.46    0.97
   5  -5  -2   -1.51    1.89
  -5  -5   2   -0.65    0.88
   5   5  -1    3.51    3.23
   5  -5  -1   -1.12    1.71
  -5  -5   1    2.69    1.49
   5  -5  -1   -0.16    1.78
  -5  -5   1    5.35    2.12
   5  -5   0    6.39    3.42
  -5  -5   0    4.01    2.33
   5   5   0    8.80    4.68
  -5  -5   0    7.28    2.83
  -5   5  -1    9.00    3.34
   5   5   1    9.62    4.93
   5  -5   1   15.95    4.98
  -5  -5  -1   17.74    4.56
  -5   5  -1   20.25    6.04
  -5  -5  -1   13.30    3.96
   5   5   2    2.17    1.81
  -5   5  -2   -1.13    1.42
   5  -5   2    4.68    3.17
  -5  -5  -2    1.53    0.97
  -5   5  -2    1.61    2.13
  -5  -5  -2    1.38    1.76
   5   5   3   10.80    5.26
  -5   5  -3    5.80    2.41
   5  -5   3    8.86    3.93
  -5  -5  -3    6.76    3.04
  -5   5  -3    9.62    4.07
  -5  -5  -3    5.20    2.70
   5   5   4    8.78    4.32
  -5   5  -4   15.15    4.37
  -5  -5  -4   16.47    4.51
   5  -5   4   13.44    4.86
  -5   5  -4   13.17    4.57
  -5  -5  -4   17.41    5.21
   5   5   5   14.14    5.65
  -5  -5  -5   17.80    4.90
   5  -5   5   22.55    6.11
  -5   5  -5   19.90    6.09
  -5  -5  -5   32.44    7.21
  -5  -5  -6   26.88    6.17
   5  -5   6   42.51    8.54
  -5   5  -6   28.21    7.40
  -5  -5  -6   28.21    7.01
  -5  -5  -7   11.29    4.06
   5  -5   7   13.52    4.63
  -5   5  -7   19.23    5.95
  -5  -5  -7   11.45    4.44
   5  -5   8   -3.37    2.89
  -5  -5  -8    0.22    0.90
  -5   5  -8    0.52    1.20
  -5  -5  -8    2.36    2.68
   5  -5   9    0.38    1.08
  -5  -5  -9    5.41    3.09
  -5   5  -9    3.53    2.66
  -5  -5  -9   -1.14    1.63
   5  -5  10    1.56    1.93
  -5  -5 -10    1.31    1.63
  -5   5 -10    0.26    1.19
  -5  -5 -10    0.58    2.04
   5  -5  11    0.75    1.69
  -5  -5 -11    2.49    2.24
  -5   5 -11    9.59    4.16
  -5  -5 -11    4.07    3.35
   5   5  12   -5.18    4.08
  -5  -5 -12   -1.10    1.65
   5  -5  12    4.16    2.88
  -5   5 -12    3.36    2.67
  -5  -5 -12    8.52    4.45
   5   5  13    5.07    4.08
   5  -5  13    3.55    2.53
  -5  -5 -13   10.80    4.81
  -5   5 -13    7.73    4.35
  -5  -5 -13   11.29    5.62
   5   5  14   -1.69    2.51
   5  -5  14    3.25    2.65
  -5  -5 -14    5.13    3.34
  -5   5 -14    1.27    1.74
  -5  -5 -14    5.42    3.70
   5   5  15   -1.83    2.63
   5  -5  15    0.61    1.27
  -5  -5 -15   -0.18    1.01
  -5   5 -15   -3.71    2.84
  -5  -5 -15    0.13    1.25
   5   5  16    4.93    4.26
   5  -5  16    9.72    4.40
  -5  -5 -16    4.04    3.17
  -5   5 -16   -2.46    2.40
  -5  -5 -16    8.72    4.88
   5   5  17   -1.61    2.57
   5  -5  17   -0.43    1.23
  -5  -5 -17   -0.18    0.95
  -5   5 -17    1.97    2.21
  -5  -5 -17    2.68    1.67
   5   5  18    2.94    3.50
   5  -5  18   -0.42    1.20
  -5  -5 -18    1.72    2.27
  -5   5 -18   -3.68    2.93
  -5  -5 -19    0.61    1.57
  -5   5 -19    1.29    1.85
  -5  -5 -20   -2.67    2.82
  -5   5 -20    1.86    2.13
  -5  -5 -21   -2.42    2.78
  -5   5 -21    1.09    1.63
  -5  -5 -22   -0.65    1.83
  -5   5 -22   -4.54    3.21
   5   6 -17   -0.31    1.53
  -5   6  16    4.10    4.68
   5   6 -16   -4.79    4.02
  -5  -6  15   -0.29    1.09
   5   6 -15   -0.21    1.16
   5  -6 -15    1.13    2.07
  -5  -6  14    3.85    3.27
  -5   6  14   -0.94    1.95
   5   6 -14   -2.54    3.01
   5  -6 -14   -7.18    4.42
  -5  -6  13    3.34    3.16
  -5   6  13   -1.21    2.17
   5  -6 -13   -4.71    3.50
  -5   6  12    1.72    2.59
  -5  -6  12    7.99    4.60
   5  -6 -12    2.48    2.38
   5   6 -12    2.42    2.84
   5  -6 -12    2.94    2.80
  -5   6  11    2.18    2.99
  -5  -6  11    3.95    2.87
   5  -6 -11    1.78    1.44
   5   6 -11    4.04    3.47
   5  -6 -11   11.58    5.44
  -5   6  10   10.25    5.39
   5  -6 -10   -1.47    1.76
  -5  -6  10   -5.60    3.89
   5  -6 -10    1.06    1.58
   5   6 -10    5.80    4.19
   5  -6 -10    2.79    2.67
  -5   6   9   -3.42    3.14
   5  -6  -9   -0.95    1.46
  -5  -6   9    0.24    1.24
   5  -6  -9   -5.48    3.20
   5   6  -9   -1.91    2.64
   5  -6  -9    2.17    2.32
  -5  -6   8    0.53    1.33
   5  -6  -8    2.31    1.50
   5  -6  -8   -1.99    2.10
   5  -6  -8    1.64    2.09
   5   6  -8   -0.56    1.83
  -5  -6   7   -0.84    1.72
   5  -6  -7    1.40    1.81
   5  -6  -7   -1.02    1.63
   5  -6  -7   -0.19    1.11
   5   6  -7    1.59    2.41
   5  -6  -6    1.83    1.97
  -5  -6   6    0.02    1.84
   5  -6  -6    3.03    2.98
   5  -6  -6   -1.03    1.62
   5   6  -6   -3.33    3.20
   5   6  -5   -0.55    1.53
   5  -6  -5   -2.93    2.44
  -5  -6   5   -0.38    1.51
   5  -6  -5   -0.06    1.12
   5  -6  -5   -1.36    2.76
   5   6  -4    2.86    2.92
  -5  -6   4   -0.30    1.49
   5  -6  -4   -0.30    1.16
   5  -6  -4    1.72    2.50
   5  -6  -4   -0.85    1.03
   5   6  -3   -1.57    2.33
   5  -6  -3   -1.82    2.00
   5  -6  -3   -0.86    1.73
   5  -6  -3   -0.05    1.00
   5   6  -2   -2.19    2.68
   5  -6  -2   -0.52    1.19
   5  -6  -2    0.62    1.45
   5  -6  -2   -0.36    1.49
   5   6  -1    8.99    4.99
   5  -6  -1    4.94    3.36
   5  -6  -1    4.42    2.71
   5  -6  -1    4.28    3.03
   5   6   0    0.18    1.22
   5  -6   0    1.88    2.01
   5  -6   0    2.11    2.65
   5  -6   0   -0.81    1.42
   5  -6   1   -0.82    1.58
   5   6   1    2.73    2.88
   5  -6   2   10.06    4.69
   5   6   2    7.31    5.63
   5  -6   3   -1.84    2.04
   5   6   3    0.71    1.79
   5  -6   4   10.12    4.56
   5   6   4    3.38    2.54
   5  -6   5    5.55    3.50
  -5  -6  -5   -2.08    2.04
   5  -6   6   12.28    5.02
  -5  -6  -6    4.90    3.18
   5  -6   7   -0.04    1.22
  -5   6  -7    0.17    1.17
  -5  -6  -7   -0.73    1.36
   5  -6   8   -3.46    2.86
  -5   6  -8   -2.03    2.33
  -5  -6  -8    2.05    2.22
   5  -6   9   -0.08    1.12
  -5   6  -9   -2.06    2.36
  -5  -6  -9    4.08    3.08
   5  -6  10    3.15    2.70
  -5   6 -10   -1.08    1.75
  -5  -6 -10   -0.54    1.35
   5  -6  11   -0.20    1.27
  -5   6 -11   -1.74    2.23
   5  -6  12   -0.22    2.41
  -5   6 -12   -5.29    3.66
  -5  -6 -12   -0.94    1.86
   5  -6  13    0.43    1.26
  -5   6 -13   -2.38    2.49
  -5  -6 -13    2.98    2.93
  -5   6 -14    3.32    2.93
  -5  -6 -14   -1.94    2.52
  -5   6 -15    5.55    3.82
  -5  -6 -15   -3.75    3.42
   5  -7 -10   -4.81    3.59
   5   7  -9    4.64    4.09
   5  -7  -9    2.24    2.60
   5   7  -8   -5.08    4.22
   5  -7  -8   -2.62    2.63
   5   7  -7    2.97    3.27
   5  -7  -7    0.22    1.02
   5  -7  -7    3.51    2.92
   5  -7  -7    3.21    2.84
   5   7  -6    4.47    3.98
   5  -7  -6   -0.11    0.94
   5  -7  -6    2.13    2.32
   5   7  -5    0.34    1.46
   5  -7  -5   -0.05    2.18
   5  -7  -5    6.68    4.20
   5  -7  -5    2.59    2.56
   5   7  -4   -1.16    2.25
   5  -7  -4    0.52    1.29
   5  -7  -4   -1.39    2.15
   5  -7  -4    3.39    2.82
   5   7  -3   -1.61    2.53
   5  -7  -3   -0.41    1.52
   5  -7  -3    3.32    2.81
   5   7  -2   -2.60    3.07
   5  -7  -2   -3.00    3.03
   5  -7  -2   -2.24    2.39
   5   7  -1   -2.25    2.80
   5  -7  -1    4.30    3.76
   5  -7  -1    1.06    1.91
   5   7   0    0.94    2.02
   5  -7   0    0.85    2.00
   5  -7   0   -1.30    2.06
   5   7   1   -3.31    3.53
   5  -7   1    1.39    2.30
   5  -7   1   -2.85    2.71
   5   7   2   -2.74    3.22
   5  -7   2   -2.44    3.13
   5  -7   2   -0.54    1.60
   5   7   3   -1.75    2.47
   5  -7   3    3.06    2.86
   5  -7   4    9.06    4.57
  -6   0  29    2.95    2.82
  -6   0  28    6.34    4.27
  -6   0  28   15.08    6.20
  -6   0  27   -2.42    2.68
  -6   0  27    2.27    2.39
   6   0 -27    1.01    1.67
  -6   0  26    0.59    1.50
  -6   0  26    2.97    2.28
   6   0 -26    6.73    3.78
  -6   0  25    3.80    3.07
  -6   0  25   -0.48    1.31
   6   0 -25   -2.14    2.14
  -6   0  24    4.13    2.83
   6   0 -24    7.03    3.74
  -6   0  23    0.76    1.49
   6   0 -23    0.03    1.67
  -6   0  22   24.26    6.76
   6   0 -22   31.36    7.22
  -6   0  21   -2.29    2.19
   6   0 -21   -1.24    0.93
  -6   0  20   33.83    7.35
   6   0 -20   55.48    9.33
  -6   0  19    0.21    0.97
   6   0 -19   -3.14    2.22
  -6   0  18    5.24    2.76
   6   0 -18    5.08    2.62
  -6   0  17    2.76    2.75
   6   0 -17   -3.23    2.09
  -6   0  16   94.66   10.52
   6   0 -16   74.93    9.51
  -6   0  15   -0.72    1.22
   6   0 -15   -1.23    1.28
  -6   0  14    7.88    2.67
   6   0 -14    5.38    2.26
  -6   0  13   -0.08    0.99
   6   0 -13    0.28    1.04
  -6   0  12  212.85    6.74
  -6   0  12  217.46   13.56
   6   0 -12  198.12   13.51
  -6   0  11    0.40    0.39
  -6   0  11    1.04    1.15
   6   0 -11   -0.18    1.05
  -6   0  10  191.24    6.13
  -6   0  10  188.07   11.46
   6   0 -10  202.26   13.12
  -6   0   9    0.32    0.35
  -6   0   9   -0.09    0.67
  -6   0   8  783.07   13.36
  -6   0   8  834.60   25.74
  -6   0   7   -0.21    0.91
   6   0  -7   -1.00    0.92
  -6   0   7   -0.08    0.16
   6   0  -7   -0.32    0.63
  -6   0   6  444.10   17.61
   6   0  -6  415.07   17.08
  -6   0   6  421.24   14.30
  -6   0   6  424.50    7.66
   6   0  -6  429.01   15.41
  -6   0   5    0.08    0.61
   6   0  -5   -0.34    0.40
  -6   0   5    0.39    0.47
   6   0  -5   -0.06    0.59
   6   0  -4  453.33   17.07
  -6   0   4  471.93   17.07
  -6   0   4  455.04   14.37
   6   0  -4  441.59   14.90
  -6   0   3    0.29    1.04
   6   0  -3   -0.49    0.81
  -6   0   3    0.52    0.57
   6   0  -3    0.94    0.92
   6   0  -3   -0.45    0.56
  -6   0   3   -0.37    0.67
   6   0  -2 1244.94   28.14
  -6   0   2 1209.50   27.29
  -6   0   2 1242.49   23.62
   6   0  -2 1238.33   21.12
   6   0  -2 1219.57   23.85
  -6   0   2 1271.17   22.91
  -6   0   1    0.14    0.89
   6   0  -1    0.65    0.81
  -6   0   1    0.05    0.45
   6   0  -1   -0.25    0.40
  -6   0   1   -0.50    0.55
   6   0  -1    0.51    0.74
   6   0   0   60.33    6.49
  -6   0   0   61.65    6.29
  -6   0   0   60.77    4.74
   6   0   0   59.31    4.62
  -6   0   0   62.26    5.39
  -6   0   0   54.76    4.86
   6   0   0   60.89    5.30
   6   0   1    0.29    0.46
  -6   0  -1   -0.79    0.66
   6   0   1   -0.03    1.06
  -6   0  -1    0.27    0.44
   6   0   1   -0.45    0.49
  -6   0  -1    0.24    0.59
  -6   0  -1   -0.01    0.33
  -6   0  -2  184.85   11.87
  -6   0  -2  186.45    8.62
   6   0   2  183.90   12.08
  -6   0  -2  187.18    9.71
   6   0   2  186.41    8.57
   6   0   2  183.19    9.11
  -6   0  -2  181.76    8.94
   6   0   2  192.39    9.83
  -6   0  -2  181.52    9.53
  -6   0  -3   -0.26    0.48
  -6   0  -3   -0.01    0.68
   6   0   3   -0.18    0.54
  -6   0  -3    0.20    0.97
   6   0   3    0.48    0.86
   6   0   3    1.66    0.85
  -6   0  -3   -0.29    0.33
  -6   0  -4  218.14    9.61
  -6   0  -4  218.15   13.66
   6   0   4  204.61   13.71
   6   0   4  217.11    9.85
   6   0   4  211.38   10.85
  -6   0  -4  210.91   10.45
  -6   0  -4  206.93   11.20
  -6   0  -5    0.35    0.55
  -6   0  -5   -0.75    1.05
   6   0   5   -0.59    0.47
  -6   0  -5    0.46    1.52
   6   0   5   -0.65    0.92
   6   0   5   -0.03    0.80
   6   0   5   -0.54    0.69
  -6   0  -5    1.02    1.03
  -6   0  -6  153.40    8.50
   6   0   6  147.38    8.98
  -6   0  -6  150.23   12.49
   6   0   6  138.80    8.39
   6   0   6  151.68   10.30
  -6   0  -6  151.42    9.68
  -6   0  -6  161.14   11.16
  -6   0  -7    0.58    0.93
   6   0   7   -0.13    0.68
  -6   0  -7    0.34    0.61
   6   0   7    0.30    0.63
  -6   0  -7   -0.42    1.61
  -6   0  -8    1.34    0.86
   6   0   8    1.01    0.50
   6   0   8    0.00    0.71
  -6   0  -8    0.48    1.78
  -6   0  -9   -0.14    0.36
   6   0   9    0.13    0.59
   6   0   9    1.39    1.58
  -6   0  -9   -0.70    1.05
   6   0  10  172.85   12.00
  -6   0 -10  168.82    9.75
   6   0  10  179.02   13.18
  -6   0 -10  170.98   15.79
   6   0  11   -0.04    0.62
  -6   0 -11   -0.05    0.32
   6   0  11   -0.65    0.88
  -6   0 -11    0.62    1.38
   6   0  12  101.95   10.27
   6   0  12  101.08   10.96
  -6   0 -12  108.77   13.73
   6   0  13    0.26    1.05
   6   0  13    0.22    1.78
  -6   0 -13   -0.75    2.13
   6   0  14   14.83    4.21
   6   0  14   12.97    4.31
  -6   0 -14   19.83    6.10
   6   0  15   -0.41    0.82
   6   0  15    1.83    2.04
  -6   0 -15   -2.25    2.27
   6   0  16   30.89    6.51
   6   0  16   37.44    7.43
  -6   0 -16   31.54    8.03
   6   0  17    0.67    1.72
   6   0  17   -0.26    1.43
  -6   0 -17    1.56    2.01
   6   0  18   38.09    7.73
   6   0  18   28.47    6.97
  -6   0 -18   31.77    8.72
   6   0  19   -2.22    2.01
   6   0  19   -0.59    1.13
  -6   0 -19    0.52    1.49
   6   0  20    4.73    2.49
   6   0  20    1.11    2.43
  -6   0 -20    7.20    4.39
   6   0  21    3.02    2.48
   6   0  21    0.76    1.62
  -6   0 -21    1.17    1.24
   6   0  22   11.04    4.73
   6   0  22   13.15    5.29
  -6   0 -22    4.02    3.63
   6   0  23    4.94    3.35
   6   0  23    0.73    3.29
  -6   0 -23    8.18    5.07
   6   0  24   15.28    6.04
   6   0  24   16.62    6.15
  -6   0 -24   21.03    8.34
   6   0  25    5.40    3.73
   6   0  25    3.78    3.55
  -6   0 -25    2.23    2.86
   6   0  26   -3.82    3.22
   6   0  26    3.15    3.07
  -6   0 -26    0.25    1.57
   6   0  27    2.16    2.65
  -6   0 -27   -3.40    3.77
   6   0  27    3.01    3.56
   6  -1 -30    2.77    2.80
  -6   1  29   -2.25    2.51
   6  -1 -29   -1.89    2.32
  -6   1  28   -2.39    2.83
  -6  -1  28    3.94    3.33
  -6   1  28   -1.44    2.01
   6   1 -28    3.94    3.23
   6  -1 -28   -0.51    1.39
  -6   1  27   -2.14    2.70
  -6  -1  27    1.81    2.22
  -6   1  27   -3.26    2.82
   6  -1 -27    5.47    3.73
  -6   1  26    2.43    2.73
  -6  -1  26    3.02    2.81
  -6   1  26   -1.78    2.06
   6  -1 -26    0.80    1.62
  -6   1  25    2.61    2.72
  -6  -1  25    0.65    1.62
  -6   1  25    0.45    1.23
   6  -1 -25    4.39    3.25
  -6   1  24   16.94    6.71
  -6  -1  24   14.95    5.54
  -6   1  24    7.91    3.60
   6  -1 -24    9.44    4.79
  -6   1  23   17.46    6.29
  -6  -1  23   12.74    4.87
  -6   1  23   13.82    4.82
   6  -1 -23    9.23    4.61
  -6  -1  22    1.33    1.67
  -6   1  22    1.08    2.27
  -6   1  22    0.90    1.88
   6   1 -22    2.34    1.71
   6  -1 -22   -0.89    1.54
  -6  -1  21   13.99    4.83
  -6   1  21   13.35    5.20
  -6   1  21   12.27    4.57
   6   1 -21   12.23    3.83
   6  -1 -21   13.27    4.99
  -6  -1  20   30.60    6.59
  -6   1  20   39.30    8.62
  -6   1  20   36.08    7.32
   6   1 -20   30.22    6.16
   6  -1 -20   30.57    7.31
  -6   1  19   53.40    9.79
  -6  -1  19   54.77    8.65
  -6  -1  19   52.58    5.94
  -6   1  19   55.62    8.71
   6  -1 -19   56.12    9.87
   6   1 -19   36.97    6.59
  -6  -1  18    1.50    1.63
  -6   1  18    2.00    2.36
  -6  -1  18    1.15    0.99
  -6   1  18    0.02    1.46
   6   1 -18    0.79    1.11
   6  -1 -18    0.63    1.23
  -6  -1  17    2.20    1.79
  -6   1  17   -0.55    1.01
  -6  -1  17    0.77    0.99
  -6   1  17   -0.50    0.97
   6   1 -17   -0.65    1.02
  -6   1  16   -0.93    1.37
  -6  -1  16    4.87    2.50
  -6  -1  16    1.67    0.98
  -6   1  16    0.92    1.11
   6  -1 -16    1.92    0.77
   6   1 -16    2.20    1.69
   6   1 -16    3.00    1.72
   6  -1 -16    1.26    1.08
  -6   1  15   74.83    9.80
  -6  -1  15   69.09    6.50
  -6   1  15   61.43    7.79
   6  -1 -15   58.63    4.44
   6   1 -15   65.66    9.06
   6   1 -15   54.68    6.88
   6  -1 -15   59.45    9.09
  -6   1  14    4.83    2.34
  -6  -1  14    3.30    1.28
   6  -1 -14    5.66    1.31
   6  -1 -14    2.89    1.92
   6   1 -14    5.24    2.65
   6   1 -14    3.66    1.63
  -6   1  13   22.61    5.04
  -6  -1  13   20.07    3.47
   6  -1 -13   18.20    2.39
   6  -1 -13   20.82    5.08
   6   1 -13   16.47    4.27
   6   1 -13   16.52    3.49
  -6   1  12    3.70    1.87
  -6  -1  12    3.82    1.52
   6  -1 -12    5.30    1.27
   6  -1 -12    7.07    2.81
   6   1 -12    5.49    2.46
   6   1 -12    5.70    2.00
  -6  -1  11   -0.42    0.56
  -6   1  11   -0.59    1.15
   6  -1 -11    0.69    1.01
   6  -1 -11    0.01    0.39
   6   1 -11    0.56    1.47
   6   1 -11    1.01    0.98
  -6  -1  10   -0.21    1.33
  -6  -1  10    0.51    1.15
  -6   1  10    2.82    1.91
   6   1 -10    1.42    1.16
   6  -1 -10    0.53    0.22
   6   1 -10   -0.80    0.99
   6  -1 -10    0.01    1.43
  -6  -1   9  279.03   16.51
  -6   1   9  323.96   16.00
  -6  -1   9  294.31   13.50
  -6  -1   9  304.00    6.84
   6  -1  -9  301.69    9.48
   6   1  -9  296.65   16.68
   6   1  -9  316.69   12.72
  -6  -1   8  152.61   11.86
   6  -1  -8  133.39    9.74
  -6   1   8  130.79    9.68
   6  -1  -8  147.21    9.05
  -6  -1   8  123.05    5.12
   6  -1  -8  143.37    6.49
   6   1  -8  135.59   11.07
  -6  -1   7   -0.84    1.51
  -6   1   7    2.79    1.54
   6  -1  -7    3.11    1.56
  -6   1   7    2.27    0.96
   6  -1  -7    1.64    1.08
   6  -1  -7    1.60    0.71
   6   1  -7    2.34    1.70
  -6   1   6   93.19    7.33
  -6  -1   6   93.75    8.80
  -6   1   6   88.02    7.15
   6  -1  -6   90.69    7.33
   6  -1  -6   96.05    7.26
   6  -1  -6   86.36    5.04
  -6   1   6   89.36    5.96
   6   1  -6   96.89    8.97
  -6   1   5    0.96    0.71
  -6   1   5    2.34    1.13
   6  -1  -5    2.09    1.02
  -6   1   5    2.02    0.63
  -6  -1   5    0.61    0.96
  -6   1   5    2.43    1.14
   6  -1  -5    2.49    1.48
  -6   1   5    2.29    1.47
   6  -1  -5    2.40    0.88
  -6  -1   5    0.62    1.18
   6   1  -5    0.90    0.88
  -6   1   4   21.16    3.27
  -6   1   4   26.59    3.46
   6  -1  -4   20.19    3.21
  -6  -1   4   25.79    4.43
   6   1  -4   17.90    3.78
  -6   1   4   17.61    2.11
   6  -1  -4   19.14    3.23
  -6   1   4   18.06    3.58
   6  -1  -4   23.29    2.67
  -6   1   4   23.01    3.05
   6   1  -4   20.96    4.12
  -6  -1   4   19.69    3.67
   6  -1  -3  180.48    9.40
  -6   1   3  184.42    9.13
  -6   1   3  186.67    8.42
  -6  -1   3  173.20   11.39
   6   1  -3  173.55   11.70
  -6   1   3  176.04    7.09
  -6   1   3  184.27   11.54
   6  -1  -3  188.95   10.57
  -6   1   3  176.30    8.52
   6  -1  -3  185.03    6.65
   6   1  -3  177.51   11.83
  -6  -1   3  183.02   11.42
   6   1  -2  740.72   24.25
   6  -1  -2  743.64   19.00
  -6   1   2  751.14   15.41
  -6   1   2  757.87   18.22
  -6  -1   2  763.77   24.14
  -6   1   2  754.75   15.60
   6  -1  -2  754.74   21.54
  -6   1   2  736.41   23.33
  -6   1   2  765.94   17.61
   6   1  -2  742.69   23.95
   6  -1  -2  731.59   12.09
  -6  -1   2  759.95   23.43
  -6  -1   1  168.13   11.41
   6   1  -1  164.79   11.63
   6  -1  -1  173.91    9.45
  -6   1   1  172.11    6.64
  -6   1   1  161.98    8.50
  -6   1   1  162.41    7.67
  -6   1   1  154.63   10.81
   6  -1  -1  168.02   10.48
  -6   1   1  163.53    8.20
  -6  -1   1  167.29   11.09
   6   1  -1  163.03   11.23
  -6   1   0   55.08    5.08
   6   1   0   56.96    6.92
  -6  -1   0   64.34    7.05
  -6   1   0   62.17    3.52
   6  -1   0   59.53    5.68
  -6   1   0   56.90    4.76
  -6  -1   0   62.69    4.20
   6  -1   0   56.85    2.78
  -6   1   0   57.55    4.86
   6  -1   0   60.03    6.40
  -6  -1   0   56.20    6.44
   6   1   0   53.38    6.55
  -6   1  -1  636.43   18.30
  -6  -1  -1  644.08   23.03
   6   1   1  648.04   23.97
  -6   1  -1  661.33   17.04
   6  -1   1  644.80   19.57
  -6  -1  -1  653.93   13.10
   6  -1   1  665.42   21.70
  -6  -1  -1  649.67   20.52
  -6   1  -1  688.47   17.06
   6  -1   1  661.56   12.02
  -6  -1  -1  654.04   22.37
   6   1   1  664.93   23.33
  -6  -1  -2  443.66   18.54
  -6  -1  -2  442.82   19.72
   6  -1   2  453.35   17.10
   6   1   2  474.97   20.95
  -6   1  -2  437.80   15.88
  -6   1  -2  456.90   14.76
   6  -1   2  447.76   18.28
  -6   1  -2  450.59   14.18
  -6  -1  -2  445.05   10.72
  -6  -1  -2  457.82   17.58
   6  -1   2  460.97   11.47
  -6  -1  -2  448.88   18.99
  -6   1  -2  434.41    8.76
   6   1   2  469.32   19.87
  -6  -1  -3  118.15    9.68
  -6   1  -3  116.88    8.65
  -6  -1  -3  125.37   10.76
  -6   1  -3  116.30    7.79
   6  -1   3  113.23    8.96
   6   1   3  128.45   11.33
  -6  -1  -3  108.57    5.31
   6  -1   3  117.43    9.65
  -6  -1  -3  114.34    9.00
   6  -1   3  119.36    6.57
   6   1   3  120.56   10.24
  -6   1  -3  119.95    5.69
  -6  -1  -3  104.64    9.58
  -6  -1  -4   55.12    6.68
  -6  -1  -4   47.61    6.75
  -6   1  -4   55.00    6.36
  -6   1  -4   58.18    5.72
   6   1   4   56.87    6.64
  -6  -1  -4   56.94    3.88
  -6  -1  -4   55.81    6.50
   6  -1   4   56.03    4.92
   6   1   4   57.05    7.28
  -6  -1  -4   55.67    7.14
   6   1   5   31.91    5.26
  -6  -1  -5   31.14    5.44
  -6  -1  -5   27.86    4.87
   6   1   5   23.20    4.25
   6  -1   5   30.94    3.91
  -6  -1  -5   23.02    5.13
  -6   1  -5   36.57    5.52
  -6  -1  -6   20.72    4.25
   6   1   6   14.42    3.49
   6  -1   6   16.69    1.83
   6   1   6   14.28    3.51
   6  -1   6   18.31    3.26
  -6  -1  -6   15.44    4.50
  -6   1  -6   17.50    4.12
   6   1   7  507.27   22.19
  -6  -1  -7  524.15   22.06
   6  -1   7  508.11   12.45
   6   1   7  515.54   21.89
   6   1   7  541.60    7.47
   6  -1   7  530.37   18.51
  -6   1  -7  552.89   23.76
  -6  -1  -7  514.29   25.56
   6   1   8  231.69   15.29
   6  -1   8  226.11    9.31
   6   1   8  230.15    5.28
   6   1   8  229.91   15.10
   6  -1   8  228.45   12.93
  -6  -1  -8  228.47   17.69
  -6   1  -8  231.93   16.31
   6   1   9  342.12   19.28
   6  -1   9  344.59   12.88
   6   1   9  350.68    7.64
   6   1   9  380.29   20.07
   6  -1   9  360.68   16.92
  -6  -1  -9  367.09   23.04
  -6   1  -9  360.51   21.14
   6  -1  10    0.64    0.35
   6   1  10   -0.25    1.34
   6   1  10    0.99    1.17
   6   1  10   -0.04    0.49
   6  -1  10    0.67    1.15
  -6  -1 -10    2.11    2.25
   6  -1  11    6.07    2.05
   6   1  11    8.94    3.40
   6   1  11    9.04    3.11
   6  -1  11   10.88    3.42
  -6  -1 -11    8.30    4.33
  -6   1 -11    8.40    3.32
   6   1  12   48.80    8.00
   6  -1  12   44.39    5.63
   6   1  12   44.39    7.72
   6  -1  12   54.65    7.62
  -6  -1 -12   67.85   10.96
  -6   1 -12   51.45    8.93
   6  -1  13    3.85    1.89
   6   1  13    3.93    2.74
   6   1  13    0.52    1.15
   6  -1  13    3.28    2.22
  -6  -1 -13    1.95    2.06
  -6   1 -13    3.11    2.37
   6  -1  14   17.49    3.92
   6   1  14   18.60    5.31
   6   1  14   14.55    4.79
   6  -1  14   24.71    5.37
  -6  -1 -14   21.39    6.45
  -6   1 -14   15.74    5.16
   6  -1  15   11.42    3.35
   6   1  15   14.04    4.72
   6   1  15   10.03    3.91
   6  -1  15   12.90    4.02
  -6  -1 -15   11.46    4.77
   6   1  16    6.52    3.34
   6  -1  16    2.27    1.66
   6   1  16    8.51    3.83
   6  -1  16    6.58    3.04
  -6  -1 -16    2.29    2.72
   6   1  17    2.69    2.83
   6  -1  17   -0.61    1.04
   6   1  17   -5.22    3.10
   6  -1  17    1.86    1.44
  -6  -1 -17   -1.59    3.02
   6   1  18    6.10    3.40
   6  -1  18    3.22    2.04
   6   1  18   -1.99    2.11
   6  -1  18    1.89    2.04
  -6  -1 -18    6.64    4.26
   6   1  19    1.40    1.86
   6  -1  19    1.87    2.00
   6   1  19    0.42    2.07
   6  -1  19    3.23    2.43
  -6  -1 -19   -0.65    2.61
   6   1  20   -0.56    1.32
   6  -1  20    1.91    1.88
   6   1  20    4.68    3.15
   6  -1  20    2.72    2.50
  -6  -1 -20    5.46    3.83
   6   1  21    2.54    2.36
   6  -1  21   -0.70    1.25
   6   1  21    3.54    2.85
   6  -1  21   -0.88    1.37
  -6  -1 -21    0.73    2.70
   6  -1  22    0.84    1.76
   6   1  22   -3.50    2.93
  -6  -1 -22   -0.47    1.54
   6   1  22   -2.31    2.50
   6  -1  22   -1.94    2.24
   6   1  23    6.89    4.20
   6  -1  23    8.47    4.03
  -6   1 -23    1.15    2.20
  -6  -1 -23   10.31    5.74
   6   1  23    1.82    2.34
   6  -1  23    4.50    3.58
  -6   1 -23    2.22    1.52
   6   1  24    5.39    3.85
   6  -1  24   -2.39    2.36
  -6  -1 -24    2.81    3.38
  -6   1 -24   10.15    5.73
   6   1  24    5.59    3.83
   6  -1  24   -3.07    2.81
  -6   1 -24   10.13    3.60
   6   1  25   21.00    7.60
  -6  -1 -25   15.23    7.02
  -6   1 -25   19.20    8.01
   6   1  25   16.33    6.68
   6  -1  25   14.74    6.20
  -6   1 -25   10.15    3.58
   6   1  26    4.11    3.76
  -6  -1 -26    5.07    4.29
  -6   1 -26    2.61    3.27
   6   1  26   -0.46    1.46
   6  -1  26    5.31    3.89
  -6   1 -26    3.66    2.24
   6   1  27   12.95    6.89
   6  -1  27    6.66    4.54
  -6   1 -27    4.17    3.99
   6   1  28    0.88    1.99
   6   1  29    3.84    3.69
  -6   2  29    8.34    5.00
  -6  -2  28    0.58    1.42
  -6   2  28   -2.32    2.46
   6  -2 -28   -1.01    1.88
  -6   2  27    5.20    4.33
  -6  -2  27    5.06    3.43
  -6   2  27    5.95    3.81
   6   2 -27    6.48    4.16
   6  -2 -27    4.63    4.27
  -6  -2  26    4.87    3.18
  -6   2  26    3.96    3.66
  -6   2  26    3.52    2.95
   6   2 -26    2.06    2.64
   6  -2 -26    3.47    3.13
  -6  -2  25    4.95    3.21
  -6   2  25    3.21    3.23
  -6   2  25    1.80    2.05
   6   2 -25    3.38    2.90
   6  -2 -25    2.15    2.53
  -6  -2  24    1.72    1.96
  -6   2  24    3.86    2.31
  -6   2  24    6.70    3.67
   6   2 -24    0.80    1.79
   6  -2 -24   -1.98    2.39
  -6  -2  23   10.42    4.28
  -6   2  23   11.41    5.49
  -6   2  23   16.47    5.77
   6   2 -23    8.55    4.53
   6  -2 -23    4.54    3.42
  -6  -2  22    9.46    4.11
  -6   2  22   11.85    5.50
  -6  -2  22   10.51    3.38
  -6   2  22   12.80    4.63
   6   2 -22   17.25    6.00
   6  -2 -22    7.90    4.31
  -6  -2  21   19.08    5.37
  -6   2  21   16.48    6.13
  -6  -2  21   19.41    4.49
  -6   2  21   22.33    5.97
   6   2 -21   21.14    6.94
   6  -2 -21   18.93    6.38
  -6   2  20   17.52    6.27
  -6  -2  20    9.56    3.58
  -6  -2  20   15.44    3.99
  -6   2  20   13.16    4.63
   6   2 -20   10.77    4.54
   6  -2 -20   13.07    5.43
  -6   2  19    3.73    3.40
  -6  -2  19   -0.31    0.74
  -6   2  19    2.76    1.75
   6   2 -19   -1.36    1.76
   6  -2 -19   -1.72    2.06
  -6   2  18    2.11    2.10
  -6  -2  18    0.77    0.81
  -6   2  18    3.01    1.26
   6   2 -18    5.34    3.29
   6  -2 -18    0.96    1.59
  -6   2  17   25.64    7.10
  -6  -2  17   24.08    4.85
  -6   2  17   17.48    4.57
   6   2 -17   20.16    6.35
   6  -2 -17    9.87    4.43
  -6   2  16   22.58    6.34
  -6  -2  16   23.61    4.88
  -6   2  16   22.03    5.03
   6   2 -16   26.53    6.54
   6  -2 -16   16.70    5.37
  -6   2  15   13.74    4.84
  -6  -2  15   12.85    3.61
  -6   2  15   19.14    4.43
   6  -2 -15    7.48    3.66
   6   2 -15   13.68    4.54
  -6   2  14   30.27    6.85
  -6  -2  14   20.92    4.59
   6  -2 -14   21.69    1.51
   6  -2 -14   20.19    1.76
  -6   2  14   22.06    4.62
   6  -2 -14   22.19    5.87
   6   2 -14   23.12    5.91
  -6   2  13    0.16    0.86
  -6  -2  13   -0.66    0.94
   6  -2 -13   -0.01    0.14
   6  -2 -13    0.38    0.35
  -6   2  13   -1.57    1.23
   6  -2 -13   -0.71    1.55
  -6  -2  13   -0.46    0.57
   6   2 -13    1.29    1.88
  -6   2  12   29.82    6.53
  -6  -2  12   24.64    4.93
   6  -2 -12   29.95    2.30
   6  -2 -12   28.49    4.29
  -6  -2  12   27.89    3.18
  -6   2  12   37.28    5.48
   6  -2 -12   26.08    6.20
   6   2 -12   33.59    6.79
  -6   2  11   16.88    4.83
  -6  -2  11   15.66    4.43
  -6  -2  11   12.02    3.48
   6  -2 -11   12.08    1.55
   6  -2 -11   10.33    2.56
   6  -2 -11   15.73    3.32
  -6   2  11   12.59    3.03
   6   2 -11   16.83    4.73
   6  -2 -11   15.44    4.63
  -6  -2  11   14.13    2.44
  -6  -2  10   71.78    9.14
  -6   2  10   64.18    8.82
   6  -2 -10   65.89    3.84
  -6  -2  10   58.76    7.68
   6  -2 -10   66.17    6.39
  -6  -2  10   73.81    5.75
   6  -2 -10   69.76    6.96
  -6   2  10   69.24    6.66
   6   2 -10   75.74    9.78
   6  -2 -10   61.20    9.05
  -6   2   9    2.13    1.96
   6  -2  -9    2.93    1.40
  -6  -2   9    0.18    1.22
   6  -2  -9    1.82    0.67
   6  -2  -9    1.27    0.84
  -6  -2   9    0.87    0.71
   6  -2  -9    0.79    0.44
  -6   2   9    1.83    1.16
   6   2  -9    3.01    2.16
   6  -2  -8   21.92    3.70
  -6   2   8   14.79    3.95
  -6  -2   8   23.38    5.05
   6  -2  -8   15.28    2.10
   6  -2  -8   16.80    3.54
  -6  -2   8   16.37    2.96
  -6   2   8   15.48    2.70
   6  -2  -8   17.27    3.27
   6   2  -8   19.72    4.92
   6  -2  -7  156.56    9.20
  -6   2   7  162.28   12.64
  -6  -2   7  163.68   12.75
   6  -2  -7  170.30    7.33
  -6   2   7  171.43   11.01
  -6  -2   7  163.06    9.45
   6  -2  -7  171.01   11.31
   6  -2  -7  162.69   10.02
  -6   2   7  165.52    8.17
   6   2  -7  180.80   14.62
  -6   2   6  655.67   24.57
   6  -2  -6  684.43   18.08
  -6  -2   6  674.18   25.54
   6  -2  -6  685.94   15.57
  -6  -2   6  664.12   19.36
  -6   2   6  683.79   22.03
   6  -2  -6  706.50   23.54
   6  -2  -6  725.89   21.01
  -6   2   6  686.15   14.87
   6   2  -6  672.44   28.01
  -6   2   5   45.54    6.16
  -6  -2   5   46.48    6.58
   6  -2  -5   52.46    5.57
   6  -2  -5   48.79    4.50
   6  -2  -5   46.25    4.22
   6  -2  -5   51.83    6.58
   6  -2  -5   41.04    4.94
  -6   2   5   42.90    5.54
   6   2  -5   59.36    8.27
   6   2  -5   44.14    2.93
  -6   2   4    0.21    1.00
   6  -2  -4    0.09    0.47
  -6  -2   4    1.25    0.90
   6  -2  -4    1.16    0.61
   6  -2  -4    1.62    0.90
   6  -2  -4    0.69    1.41
  -6   2   4    1.35    1.10
   6   2  -4    5.23    2.76
   6   2  -4    0.51    0.43
  -6   2   3  102.48    8.52
   6  -2  -3   96.07    5.72
  -6   2   3   91.92    5.13
   6  -2  -3   98.04    6.92
  -6  -2   3  105.85    9.70
   6  -2  -3  100.49    6.75
   6  -2  -3  107.07    9.92
  -6   2   3   87.68    7.85
   6  -2  -3   91.79    5.67
   6   2  -3   91.60    5.72
   6   2  -3  100.23   10.58
  -6   2   2    1.38    1.19
  -6   2   2    0.12    0.33
   6  -2  -2    0.11    0.31
  -6   2   2    0.12    0.72
  -6  -2   2   -0.55    1.25
   6  -2  -2   -0.05    0.49
   6  -2  -2   -0.17    0.34
   6  -2  -2   -0.95    1.42
  -6   2   2    1.08    1.01
   6   2  -2   -0.32    0.59
   6   2  -2   -0.39    1.94
   6  -2  -2    0.09    0.25
  -6   2   1  366.32   14.22
   6  -2  -1  376.79   12.10
  -6   2   1  364.36    9.48
  -6  -2   1  402.29   19.15
   6  -2  -1  364.62   13.80
   6  -2  -1  357.35   10.88
  -6   2   1  369.13   15.71
  -6   2   1  378.08   16.35
   6  -2  -1  363.03   18.98
   6   2  -1  350.42   13.30
   6   2  -1  398.36   21.25
  -6  -2   0  228.29   14.68
  -6   2   0  216.21   10.02
   6  -2   0  215.63    8.71
  -6   2   0  221.50    7.78
   6  -2   0  215.48   10.88
   6  -2   0  207.88    8.63
  -6   2   0  209.85   12.08
   6  -2   0  220.22   15.08
  -6   2   0  218.02   12.53
   6   2   0  223.38   11.41
   6   2   0  220.35   16.04
   6   2   1   15.18    4.26
  -6   2  -1   16.38    2.25
  -6   2  -1   17.07    2.55
   6  -2   1   15.56    2.17
  -6   2  -1   16.46    3.50
  -6  -2  -1   15.80    3.83
   6  -2   1   13.14    2.90
   6  -2   1   12.42    3.65
  -6   2  -1   16.80    3.63
   6   2   1   11.45    2.75
  -6   2  -2  405.73   12.86
   6  -2   2  391.24   10.03
  -6  -2  -2  403.78   20.18
   6  -2   2  409.48   15.82
  -6   2  -2  395.52   17.14
   6   2   2  415.06   22.40
   6   2   2  393.93   17.13
   6  -2   3   89.86    4.49
  -6  -2  -3   91.72    9.91
   6  -2   3   91.44    7.69
  -6   2  -3   93.18    6.88
  -6   2  -3   93.30    8.43
  -6   2  -3   93.04    4.28
   6   2   3   88.36    8.55
   6   2   3   71.30    9.34
  -6  -2  -4  133.67   12.32
   6  -2   4  138.10    5.36
  -6   2  -4  138.95    9.11
   6  -2   4  144.27    9.91
  -6   2  -4  143.92   10.49
   6   2   4  139.45   13.25
  -6   2  -4  147.91    6.39
   6   2   5    3.66    2.29
   6  -2   5    2.00    0.71
  -6   2  -5    1.13    1.05
   6  -2   5    5.06    2.16
  -6  -2  -5    3.23    1.77
  -6  -2  -5    3.07    0.62
  -6   2  -5    3.85    1.60
  -6   2  -5    4.48    1.24
   6  -2   6  464.73   11.08
   6   2   6  449.60   24.21
  -6  -2  -6  472.34   24.65
  -6   2  -6  470.23   19.64
   6  -2   6  438.28   18.31
  -6   2  -6  467.65   19.10
  -6   2  -6  460.98   13.39
   6   2   7  415.02   23.79
   6  -2   7  439.59    8.84
  -6   2  -7  458.43   20.89
   6  -2   7  470.85   19.30
  -6  -2  -7  435.82   24.43
  -6   2  -7  467.74   19.24
   6   2   7  455.03   22.71
   6  -2   8    2.16    0.78
   6   2   8    1.66    2.10
  -6  -2  -8    3.30    2.31
  -6   2  -8    2.17    1.73
   6  -2   8    7.45    2.93
   6   2   8    6.99    3.14
  -6   2  -8    1.26    1.61
   6   2   9    9.70    3.80
   6  -2   9   14.11    2.10
  -6  -2  -9    9.91    4.12
  -6   2  -9   11.06    3.61
   6  -2   9   15.31    3.64
   6   2   9   15.56    4.63
  -6   2  -9    9.45    2.89
   6   2  10   -3.94    2.56
   6  -2  10    0.45    0.56
  -6  -2 -10   -1.39    1.65
  -6   2 -10   -0.29    1.59
   6  -2  10   -0.35    0.60
   6   2  10    1.87    2.22
  -6   2 -10    0.06    0.69
   6   2  11    2.04    1.01
   6  -2  11    0.88    0.47
  -6  -2 -11    3.79    2.74
   6   2  11   -0.35    1.45
  -6   2 -11    1.15    1.06
   6   2  12   74.33   11.15
   6  -2  12   57.62    5.52
  -6  -2 -12   68.03   11.24
  -6   2 -12   81.84    8.60
   6   2  12   70.17   10.15
   6  -2  13    0.05    0.45
   6   2  13    1.79    2.23
  -6  -2 -13    0.13    1.09
  -6   2 -13    1.82    1.55
   6  -2  14   23.18    3.96
   6   2  14   23.81    6.68
  -6  -2 -14   23.80    6.87
   6   2  14   15.27    5.38
  -6   2 -14   26.18    4.94
   6  -2  15   24.23    4.37
   6   2  15   30.06    7.65
  -6  -2 -15   25.11    7.43
   6   2  15   21.37    6.27
  -6   2 -15   25.54    5.02
   6  -2  16    4.37    2.13
   6   2  16   -0.54    1.32
   6   2  16    0.85    1.62
  -6   2 -16    2.14    1.61
   6  -2  17   23.13    4.86
   6   2  17   17.73    5.97
  -6  -2 -17   31.34    8.72
   6   2  17   25.41    6.94
  -6   2 -17   28.94    5.57
   6  -2  18   -0.35    0.80
   6   2  18   -0.78    2.85
  -6  -2 -18   -0.46    1.55
   6  -2  18    2.64    2.03
   6   2  18    0.19    1.15
  -6   2 -18    0.93    1.16
   6  -2  19   18.52    4.68
   6   2  19   11.34    5.03
  -6  -2 -19   10.51    5.44
   6  -2  19   19.50    5.89
   6   2  19   13.25    5.40
  -6   2 -19   11.42    3.66
   6  -2  20    3.58    2.17
   6   2  20   10.53    5.12
  -6  -2 -20    6.95    4.45
   6  -2  20    9.31    4.55
   6   2  20    7.17    4.01
  -6   2 -20    4.99    2.51
   6  -2  21   28.77    6.33
   6   2  21   38.50   10.18
  -6  -2 -21   34.80   10.26
   6  -2  21   45.72    9.48
   6   2  21   43.61   10.05
  -6   2 -21   34.67    6.64
   6   2  22   19.31    7.29
  -6  -2 -22   29.35    9.29
   6  -2  22   23.88    7.15
   6   2  22   28.59    8.28
  -6   2 -22   19.85    5.18
   6   2  23   -5.60    4.06
  -6  -2 -23   -1.01    2.02
   6   2  23   -0.66    1.57
   6  -2  23   -1.52    2.05
  -6   2 -23    3.54    2.27
   6   2  24   15.37    6.75
  -6  -2 -24    1.61    3.93
   6   2  24    5.14    3.73
   6  -2  24    3.46    2.99
  -6   2 -24    4.76    2.52
   6   2  25   -7.73    4.91
  -6  -2 -25   -3.93    3.82
   6   2  25    1.56    2.21
   6  -2  25   -6.46    4.03
  -6   2 -25    2.75    2.13
   6   2  26    0.28    1.56
   6  -2  26    1.98    2.55
  -6  -2 -26    2.79    3.46
  -6   2 -26    9.97    6.01
   6   2  27   -0.39    1.51
   6   2  28    1.10    2.34
  -6  -3  26    4.65    3.00
  -6   3  26   -1.21    1.72
   6  -3 -26    0.56    1.65
  -6   3  25    4.37    4.76
  -6  -3  25    4.70    3.12
  -6   3  25    6.33    3.63
   6  -3 -25    2.92    1.83
   6   3 -25    2.28    2.60
  -6   3  24    6.09    4.54
  -6  -3  24    2.62    2.26
  -6   3  24    9.85    4.53
   6  -3 -24    2.32    2.67
  -6  -3  23    1.36    1.25
  -6   3  23   -0.52    1.57
  -6  -3  23    2.19    2.08
  -6   3  23    2.98    2.49
   6  -3 -23    2.82    2.83
   6   3 -23    2.69    2.74
  -6   3  22   -0.90    1.90
  -6  -3  22    3.42    2.27
  -6   3  22    2.63    2.59
   6  -3 -22   -2.26    2.61
   6   3 -22    1.76    2.18
  -6   3  21   14.94    6.51
  -6  -3  21   12.57    4.19
  -6   3  21   12.04    4.49
   6  -3 -21   11.14    5.50
   6   3 -21   10.77    5.05
  -6   3  20   15.32    6.63
  -6  -3  20   11.93    4.10
  -6   3  20   13.59    4.86
   6  -3 -20   22.12    7.37
   6   3 -20   13.22    5.38
  -6   3  19   27.75    8.40
  -6  -3  19   16.97    4.86
  -6   3  19   24.24    5.98
   6  -3 -19   20.73    6.96
   6   3 -19   23.18    7.55
  -6   3  18   14.04    5.84
  -6  -3  18    9.84    3.90
  -6   3  18   11.81    3.96
   6   3 -18   10.09    4.75
   6  -3 -18    5.68    4.10
  -6   3  17    1.11    2.01
  -6  -3  17    3.84    2.14
  -6   3  17    6.02    2.90
   6   3 -17    1.79    2.38
   6  -3 -17    4.01    2.66
  -6   3  16  130.26   16.81
  -6  -3  16  146.84   14.27
  -6   3  16  141.45   13.30
   6   3 -16  164.76   17.92
   6  -3 -16  121.22   15.56
  -6   3  15   17.54    6.07
  -6  -3  15   14.60    4.57
   6  -3 -15   16.70    3.01
  -6   3  15   21.50    4.97
   6  -3 -15   19.57    6.31
   6   3 -15   12.62    5.10
  -6   3  14   56.63   10.55
  -6  -3  14   67.75    9.70
   6  -3 -14   59.50    5.61
   6  -3 -14   60.44    7.22
  -6   3  14   55.61    7.65
   6  -3 -14   49.56    9.60
   6   3 -14   46.40    9.09
  -6   3  13   77.74   12.10
   6  -3 -13   70.82    6.28
  -6  -3  13   84.74   10.89
   6  -3 -13   81.86    8.30
  -6   3  13   71.04    8.32
   6   3 -13   84.55   12.22
   6  -3 -13   74.45   11.46
  -6   3  12   78.71   12.04
  -6  -3  12   79.06   10.53
   6  -3 -12   66.94    6.22
   6  -3 -12   74.52    8.05
  -6   3  12   75.66    8.25
   6   3 -12   74.47   11.44
   6  -3 -12   63.16   10.44
  -6   3  11    2.25    1.93
  -6  -3  11    3.57    2.22
  -6  -3  11    4.88    2.56
   6  -3 -11    2.81    1.21
  -6   3  11    1.47    0.96
   6  -3 -11    1.69    1.29
   6  -3 -11    3.58    2.79
   6   3 -11    3.19    2.01
  -6   3  10    3.60    2.19
  -6  -3  10    3.01    1.98
   6  -3 -10    1.62    1.07
   6  -3 -10    2.57    1.34
  -6  -3  10   -0.25    0.89
  -6   3  10    2.11    1.24
   6  -3 -10    1.57    1.15
   6  -3 -10    0.68    1.17
   6   3 -10   -0.24    1.23
  -6   3   9    8.80    3.66
   6  -3  -9    2.18    1.20
  -6  -3   9    2.85    2.08
   6  -3  -9    5.87    1.95
   6  -3  -9    5.99    2.56
   6  -3  -9    1.75    1.94
   6   3  -9    4.95    3.10
  -6   3   8   10.67    4.08
  -6  -3   8    9.75    3.28
   6  -3  -8    6.91    1.79
   6  -3  -8    9.69    2.54
   6  -3  -8    8.65    2.17
   6  -3  -8    8.58    2.78
   6   3  -8   11.24    4.39
  -6   3   7    5.06    2.79
   6  -3  -7    2.78    1.58
  -6  -3   7    2.72    1.94
   6  -3  -7    2.33    0.98
   6  -3  -7    2.27    0.87
   6  -3  -7    0.98    1.71
   6  -3  -7    1.39    0.95
   6   3  -7    6.25    3.18
   6  -3  -6    0.26    0.59
  -6   3   6   -0.65    1.46
   6  -3  -6    0.18    0.85
  -6  -3   6   -0.26    1.29
   6  -3  -6    0.93    0.48
   6  -3  -6   -0.49    1.04
   6  -3  -6   -0.02    0.41
   6   3  -6    2.36    2.65
   6  -3  -5   18.10    3.64
  -6   3   5   18.15    4.63
   6  -3  -5   19.19    2.17
   6  -3  -5   15.96    3.38
  -6  -3   5   19.27    4.45
   6  -3  -5   14.68    4.04
  -6   3   5   18.89    4.47
   6  -3  -5   18.00    2.83
   6   3  -5   21.62    5.72
  -6   3   4   -1.99    1.53
   6  -3  -4    1.22    1.13
  -6  -3   4   -0.60    1.48
  -6   3   4   -0.33    1.09
   6  -3  -4    0.57    0.53
   6  -3  -4    1.43    1.62
   6  -3  -4    1.38    1.25
   6   3  -4    2.16    2.50
  -6   3   3    2.65    1.76
   6  -3  -3    3.68    1.97
  -6  -3   3    3.61    2.11
   6  -3  -3    2.24    2.15
  -6   3   3    0.92    0.69
   6  -3  -3    4.21    1.35
   6   3  -3    4.05    2.93
   6  -3  -3    1.47    0.97
   6   3  -3    2.86    1.09
   6  -3  -2    6.95    2.36
  -6   3   2    8.62    3.06
  -6  -3   2    5.95    2.51
   6  -3  -2    9.04    2.64
   6  -3  -2    7.13    1.74
  -6   3   2    7.40    2.70
   6  -3  -2   14.22    4.44
   6   3  -2    8.55    2.14
   6  -3  -2    8.55    2.09
   6   3  -2    7.79    3.32
   6  -3  -1    5.59    2.10
  -6   3   1    9.08    2.86
  -6  -3   1    4.87    2.49
   6  -3  -1    6.64    2.21
   6  -3  -1    1.05    1.42
  -6   3   1    4.42    2.20
   6   3  -1    4.45    1.76
   6  -3  -1    6.69    1.69
   6   3  -1    8.68    3.56
   6   3   0   19.04    5.68
   6  -3   0   14.59    3.30
  -6   3   0   15.51    3.59
  -6  -3   0   18.18    4.45
   6  -3   0   16.50    3.81
   6  -3   0   17.33    5.06
  -6   3   0   16.95    4.25
   6   3   0   11.68    2.85
   6  -3   0   13.22    2.20
   6  -3   1    0.76    0.40
  -6  -3  -1    2.02    1.11
   6  -3   1    0.94    0.80
  -6   3  -1    4.51    2.18
   6  -3   1    1.27    0.54
   6   3   1    3.52    1.43
  -6  -3  -2   59.18    8.15
   6  -3   2   56.68    6.16
   6  -3   2   68.26    7.93
  -6   3  -2   57.07    7.76
   6   3   2   59.76    9.75
  -6   3  -2   54.54    4.73
   6   3   3   48.21    8.89
   6  -3   3   39.30    5.11
  -6   3  -3   36.23    3.30
  -6  -3  -3   34.06    6.59
   6  -3   3   47.71    6.90
  -6   3  -3   36.89    6.41
  -6   3  -3   35.10    4.07
  -6  -3  -4  165.10   14.41
   6  -3   4  164.53   10.21
  -6   3  -4  162.75    8.51
   6  -3   4  168.40   12.78
  -6   3  -4  160.66   13.07
   6   3   4  162.52   16.16
  -6   3  -4  158.35    8.88
   6   3   5   22.82    5.96
   6  -3   5   14.84    3.00
   6  -3   5   17.33    4.01
  -6   3  -5   14.71    2.97
  -6  -3  -5    9.66    3.49
  -6   3  -5   14.43    4.06
  -6   3  -5   15.37    2.95
  -6  -3  -6   79.68   10.50
   6  -3   6   71.66    6.64
  -6   3  -6   75.59    7.31
   6  -3   6   75.42    8.71
  -6   3  -6   65.94    8.53
   6   3   6   80.13   11.77
  -6   3  -6   71.39    6.62
   6   3   7   53.82    9.81
   6  -3   7   56.37    6.04
  -6   3  -7   58.61    7.01
  -6  -3  -7   58.46    9.30
   6  -3   7   57.79    7.78
  -6  -3  -7   50.50    3.23
  -6   3  -7   58.01    8.08
  -6   3  -7   61.76    6.51
  -6   3  -8    1.25    1.21
   6  -3   8    4.12    2.43
  -6  -3  -8   -1.81    2.69
   6  -3   8    1.89    1.28
   6   3   8    0.43    1.97
  -6   3  -8   -0.31    0.96
  -6   3  -8    3.25    2.57
   6   3   9  172.94   17.95
  -6  -3  -9  171.92   16.78
  -6   3  -9  184.03   14.40
   6  -3   9  189.62   14.69
  -6   3  -9  194.23   15.15
  -6   3  -9  182.43   12.11
   6   3  10   45.14    9.37
  -6  -3 -10   61.45   10.25
   6  -3  10   41.49    6.82
  -6   3 -10   46.83    7.69
  -6   3 -10   63.44    8.69
  -6   3 -10   56.82    6.96
  -6  -3 -11    6.78    3.85
   6  -3  11    6.29    2.91
   6   3  11   10.25    4.61
  -6   3 -11    3.05    1.17
  -6   3 -11    3.18    1.44
   6  -3  12   62.32    5.54
   6   3  12   72.84   12.28
   6  -3  12   63.35    8.76
  -6  -3 -12   66.20   11.40
  -6   3 -12   65.70    9.12
   6   3  12   77.41   11.38
  -6   3 -12   59.37    7.57
   6  -3  13   13.44    2.75
   6   3  13    9.44    4.53
   6  -3  13   17.42    4.82
  -6  -3 -13   12.16    4.84
   6   3  13   11.62    4.76
  -6   3 -13   14.21    4.30
  -6   3 -13   14.52    3.78
   6  -3  14    0.02    0.42
   6   3  14    0.52    1.98
  -6  -3 -14   -0.39    1.34
   6  -3  14    0.21    1.82
   6   3  14   -0.65    1.16
  -6   3 -14   -0.47    1.23
  -6   3 -14    0.15    1.20
   6   3  15    9.69    4.79
   6  -3  15    4.68    1.78
  -6  -3 -15    3.51    2.67
   6  -3  15    8.97    3.75
   6   3  15    4.78    3.24
  -6   3 -15    9.11    3.51
  -6   3 -15    5.32    2.38
   6   3  16   -4.23    3.34
   6  -3  16   -1.58    1.16
  -6  -3 -16    0.11    2.26
   6   3  16   -1.39    1.86
  -6   3 -16    0.42    1.04
  -6   3 -16    0.73    1.03
   6   3  17   -2.45    2.63
   6  -3  17   -1.54    1.20
  -6  -3 -17    3.43    3.00
   6   3  17   -2.33    2.41
  -6   3 -17   -1.26    2.00
  -6   3 -17   -1.06    1.30
   6   3  18    9.66    5.00
  -6  -3 -18    7.42    3.88
   6   3  18    6.58    3.59
  -6   3 -18    6.75    3.11
  -6   3 -18    7.05    3.20
   6   3  19    3.35    3.25
  -6  -3 -19    5.40    4.33
   6   3  19    6.63    3.94
  -6   3 -19    5.41    2.79
  -6   3 -19    3.68    2.03
   6   3  20    2.24    3.03
  -6  -3 -20   -0.57    1.58
   6   3  20   -3.87    3.13
  -6   3 -20   -2.85    2.19
  -6   3 -20    0.01    0.64
   6   3  21    1.62    1.53
  -6  -3 -21   -1.40    1.47
   6   3  21   -1.98    2.47
  -6   3 -21   -0.15    1.24
  -6   3 -21    3.88    2.42
   6   3  22    4.42    3.84
  -6  -3 -22    1.34    2.32
   6   3  22   -0.79    1.67
  -6   3 -22    4.11    3.30
  -6   3 -22    5.46    2.78
   6   3  23   -0.37    1.45
  -6  -3 -23   -2.36    2.84
   6  -3  23   -0.05    0.94
   6   3  23    1.78    2.29
  -6   3 -23   -2.56    2.21
  -6   3 -23    2.08    2.06
   6   3  24   -0.72    1.96
  -6  -3 -24    4.37    3.80
   6  -3  24    1.83    2.33
   6   3  24    1.62    2.21
  -6   3 -24    3.89    2.47
  -6   3 -24    1.82    2.24
   6   3  25   -6.08    4.71
  -6  -3 -25    0.59    1.61
   6  -3  25   -2.45    2.66
  -6  -4  24    0.02    2.05
  -6  -4  23    2.53    2.29
  -6   4  23   -0.20    1.59
   6   4 -23   -0.20    1.13
   6  -4 -23    2.28    2.75
  -6  -4  22   -0.67    1.39
  -6   4  22    4.61    4.56
   6   4 -22    5.48    4.00
   6  -4 -22    5.27    3.51
  -6  -4  21    2.36    2.27
  -6   4  21   -0.53    1.72
   6   4 -21    3.81    3.43
   6  -4 -21    3.39    2.33
  -6  -4  20   -3.09    2.48
  -6   4  20   -0.62    1.46
   6   4 -20    0.77    1.64
   6  -4 -20    1.38    1.97
  -6  -4  19   -1.25    2.32
  -6   4  19   -0.87    1.93
   6   4 -19   -1.59    2.14
   6  -4 -19    0.18    1.05
  -6  -4  18    6.74    3.39
  -6   4  18   12.97    6.11
   6   4 -18    8.59    4.43
   6  -4 -18    5.08    3.45
  -6   4  17    1.05    2.50
  -6  -4  17    0.70    1.85
  -6   4  17    2.61    1.96
   6   4 -17   -2.75    2.73
   6  -4 -17    0.11    1.05
  -6   4  16    1.12    1.94
  -6  -4  16    1.38    0.99
   6  -4 -16    0.12    1.15
   6   4 -16   -1.90    2.25
   6  -4 -16    0.33    1.41
  -6   4  15    0.25    1.21
  -6  -4  15   -1.17    1.61
   6  -4 -15    2.51    1.59
   6   4 -15    1.61    2.10
  -6   4  14    6.58    3.99
   6  -4 -14    5.12    2.40
  -6  -4  14    5.42    3.28
   6  -4 -14    4.00    2.20
   6  -4 -14    0.38    1.36
   6   4 -14    3.24    2.84
  -6   4  13    6.96    4.42
  -6  -4  13    9.73    4.47
   6  -4 -13    8.40    2.77
   6  -4 -13    9.72    3.21
   6  -4 -13   10.77    3.39
   6  -4 -13    7.84    4.27
   6   4 -13    4.86    3.40
  -6   4  12    4.55    3.68
  -6  -4  12    5.13    3.30
   6  -4 -12    0.99    1.04
   6  -4 -12    4.76    2.05
   6  -4 -12    5.96    2.38
   6  -4 -12    2.91    1.94
   6   4 -12    1.07    2.05
  -6  -4  11   47.34    8.45
  -6   4  11   64.91   11.71
   6  -4 -11   39.91    5.69
   6  -4 -11   60.06    7.59
  -6  -4  11   61.11   10.61
   6  -4 -11   61.79    8.34
   6  -4 -11   52.53   10.04
   6   4 -11   69.01   12.05
  -6  -4  10   27.46    6.37
  -6   4  10   31.66    7.93
   6  -4 -10   29.23    5.36
  -6  -4  10   24.16    6.62
   6  -4 -10   28.72    4.50
   6  -4 -10   33.58    6.33
   6   4 -10   34.31    8.70
   6  -4 -10   35.23    8.12
  -6  -4   9   23.56    5.82
  -6   4   9   24.49    6.68
   6  -4  -9   27.05    5.15
  -6  -4   9   21.05    6.20
   6  -4  -9   18.98    3.28
   6  -4  -9   17.50    4.55
   6   4  -9   24.77    7.10
   6  -4  -9   17.91    5.59
  -6  -4   8    5.77    2.77
  -6   4   8    7.14    3.58
   6  -4  -8    3.84    1.24
   6  -4  -8    2.87    1.74
   6  -4  -8    8.33    3.20
   6   4  -8    4.90    3.23
   6  -4  -8    2.20    1.14
  -6   4   7   11.91    4.75
  -6  -4   7   10.38    3.57
   6  -4  -7    8.59    2.79
   6  -4  -7    9.12    1.31
   6  -4  -7   17.80    4.97
   6   4  -7   16.89    5.84
  -6   4   6   37.89    7.88
  -6  -4   6   41.27    7.16
   6  -4  -6   37.69    6.26
   6  -4  -6   39.40    7.67
   6  -4  -6   39.89    5.42
   6   4  -6   45.05    9.54
  -6   4   5   20.08    5.70
  -6  -4   5   27.67    5.78
   6  -4  -5   20.93    4.62
   6  -4  -5   18.29    3.67
   6  -4  -5   23.83    5.86
   6   4  -5   15.82    5.65
  -6   4   4   24.16    5.88
   6  -4  -4   18.82    4.46
  -6  -4   4   14.59    4.22
   6  -4  -4   16.84    3.49
   6  -4  -4   21.95    5.85
   6  -4  -4   16.39    3.83
   6   4  -4   20.72    6.34
  -6   4   3    8.13    3.39
   6  -4  -3    4.57    2.34
  -6  -4   3   10.85    3.59
   6  -4  -3    6.90    2.16
   6  -4  -3    3.58    2.39
  -6   4   3    3.66    2.47
   6  -4  -3    5.43    2.09
   6   4  -3    9.88    4.15
  -6   4   2   27.17    6.08
  -6  -4   2   28.00    5.65
   6  -4  -2   29.91    5.78
   6  -4  -2   27.02    4.48
   6  -4  -2   37.41    7.76
  -6   4   2   33.93    6.91
   6   4  -2   22.42    6.61
   6  -4  -2   31.01    4.95
   6   4  -1   53.81   10.13
  -6  -4   1   49.62    7.59
   6  -4  -1   46.61    7.37
  -6   4   1   44.39    7.87
   6  -4  -1   48.48    9.25
   6  -4  -1   36.43    5.07
   6   4   0   28.28    7.35
   6  -4   0   25.90    5.51
  -6  -4   0   25.81    5.59
  -6   4   0   23.90    5.69
   6  -4   0   18.58    5.68
   6  -4   0   21.60    3.73
  -6  -4  -1   76.32    9.70
   6  -4   1   75.48    9.63
  -6   4  -1   67.31    9.74
  -6   4  -1   84.93    7.88
   6  -4   1   71.12    6.53
   6   4   1   77.28   12.18
   6   4   2    3.23    2.58
  -6   4  -2    2.42    1.28
  -6  -4  -2    7.30    2.93
   6  -4   2    5.29    2.41
  -6   4  -2    2.77    1.78
   6  -4   2    3.65    1.54
   6   4   3    3.55    3.47
  -6   4  -3    0.43    0.87
  -6  -4  -3   -0.17    1.39
   6  -4   3    0.42    1.82
  -6   4  -3    0.20    1.78
   6   4   4   33.69    8.27
  -6  -4  -4   45.02    7.81
   6  -4   4   37.38    6.87
  -6   4  -4   38.10    7.32
  -6   4  -4   38.19    5.47
   6   4   5   -0.57    1.51
   6  -4   5   -0.74    2.00
  -6  -4  -5   -1.15    1.97
  -6   4  -5    2.06    1.91
  -6   4  -5    1.60    0.96
   6   4   6   14.48    5.45
  -6   4  -6    9.63    2.24
   6  -4   6    7.54    2.99
  -6  -4  -6    6.84    2.99
  -6   4  -6    6.40    3.15
  -6   4  -6    9.06    2.74
  -6  -4  -6    9.79    3.83
  -6   4  -7   -0.65    0.77
   6  -4   7   -1.31    1.54
  -6  -4  -7   -0.53    0.86
  -6   4  -7    1.31    2.57
  -6  -4  -7   -0.06    0.72
  -6  -4  -7    0.77    1.31
  -6   4  -7    0.82    0.95
   6  -4   8   11.89    4.05
  -6   4  -8   11.38    3.10
  -6  -4  -8   13.00    4.65
  -6   4  -8   11.26    3.86
  -6  -4  -8    7.25    1.73
  -6   4  -8    9.22    3.11
  -6  -4  -8    8.58    4.05
   6  -4   9   18.25    5.22
  -6   4  -9   15.10    4.00
  -6  -4  -9   11.19    4.83
  -6   4  -9   16.96    5.22
  -6  -4  -9   16.12    5.62
  -6   4  -9   12.93    3.77
[truncated: 457,815 more chars]
