# Supplementary material for: Synthesis, crystal structure and Hirshfeld surface analysis of 2-({5-[(naphthalen-1-yl)meth­yl]-4-phenyl-4H-1,2,4-triazol-3-yl}sulfan­yl)-1-(4-nitro­phen­yl)ethanone
Source: Acta Crystallogr E Crystallogr Commun. 2024 Jan 26;80(Pt 2):218–22. doi: 10.1107/S2056989024000859 (PMC10848969; doi:10.1107/S2056989024000859)
Supplement: Supplementary file 2 [file e-80-00218-Isup2.hkl]

data_I                                                                          
_shelx_title ' duc02_auto_a.res in P2(1)/n'                                     
_shelx_refln_list_code          4                                               
_shelx_F_calc_maximum      267.10                                               
_exptl_crystal_F_000      1000.00                                               
_reflns_d_resolution_high  0.8000                                               
                                                                                
loop_                                                                           
 _space_group_symop_operation_xyz                                               
 'x, y, z'                                                                      
 '-x+1/2, y+1/2, -z+1/2'                                                        
 '-x, -y, -z'                                                                   
 'x-1/2, -y-1/2, z-1/2'                                                         
                                                                                
_cell_length_a    18.1825                                                       
_cell_length_b     5.6191                                                       
_cell_length_c    23.0548                                                       
_cell_angle_alpha  90.000                                                       
_cell_angle_beta   94.760                                                       
_cell_angle_gamma  90.000                                                       
                                                                                
_shelx_F_squared_multiplier     1.000                                           
                                                                                
loop_                                                                           
 _refln_index_h                                                                 
 _refln_index_k                                                                 
 _refln_index_l                                                                 
 _refln_F_squared_calc                                                          
 _refln_F_squared_meas                                                          
 _refln_F_squared_sigma                                                         
 _refln_observed_status                                                         
   4   0   0       3155.20       3039.69        30.69 o                         
   6   0   0        347.86        423.21        14.06 o                         
   8   0   0       1416.42       1508.86        30.66 o                         
  10   0   0         48.07         65.21         8.13 o                         
  12   0   0       1794.66       1847.98        47.11 o                         
  14   0   0        258.91        274.47        26.25 o                         
  16   0   0          7.22         23.14         8.23 o                         
  18   0   0        125.82        148.87        28.81 o                         
  20   0   0        109.13        115.60        42.42 o                         
  22   0   0          7.77         -0.57         7.28 o                         
   1   1   0       5686.44       5557.46        30.82 o                         
   2   1   0       1438.27       1423.44        14.00 o                         
   3   1   0      14891.39      14620.26        63.78 o                         
   4   1   0        668.51        645.89        10.78 o                         
   5   1   0        827.74        882.37        15.53 o                         
   6   1   0        459.55        415.40         9.66 o                         
   7   1   0        107.20        108.09         5.27 o                         
   8   1   0       1946.64       2023.09        23.22 o                         
   9   1   0        227.55        231.40         7.82 o                         
  10   1   0        336.48        369.00        11.89 o                         
  11   1   0          1.86          2.61         1.82 o                         
  12   1   0          0.06         -1.72         1.72 o                         
  13   1   0          4.95          5.80         4.34 o                         
  14   1   0          2.49          2.73         2.34 o                         
  15   1   0         35.37         33.00         5.83 o                         
  16   1   0         42.40         26.77         9.46 o                         
  17   1   0        134.73        118.14        15.15 o                         
  18   1   0         27.83         22.40         7.15 o                         
  19   1   0          0.53         -2.02         4.80 o                         
  20   1   0          0.04          0.83         4.79 o                         
  21   1   0         41.37         62.94        14.37 o                         
  22   1   0          0.64          1.88         6.14 o                         
   0   2   0       2114.38       1917.07        32.30 o                         
   1   2   0        155.21        136.23         5.39 o                         
   2   2   0        238.23        224.15         8.44 o                         
   3   2   0       1679.95       1763.16        22.50 o                         
   4   2   0         84.02         51.22         3.90 o                         
   5   2   0        763.12        779.38        14.27 o                         
   6   2   0       1657.45       1535.20        22.90 o                         
   7   2   0        183.04        204.87         8.58 o                         
   8   2   0        189.22        184.03        10.02 o                         
   9   2   0         82.64         80.33         7.78 o                         
  10   2   0        155.43        142.91        10.85 o                         
  11   2   0        376.88        402.86        18.90 o                         
  12   2   0         71.82         79.15         9.10 o                         
  13   2   0        154.61        153.62        13.05 o                         
  14   2   0        162.90        161.55        17.59 o                         
  15   2   0        368.37        334.80        26.65 o                         
  16   2   0          7.12          0.72         6.47 o                         
  17   2   0          8.00         -8.15         8.15 o                         
  18   2   0          7.43         10.08         6.50 o                         
  19   2   0          3.33          4.20        10.21 o                         
  20   2   0          0.85         -4.83         4.83 o                         
  21   2   0          3.24          0.63         5.13 o                         
   1   3   0         15.31         16.36         2.62 o                         
   2   3   0       1385.56       1416.62        31.71 o                         
   3   3   0         89.37        164.23        10.56 o                         
   4   3   0         11.64         11.60         2.29 o                         
   5   3   0          3.12          4.13         2.12 o                         
   6   3   0         92.97        106.60         8.20 o                         
   7   3   0         32.35         54.37         5.27 o                         
   8   3   0        274.06        288.75        11.65 o                         
   9   3   0          1.92        175.88        19.27 o                         
  10   3   0          9.04          3.89         2.51 o                         
  11   3   0          0.06         -1.89         3.76 o                         
  12   3   0        173.60        168.99        17.44 o                         
  13   3   0          2.25         -0.59         5.04 o                         
  14   3   0         35.06         44.97        11.87 o                         
  15   3   0         39.86         51.79        14.84 o                         
  16   3   0         59.46         60.89        13.92 o                         
  17   3   0         33.65         31.82        10.91 o                         
  18   3   0         65.31         83.90        17.88 o                         
  19   3   0         39.64         43.04        18.31 o                         
  20   3   0         26.29         10.46        15.79 o                         
   0   4   0         92.64         89.77        10.83 o                         
   1   4   0         47.93         52.55         5.26 o                         
   2   4   0          6.24          3.32         2.59 o                         
   3   4   0         15.78          7.95         5.93 o                         
   4   4   0        193.27        254.67        18.33 o                         
   5   4   0        107.79        127.33        11.39 o                         
   6   4   0        148.99        167.51        15.17 o                         
   7   4   0        130.66        120.27        12.67 o                         
   8   4   0        167.67        186.80        20.30 o                         
   9   4   0          4.87         11.68         5.28 o                         
  10   4   0         77.32        113.67        16.04 o                         
  11   4   0         17.26         19.31         7.17 o                         
  12   4   0         56.21        121.27        16.78 o                         
  13   4   0          1.31         11.45         6.70 o                         
  14   4   0          7.30         -8.38         8.38 o                         
  15   4   0          6.74          8.25         6.98 o                         
  16   4   0         10.40         16.22         9.56 o                         
  17   4   0          5.78         -7.46         7.46 o                         
  18   4   0          0.10          1.73         7.72 o                         
   1   5   0          6.25          3.10         3.52 o                         
   2   5   0        205.75        233.91        18.74 o                         
   3   5   0        222.17        263.34        20.30 o                         
   4   5   0        122.14        159.81        17.57 o                         
   5   5   0         36.57         44.13        10.66 o                         
   6   5   0         90.10         99.03        15.73 o                         
   7   5   0         37.76         23.03         6.51 o                         
   8   5   0          3.29         -0.47         4.35 o                         
   9   5   0         10.71         -3.93         5.13 o                         
  10   5   0          1.58         -4.74         6.67 o                         
  11   5   0          2.68          6.17         6.34 o                         
  12   5   0          5.94          2.29         9.10 o                         
  13   5   0          0.21         -6.39         6.39 o                         
  14   5   0          0.30         -1.81         7.05 o                         
  15   5   0          0.39         -1.12         9.29 o                         
   0   6   0          0.11         17.85         9.64 o                         
   1   6   0         30.82         44.27        11.28 o                         
   2   6   0          7.09          3.30         6.79 o                         
   3   6   0          0.02         -3.65        13.61 o                         
   4   6   0         43.78         45.47        14.62 o                         
   5   6   0         15.72          3.86         5.67 o                         
   6   6   0          0.46         -9.39        10.85 o                         
   7   6   0         20.81         17.64        12.32 o                         
   8   6   0          0.10         -5.60         6.00 o                         
   9   6   0          9.42         23.48         9.55 o                         
  10   6   0          5.36         -2.49         4.61 o                         
  11   6   0          4.47         -0.66         4.82 o                         
   1   7   0         22.83         33.46        17.23 o                         
 -21   0   1          6.42        -33.16        33.16 o                         
 -19   0   1        134.85        111.01        38.46 o                         
 -17   0   1        106.27        112.20        24.76 o                         
 -15   0   1        148.78        124.15        27.43 o                         
 -13   0   1        279.61        233.67        19.42 o                         
 -11   0   1        528.36        558.51        24.61 o                         
  -9   0   1         26.18         13.04         3.43 o                         
  -7   0   1        312.93        410.07        16.29 o                         
  -5   0   1       4192.93       4244.25        44.07 o                         
  -3   0   1       2112.62       1845.40        22.44 o                         
   3   0   1        104.21        110.04         4.97 o                         
   5   0   1       5592.28       5507.03        48.06 o                         
   7   0   1          7.07          5.11         2.08 o                         
   9   0   1        929.20        893.87        26.69 o                         
  11   0   1        371.55        348.79        19.84 o                         
  13   0   1         98.73         64.89        16.28 o                         
  15   0   1        355.34        346.37        30.15 o                         
  17   0   1         53.53         38.27        10.86 o                         
  19   0   1        129.43        149.40        47.73 o                         
  21   0   1         30.54         28.14        22.48 o                         
 -22   1   1          2.25         -9.67         9.67 o                         
 -21   1   1         27.17         28.93         9.03 o                         
 -20   1   1          7.63         -1.98         5.70 o                         
 -19   1   1         42.81         33.53         8.70 o                         
 -18   1   1         55.51         56.98        10.80 o                         
 -17   1   1         32.78         26.58         6.79 o                         
 -16   1   1         37.06         56.48         7.62 o                         
 -15   1   1          0.53          0.07         3.32 o                         
 -14   1   1         15.28         29.36         5.04 o                         
 -13   1   1         60.42         48.88         5.60 o                         
 -12   1   1        487.08        487.58        16.87 o                         
 -11   1   1          4.04         -0.92         2.47 o                         
 -10   1   1          1.63          1.39         1.32 o                         
  -9   1   1        119.10        111.34         5.85 o                         
  -8   1   1        508.09        458.29        11.00 o                         
  -7   1   1        110.15        127.90         5.95 o                         
  -6   1   1       1195.01       1174.21        19.73 o                         
  -5   1   1       1802.93       1846.04        21.72 o                         
  -4   1   1        978.84        961.85        13.02 o                         
  -3   1   1       2012.70       2021.86        17.93 o                         
  -2   1   1        907.40        954.51        12.95 o                         
  -1   1   1      21434.02      21445.85        64.47 o                         
   0   1   1        387.87        487.62         8.24 o                         
   1   1   1        338.87        386.88         7.58 o                         
   2   1   1       9480.45       9248.15        39.64 o                         
   3   1   1         28.47         25.98         2.05 o                         
   4   1   1       3326.53       3550.50        33.51 o                         
   5   1   1       3871.85       3837.33        32.91 o                         
   6   1   1       4715.63       4649.46        36.67 o                         
   7   1   1        247.90        274.03         7.60 o                         
   8   1   1        781.65        743.78        13.89 o                         
   9   1   1        264.54        267.01        10.28 o                         
  10   1   1        227.12        235.41        11.31 o                         
  11   1   1        472.13        486.94        16.39 o                         
  12   1   1        541.78        536.65        18.14 o                         
  13   1   1         35.30         24.28         3.74 o                         
  14   1   1         37.64         33.60         6.36 o                         
  15   1   1          0.01         -1.60         1.64 o                         
  16   1   1         23.64         33.95         8.56 o                         
  17   1   1          9.93          5.06         3.93 o                         
  18   1   1         12.28          8.28         7.95 o                         
  19   1   1          4.91          5.72         7.25 o                         
  20   1   1         54.58         44.32        10.17 o                         
  21   1   1         26.94         34.76        10.70 o                         
  22   1   1         11.14         15.29         7.55 o                         
 -21   2   1         38.54         62.87        17.25 o                         
 -20   2   1          0.92          4.81         9.56 o                         
 -19   2   1         57.18         67.97        14.67 o                         
 -18   2   1         14.63          3.25         4.12 o                         
 -17   2   1        146.28        115.29        16.35 o                         
 -16   2   1        116.03         96.66        14.87 o                         
 -15   2   1        111.91        121.94        16.19 o                         
 -14   2   1         16.69         12.19         3.49 o                         
 -13   2   1          0.07         -1.63         2.30 o                         
 -12   2   1         20.01         14.51         3.58 o                         
 -11   2   1        598.76        603.44        23.85 o                         
 -10   2   1        326.65        292.22        16.03 o                         
  -9   2   1        442.16        399.27        18.02 o                         
  -8   2   1         92.70         74.58         6.30 o                         
  -7   2   1        116.51        106.43         6.24 o                         
  -6   2   1       2686.04       2604.15        29.42 o                         
  -5   2   1        972.17        948.05        14.51 o                         
  -4   2   1        124.68         97.02         5.97 o                         
  -3   2   1       1054.48       1108.49        18.15 o                         
  -2   2   1        198.85        165.51         7.09 o                         
  -1   2   1        418.46        390.43         9.39 o                         
   0   2   1        364.19        342.47         8.93 o                         
   1   2   1        285.77        272.92         7.88 o                         
   2   2   1       1499.05       1523.77        22.18 o                         
   3   2   1          0.48         -1.22         1.22 o                         
   4   2   1        978.79        995.95        19.13 o                         
   5   2   1         28.78         15.73         2.08 o                         
   6   2   1         82.04        108.59         6.53 o                         
   7   2   1        701.43        692.64        16.13 o                         
   8   2   1        170.35        136.95         7.31 o                         
   9   2   1       1128.00       1119.39        21.23 o                         
  10   2   1        212.31        231.59        11.57 o                         
  11   2   1        247.23        244.84        13.80 o                         
  12   2   1          2.52          2.50         5.49 o                         
  13   2   1         41.11         25.97         6.25 o                         
  14   2   1        140.68        155.45        17.37 o                         
  15   2   1        100.74         93.37        14.35 o                         
  16   2   1         58.69         43.69         9.35 o                         
  17   2   1        127.62        134.57        24.60 o                         
  18   2   1         19.54          2.98         4.78 o                         
  19   2   1        108.13        107.50        16.84 o                         
  20   2   1          9.82         10.17         6.59 o                         
  21   2   1         24.91          4.35        20.14 o                         
 -20   3   1          0.27         -6.90         8.17 o                         
 -19   3   1          0.56          2.41         5.34 o                         
 -18   3   1         35.78         42.74        19.70 o                         
 -17   3   1         24.98         36.89        14.06 o                         
 -16   3   1          0.45          9.00         8.79 o                         
 -15   3   1         16.63          5.35        19.75 o                         
 -14   3   1         17.44         12.68         9.05 o                         
 -13   3   1        198.40        183.47        18.41 o                         
 -12   3   1         33.47         27.73         5.81 o                         
 -11   3   1          2.59          4.68         2.86 o                         
 -10   3   1        367.80        342.93        14.00 o                         
  -9   3   1        236.27        230.10        11.32 o                         
  -8   3   1        398.94        390.09        14.63 o                         
  -7   3   1          1.19          2.57         3.07 o                         
  -6   3   1         51.77         37.68         4.80 o                         
  -5   3   1          8.94          7.78         2.32 o                         
  -4   3   1        103.82         94.89         7.64 o                         
  -3   3   1        261.89        271.55        13.16 o                         
  -2   3   1        725.19        774.99        24.48 o                         
  -1   3   1         69.52         83.92         6.28 o                         
   0   3   1        630.44        638.13        18.96 o                         
   1   3   1         12.54          5.42         1.48 o                         
   2   3   1        201.19        221.71         9.98 o                         
   3   3   1         12.25          8.03         2.04 o                         
   4   3   1         23.61         24.80         3.72 o                         
   5   3   1         40.34         52.48         5.81 o                         
   6   3   1         18.18         10.87         3.73 o                         
   7   3   1        437.25        443.84        20.91 o                         
   8   3   1        177.53        189.80        11.20 o                         
   9   3   1          0.60          0.29         2.31 o                         
  10   3   1        421.47        410.38        15.84 o                         
  11   3   1       1089.62       1101.07        43.15 o                         
  12   3   1         73.93         58.18        10.17 o                         
  13   3   1         91.44         87.77        12.92 o                         
  14   3   1        132.48         94.65        26.57 o                         
  15   3   1        117.94        118.39        20.07 o                         
  16   3   1          8.10          5.37         7.11 o                         
  17   3   1         11.01          8.47        10.88 o                         
  18   3   1         56.37         49.98        14.09 o                         
  19   3   1          2.57          9.60        10.83 o                         
  20   3   1          7.99          6.65         9.53 o                         
 -18   4   1         19.83          8.34         7.19 o                         
 -17   4   1          1.79         -8.14         9.98 o                         
 -16   4   1          0.68         -9.55        12.89 o                         
 -15   4   1          4.31         -6.04         6.04 o                         
 -14   4   1         49.77         57.28        14.67 o                         
 -13   4   1          1.27         -7.64         7.64 o                         
 -12   4   1         45.94         21.37         9.65 o                         
 -11   4   1          0.16          1.92         4.74 o                         
 -10   4   1        392.30        394.54        30.01 o                         
  -9   4   1        534.56        541.24        34.27 o                         
  -8   4   1        143.65        161.59        18.32 o                         
  -7   4   1        234.96        225.68        15.41 o                         
  -6   4   1        300.37        317.27        21.10 o                         
  -5   4   1         51.83         55.30         7.57 o                         
  -4   4   1        131.24        134.03        12.98 o                         
  -3   4   1          0.06         -3.93         3.93 o                         
  -2   4   1          4.14          4.75         2.94 o                         
  -1   4   1         55.54         58.53         6.47 o                         
   0   4   1         28.05         26.37         3.97 o                         
   1   4   1        262.98        258.50        14.63 o                         
   2   4   1          3.99          4.38         2.61 o                         
   3   4   1        208.92        220.20        17.04 o                         
   4   4   1        981.46        986.16        36.62 o                         
   5   4   1         28.06         20.81         5.78 o                         
   6   4   1        532.74        535.45        25.28 o                         
   7   4   1         15.82          9.97         4.79 o                         
   8   4   1        369.91        422.58        30.06 o                         
   9   4   1         11.13          7.19         5.42 o                         
  10   4   1          7.63          6.51         6.06 o                         
  11   4   1        129.65        133.94        17.78 o                         
  12   4   1          1.65          7.92         5.54 o                         
  13   4   1         30.29         34.87        11.58 o                         
  14   4   1          4.80          0.29        10.10 o                         
  15   4   1          8.75          0.52         6.58 o                         
  16   4   1          1.74         -4.48         7.04 o                         
  17   4   1          3.92         -2.61         5.63 o                         
  18   4   1         13.94         11.19         7.05 o                         
 -15   5   1          0.32          1.56        10.48 o                         
 -14   5   1          0.01          9.65         8.09 o                         
 -13   5   1         13.67          3.81         3.64 o                         
 -12   5   1         37.03         51.95        12.29 o                         
 -11   5   1         24.04         14.39         8.72 o                         
 -10   5   1          5.27         -4.95         5.07 o                         
  -9   5   1          1.24         -0.04         4.18 o                         
  -8   5   1         22.86         25.69         8.48 o                         
  -7   5   1          0.87          1.98         5.21 o                         
  -6   5   1         39.57         29.00         9.10 o                         
  -5   5   1         15.87         12.71         7.80 o                         
  -4   5   1         37.00         23.36        11.17 o                         
  -3   5   1        143.22        112.38        12.80 o                         
  -2   5   1        105.43        118.19        13.34 o                         
  -1   5   1          0.37         -2.05         3.68 o                         
   0   5   1         71.06         60.09         7.37 o                         
   1   5   1        113.45        112.97        12.67 o                         
   2   5   1          4.14         -3.45         3.80 o                         
   3   5   1        206.11        192.31        18.87 o                         
   4   5   1         33.58         17.15         9.64 o                         
   5   5   1        105.60         99.25        12.69 o                         
   6   5   1          8.83         -1.09         6.56 o                         
   7   5   1          2.80          1.84         4.96 o                         
   8   5   1          8.15         -3.87         8.75 o                         
   9   5   1         10.71         10.69         5.26 o                         
  10   5   1          0.45         -4.92        14.92 o                         
  11   5   1         23.52         40.71        11.36 o                         
  12   5   1          3.08         11.80         6.66 o                         
  13   5   1          0.06         -9.14         9.14 o                         
  14   5   1          6.57         10.22         6.97 o                         
  15   5   1         13.57          8.39         9.91 o                         
 -11   6   1          0.00          5.88         5.83 o                         
 -10   6   1          2.77         11.89         8.24 o                         
  -9   6   1          3.54          3.17        12.67 o                         
  -8   6   1          3.55         -0.36         7.43 o                         
  -7   6   1          0.56         22.24        11.78 o                         
  -6   6   1         14.19          4.84         6.58 o                         
  -5   6   1         39.49         37.30        11.56 o                         
  -4   6   1          0.73         -6.78         9.05 o                         
  -3   6   1          4.39          3.86         7.81 o                         
  -2   6   1          5.90         -2.69         6.72 o                         
  -1   6   1          0.39         -7.06         7.45 o                         
   0   6   1         94.88        102.41        20.18 o                         
   1   6   1          4.21         -2.32         7.93 o                         
   2   6   1          1.10         -5.01         6.26 o                         
   3   6   1         58.04         37.42        23.14 o                         
   4   6   1          0.24         -7.28         7.53 o                         
   5   6   1          8.78          3.09        12.55 o                         
   6   6   1         37.41         51.86        18.89 o                         
   7   6   1          0.38         -5.07         5.94 o                         
   8   6   1          3.21          6.16         7.04 o                         
   9   6   1          0.30          6.39         5.26 o                         
  10   6   1          0.01         -7.01         7.01 o                         
  11   6   1          2.14          2.58         8.60 o                         
  -1   7   1          0.01         16.30         8.29 o                         
   0   7   1          0.14        -12.98        12.98 o                         
   1   7   1          0.52         -4.96         5.76 o                         
 -22   0   2         26.36         48.90        17.84 o                         
 -20   0   2         53.69         30.05        10.18 o                         
 -18   0   2         72.34         43.62        15.54 o                         
 -16   0   2        131.27        128.52        37.30 o                         
 -14   0   2        535.68        531.57        36.58 o                         
 -12   0   2         68.55         69.40        10.06 o                         
 -10   0   2         35.53         23.73         5.24 o                         
  -8   0   2       1002.72        949.31        26.48 o                         
  -6   0   2       9188.85       8762.26        69.66 o                         
  -4   0   2       2541.79       2555.79        30.66 o                         
  -2   0   2       4278.71       3814.78        41.44 o                         
   2   0   2        642.19        549.17        12.10 o                         
   4   0   2      71344.95      68729.21       400.60 o                         
   6   0   2       1376.43       1310.52        22.64 o                         
   8   0   2       2984.85       2962.77        46.94 o                         
  10   0   2       3705.80       3663.13        62.42 o                         
  12   0   2        474.18        508.45        28.33 o                         
  14   0   2        575.47        579.50        32.34 o                         
  16   0   2          0.00          6.76         4.72 o                         
  18   0   2          5.76         10.28         8.01 o                         
  20   0   2         74.27         80.32        36.48 o                         
  22   0   2          0.14         15.91        18.17 o                         
 -22   1   2         11.36          0.42         7.41 o                         
 -21   1   2          9.12         13.84        10.51 o                         
 -20   1   2          1.06          0.91         3.85 o                         
 -19   1   2          8.10          9.74         7.56 o                         
 -18   1   2         28.79         21.35         6.66 o                         
 -17   1   2        106.42        114.83        14.77 o                         
 -16   1   2          0.14         -1.95         3.12 o                         
 -15   1   2        153.42        146.41        11.99 o                         
 -14   1   2          6.70          4.77         2.23 o                         
 -13   1   2        320.82        312.10        14.22 o                         
 -12   1   2         52.70         53.47         5.56 o                         
 -11   1   2        552.00        517.69        16.62 o                         
 -10   1   2         17.99         20.59         2.89 o                         
  -9   1   2       2458.35       2456.91        28.93 o                         
  -8   1   2       2010.02       2112.56        27.90 o                         
  -7   1   2       4121.78       4150.02        35.74 o                         
  -6   1   2       5282.01       5294.88        37.72 o                         
  -5   1   2         74.14         55.77         3.31 o                         
  -4   1   2          6.66         15.36         1.85 o                         
  -3   1   2        293.33        302.27         6.98 o                         
  -2   1   2        116.99        138.40         4.70 o                         
  -1   1   2      19130.58      18065.73        57.69 o                         
   0   1   2       2916.65       2978.12        20.91 o                         
   1   1   2         12.63          8.33         1.29 o                         
   2   1   2        492.47        477.04         9.58 o                         
   3   1   2        231.58        203.98         6.26 o                         
   4   1   2         25.33         15.28         2.46 o                         
   5   1   2      15094.86      15177.79        61.90 o                         
   6   1   2       3241.02       3174.88        27.61 o                         
   7   1   2          0.14          1.76         1.05 o                         
   8   1   2        287.68        256.96        10.81 o                         
   9   1   2        377.48        374.61        11.20 o                         
  10   1   2         10.25          5.21         1.67 o                         
  11   1   2        329.83        297.14        13.80 o                         
  12   1   2         52.38         42.89         6.38 o                         
  13   1   2          0.29          1.10         1.59 o                         
  14   1   2         54.67         39.60         6.21 o                         
  15   1   2         54.54         49.39        11.80 o                         
  16   1   2          0.40          3.31         4.77 o                         
  17   1   2        199.95        246.93        22.69 o                         
  18   1   2          6.36          4.02         5.57 o                         
  19   1   2         57.26         43.59         9.93 o                         
  20   1   2          6.05         10.01         6.11 o                         
  21   1   2         58.78         72.55        15.51 o                         
  22   1   2          1.96          5.72         6.73 o                         
 -21   2   2         42.76         53.19        14.16 o                         
 -20   2   2         16.94         17.33         9.24 o                         
 -19   2   2         12.05          0.80        12.07 o                         
 -18   2   2         36.65         44.39        12.53 o                         
 -17   2   2          0.03         -7.03         7.03 o                         
 -16   2   2        118.23         99.89        14.86 o                         
 -15   2   2         64.55         34.63         8.12 o                         
 -14   2   2         82.56         67.62        10.43 o                         
 -13   2   2         57.84         61.37         8.59 o                         
 -12   2   2         23.52         27.82         7.06 o                         
 -11   2   2         16.08         11.06         3.95 o                         
 -10   2   2        390.46        383.97        18.55 o                         
  -9   2   2        184.44        197.80        11.79 o                         
  -8   2   2        234.99        238.54        10.29 o                         
  -7   2   2       1161.28       1182.69        18.39 o                         
  -6   2   2          0.17          0.33         0.95 o                         
  -5   2   2       2204.58       2193.69        23.42 o                         
  -4   2   2        421.77        422.78        11.51 o                         
  -3   2   2         12.80          5.95         1.47 o                         
  -2   2   2        446.09        496.36        12.76 o                         
  -1   2   2        221.64        226.70         8.71 o                         
   0   2   2         52.59         47.49         3.52 o                         
   1   2   2        458.07        411.66        10.76 o                         
   2   2   2        112.19        104.52         5.11 o                         
   3   2   2         53.57         50.26         3.86 o                         
   4   2   2        198.60        209.28         8.53 o                         
   5   2   2        203.41        219.82         9.02 o                         
   6   2   2       2683.14       2826.77        40.00 o                         
   7   2   2        786.69        747.09        18.49 o                         
   8   2   2       1180.23       1205.23        24.06 o                         
   9   2   2        302.87        319.75        13.77 o                         
  10   2   2        643.63        628.57        20.15 o                         
  11   2   2         29.71         32.97         4.58 o                         
  12   2   2          3.39          1.61         3.26 o                         
  13   2   2        101.95         94.66        16.34 o                         
  14   2   2        186.24        173.96        19.07 o                         
  15   2   2         82.50         60.60        11.68 o                         
  16   2   2         67.64         66.65        12.09 o                         
  17   2   2          9.41         -2.68         5.25 o                         
  18   2   2         54.91         55.39        12.04 o                         
  19   2   2         13.56         12.80        12.71 o                         
  20   2   2          0.36         -3.21         6.21 o                         
  21   2   2          2.73         16.32         8.80 o                         
 -20   3   2         39.49         57.41        15.01 o                         
 -19   3   2          0.05         -4.97         7.01 o                         
 -18   3   2         19.91          7.27         8.35 o                         
 -17   3   2          3.33         -7.46        10.73 o                         
 -16   3   2          0.07         -8.93         8.93 o                         
 -15   3   2        123.43        124.32        19.97 o                         
 -14   3   2         21.59         30.44         9.97 o                         
 -13   3   2         18.02         20.16         6.54 o                         
 -12   3   2        268.86        285.08        19.22 o                         
 -11   3   2         22.24         18.82         4.31 o                         
 -10   3   2         18.09         13.59         3.40 o                         
  -9   3   2        155.64        144.48         9.41 o                         
  -8   3   2        826.27        847.96        17.87 o                         
  -7   3   2       1274.03       1305.60        25.18 o                         
  -6   3   2         65.26         57.52         5.51 o                         
  -5   3   2        251.95        264.88        13.28 o                         
  -4   3   2        374.34        376.80        16.61 o                         
  -3   3   2         11.57         12.77         2.73 o                         
  -2   3   2        891.11        885.93        20.10 o                         
  -1   3   2         84.46         82.89         6.35 o                         
   0   3   2        624.59        679.07        19.34 o                         
   1   3   2        385.04        402.34        15.03 o                         
   2   3   2        228.61        290.15        11.97 o                         
   3   3   2        196.06        177.85         8.54 o                         
   4   3   2        198.78        173.48        10.56 o                         
   5   3   2        179.71        198.77        10.89 o                         
   6   3   2        423.84        411.98        19.68 o                         
   7   3   2         79.25         65.14         6.77 o                         
   8   3   2        924.95        939.71        26.45 o                         
   9   3   2        232.50        228.67        12.84 o                         
  10   3   2        597.99        617.22        22.30 o                         
  11   3   2        291.79        241.98        14.58 o                         
  12   3   2        613.20        642.77        35.33 o                         
  13   3   2         28.96         33.84         8.75 o                         
  14   3   2         18.36         12.54         7.44 o                         
  15   3   2         21.31         16.46         9.43 o                         
  16   3   2         38.43         45.69        13.31 o                         
  17   3   2         19.67         14.39        10.81 o                         
  18   3   2          0.75          0.57        11.99 o                         
  19   3   2          6.01         -4.37        10.44 o                         
  20   3   2          0.44         10.44         9.36 o                         
 -18   4   2         10.22         16.43         8.93 o                         
 -17   4   2         14.00          1.41         8.93 o                         
 -16   4   2         27.35         30.08        10.55 o                         
 -15   4   2         25.40          6.85         7.58 o                         
 -14   4   2          5.15         -0.75        14.92 o                         
 -13   4   2         15.14         -6.99        11.14 o                         
 -12   4   2         37.18         12.68        10.78 o                         
 -11   4   2        196.26        197.40        21.04 o                         
 -10   4   2         15.27         15.59         6.06 o                         
  -9   4   2        734.89        774.56        36.36 o                         
  -8   4   2         50.56         46.99         8.51 o                         
  -7   4   2         17.76         16.62         3.71 o                         
  -6   4   2        196.94        208.92        14.45 o                         
  -5   4   2        316.11        351.65        21.11 o                         
  -4   4   2        204.89        210.13        17.98 o                         
  -3   4   2         41.01         35.50         7.25 o                         
  -2   4   2         62.74         54.96         5.42 o                         
  -1   4   2        268.23        265.87        14.00 o                         
   0   4   2          7.63          4.95         2.04 o                         
   1   4   2         91.26         78.95         8.18 o                         
   2   4   2         18.79         21.10         4.12 o                         
   3   4   2       1355.30       1386.80        43.67 o                         
   4   4   2        122.05        153.66        14.56 o                         
   5   4   2          2.01          0.91         2.19 o                         
   6   4   2         39.66         26.50         5.29 o                         
   7   4   2        143.89        167.04        20.68 o                         
   8   4   2          4.55          0.10         6.75 o                         
   9   4   2        161.33        194.91        20.86 o                         
  10   4   2          2.10         -3.06         5.29 o                         
  11   4   2         14.62         11.55         9.93 o                         
  12   4   2         14.58         14.89         9.14 o                         
  13   4   2        145.34        188.15        26.65 o                         
  14   4   2         36.60         29.25        13.46 o                         
  15   4   2         10.74          7.66        12.21 o                         
  16   4   2          3.27          1.97        12.21 o                         
  17   4   2          4.37          2.48         5.29 o                         
  18   4   2          2.23         -2.77         6.79 o                         
 -15   5   2          1.13          0.15         6.33 o                         
 -14   5   2          4.81         22.36         9.57 o                         
 -13   5   2          0.00          1.76         4.50 o                         
 -12   5   2         14.30          8.35        12.33 o                         
 -11   5   2         64.23         72.50        14.21 o                         
 -10   5   2         25.94         10.62         7.47 o                         
  -9   5   2          5.97          1.29         6.99 o                         
  -8   5   2          0.58         -6.14         6.14 o                         
  -7   5   2         11.76          3.14         6.59 o                         
  -6   5   2        144.90        162.56        22.23 o                         
  -5   5   2          4.12         -2.58         3.97 o                         
  -4   5   2         58.38         51.75         8.88 o                         
  -3   5   2         36.91         39.85         8.78 o                         
  -2   5   2        153.66        149.82        14.94 o                         
  -1   5   2         89.50        101.72        11.34 o                         
   0   5   2         69.46         56.21         8.59 o                         
   1   5   2         47.06         40.20         7.36 o                         
   2   5   2         65.04         53.82         9.21 o                         
   3   5   2        129.94        121.41        15.25 o                         
   4   5   2         11.97          4.33         8.98 o                         
   5   5   2          5.78          9.70         4.47 o                         
   6   5   2         20.02         13.33         5.96 o                         
   7   5   2          0.09         -5.10         5.32 o                         
   8   5   2          0.76         -1.48         5.72 o                         
   9   5   2          4.80          3.32         6.43 o                         
  10   5   2          7.14          5.72         6.38 o                         
  11   5   2          2.36          3.42         6.75 o                         
  12   5   2         20.26         13.30        10.43 o                         
  13   5   2          1.92          1.72         8.59 o                         
  14   5   2          1.72         12.46        13.30 o                         
  15   5   2          0.06          0.32         7.61 o                         
 -11   6   2          0.92         -0.55         8.36 o                         
 -10   6   2         18.51          2.62         8.95 o                         
  -9   6   2         12.02         10.66         7.12 o                         
  -8   6   2         42.42         23.04        10.36 o                         
  -7   6   2         12.57         20.88        10.64 o                         
  -6   6   2         18.96         24.77         9.40 o                         
  -5   6   2          0.02         -2.93         5.31 o                         
  -4   6   2          0.93         -0.86         9.25 o                         
  -3   6   2          0.03         -8.49         8.49 o                         
  -2   6   2         25.99         24.49         7.87 o                         
  -1   6   2          0.52          0.12         9.96 o                         
   0   6   2         11.71          2.76         5.55 o                         
   1   6   2          7.21         -5.42         6.66 o                         
   2   6   2         45.46         51.05        11.49 o                         
   3   6   2          0.19          3.37         8.70 o                         
   4   6   2         11.08          0.83         8.03 o                         
   5   6   2         23.75         62.29        25.48 o                         
   6   6   2          6.01         21.68        23.23 o                         
   7   6   2          0.15         -5.06         6.74 o                         
   8   6   2          0.15         -5.89         8.20 o                         
   9   6   2         11.66          7.05        11.97 o                         
  10   6   2          0.02          0.79         8.03 o                         
  11   6   2          0.23          8.52         6.49 o                         
  -1   7   2         15.93         -1.65         6.57 o                         
   0   7   2          0.01        -14.94        16.40 o                         
 -21   0   3        108.39        139.50        33.12 o                         
 -19   0   3        106.06        136.18        44.40 o                         
 -17   0   3          0.01         -6.98        18.95 o                         
 -15   0   3          0.54         31.66        11.67 o                         
 -13   0   3        810.18        782.88        42.85 o                         
 -11   0   3        363.40        358.18        22.48 o                         
  -9   0   3        969.03        962.74        33.55 o                         
  -7   0   3       3558.25       3640.53        48.57 o                         
  -5   0   3       4761.46       4623.31        52.46 o                         
  -3   0   3        535.01        694.40        18.85 o                         
  -1   0   3      22106.91      21978.35       450.32 o                         
   1   0   3       2226.60       2237.42        34.66 o                         
   3   0   3       5312.35       4870.99        43.94 o                         
   5   0   3         61.17         91.09         6.54 o                         
   7   0   3       1232.77       1325.97        28.25 o                         
   9   0   3        739.72        750.14        21.60 o                         
  11   0   3        707.41        722.35        29.13 o                         
  13   0   3         71.63         74.33        12.36 o                         
  15   0   3        160.89        234.27        30.46 o                         
  17   0   3          2.66         24.84        10.26 o                         
  19   0   3        105.55         99.48        39.52 o                         
  21   0   3          3.07         -4.17         9.62 o                         
 -22   1   3         43.97         45.57        15.44 o                         
 -21   1   3         12.06         11.76        11.66 o                         
 -20   1   3          0.40         -1.15         4.87 o                         
 -19   1   3         44.03         37.84        12.43 o                         
 -18   1   3        387.95        457.07        31.59 o                         
 -17   1   3         27.20         18.60         6.84 o                         
 -16   1   3        551.02        584.97        25.44 o                         
 -15   1   3         98.18        105.07        10.34 o                         
 -14   1   3        196.13        189.92        13.54 o                         
 -13   1   3        208.03        195.55        11.30 o                         
 -12   1   3        489.80        513.36        17.60 o                         
 -11   1   3        234.81        254.67        10.98 o                         
 -10   1   3        101.69        106.09         6.68 o                         
  -9   1   3       1755.00       1965.96        26.14 o                         
  -8   1   3          1.12          0.89         1.33 o                         
  -7   1   3        790.53        822.26        17.06 o                         
  -6   1   3       1362.48       1281.43        18.90 o                         
  -5   1   3         97.54         78.23         4.25 o                         
  -4   1   3        191.17        196.40         5.97 o                         
  -3   1   3       2308.54       2203.06        18.49 o                         
  -2   1   3       3886.60       3752.23        26.15 o                         
  -1   1   3       1481.30       1560.58        16.81 o                         
   0   1   3        303.94        319.27         7.00 o                         
   1   1   3       2049.31       1994.48        18.36 o                         
   2   1   3      12257.95      11837.86        52.00 o                         
   3   1   3      49432.89      48668.99       125.65 o                         
   4   1   3       1575.89       1456.15        17.71 o                         
   5   1   3        119.02        114.48         5.71 o                         
   6   1   3        908.40        823.30        15.71 o                         
   7   1   3          0.33          0.19         1.10 o                         
   8   1   3         65.03         64.77         5.65 o                         
   9   1   3       1287.79       1204.93        27.35 o                         
  10   1   3          0.65         -0.13         1.19 o                         
  11   1   3         20.91         27.40         3.12 o                         
  12   1   3        413.34        376.97        13.58 o                         
  13   1   3          3.98          3.54         1.55 o                         
  14   1   3        119.40        117.13        10.53 o                         
  15   1   3         37.68         31.23         7.94 o                         
  16   1   3         85.16         75.50        14.57 o                         
  17   1   3         51.74         44.31        16.44 o                         
  18   1   3         26.38         16.47         9.64 o                         
  19   1   3          8.99         -0.04        10.23 o                         
  20   1   3         80.28         88.52        16.46 o                         
  21   1   3          2.59         13.79        10.28 o                         
  22   1   3          8.72          3.18         8.01 o                         
 -21   2   3         11.11         11.78        10.86 o                         
 -20   2   3         15.42         20.62         8.82 o                         
 -19   2   3          1.61          3.22         7.32 o                         
 -18   2   3        133.74        113.77        16.97 o                         
 -17   2   3        115.50        106.33        15.73 o                         
 -16   2   3         73.86         79.67        13.00 o                         
 -15   2   3         69.50         57.31        11.00 o                         
 -14   2   3          9.95         14.68         4.76 o                         
 -13   2   3          1.77          5.28         3.54 o                         
 -12   2   3          4.62          0.71         3.07 o                         
 -11   2   3        112.21         94.66         9.49 o                         
 -10   2   3        435.28        474.09        19.08 o                         
  -9   2   3         95.34         76.94         5.92 o                         
  -8   2   3         16.31         22.02         2.80 o                         
  -7   2   3        186.88        205.09         8.49 o                         
  -6   2   3        637.87        678.74        14.65 o                         
  -5   2   3        832.18        803.94        14.33 o                         
  -4   2   3       2000.72       2083.38        22.52 o                         
  -3   2   3          8.05          6.89         1.45 o                         
  -2   2   3       1421.41       1380.71        19.28 o                         
  -1   2   3         94.43         91.75         5.29 o                         
   0   2   3       2026.21       2088.58        24.70 o                         
   1   2   3         35.01         51.17         3.79 o                         
   2   2   3         21.42         21.06         2.38 o                         
   3   2   3         18.04         28.26         2.85 o                         
   4   2   3       1663.55       1797.93        27.64 o                         
   5   2   3        788.48        773.71        19.20 o                         
   6   2   3        590.96        641.23        16.15 o                         
   7   2   3        122.03        128.75        12.28 o                         
   8   2   3          0.21         -1.58         1.58 o                         
   9   2   3        637.85        592.30        20.66 o                         
  10   2   3          1.60         -2.64         4.30 o                         
  11   2   3         39.51         36.10         5.23 o                         
  12   2   3         89.77         75.80         8.46 o                         
  13   2   3        143.17        156.29        17.66 o                         
  14   2   3        210.07        207.68        21.06 o                         
  15   2   3          0.31         -4.71         5.26 o                         
  16   2   3          0.09         -4.80         4.80 o                         
  17   2   3         42.77         27.33         7.62 o                         
  18   2   3         18.68         37.90         9.82 o                         
  19   2   3          0.71         -1.37         8.37 o                         
  20   2   3          0.00          1.12         6.20 o                         
  21   2   3          8.27          7.26         7.70 o                         
 -20   3   3          7.13          7.83        10.64 o                         
 -19   3   3          8.45          9.93         8.57 o                         
 -18   3   3          1.61          3.01         6.06 o                         
 -17   3   3         23.95         26.91         9.28 o                         
 -16   3   3         23.13         12.33         9.60 o                         
 -15   3   3          0.55         17.51         5.66 o                         
 -14   3   3         11.67         11.50         7.42 o                         
 -13   3   3        176.89        190.62        16.43 o                         
 -12   3   3        202.22        215.01        17.07 o                         
 -11   3   3          9.75          8.52         4.31 o                         
 -10   3   3         36.46         36.67         4.28 o                         
  -9   3   3         62.78         73.44         6.48 o                         
  -8   3   3        551.00        536.41        12.86 o                         
  -7   3   3        425.43        432.01        15.18 o                         
  -6   3   3          7.28         17.58         2.96 o                         
  -5   3   3         25.80         21.74         5.03 o                         
  -4   3   3         47.24         58.94         6.03 o                         
  -3   3   3        791.60       1056.89        39.12 o                         
  -2   3   3       1033.38       1047.99        23.43 o                         
  -1   3   3         12.90         10.48         2.41 o                         
   0   3   3        422.31        488.36        16.93 o                         
   1   3   3          0.50          2.45         1.70 o                         
   2   3   3        109.92        119.15         7.92 o                         
   3   3   3         12.28         15.79         2.64 o                         
   4   3   3         12.05         10.95         2.30 o                         
   5   3   3         17.20         20.23         2.67 o                         
   6   3   3        142.97        269.92        13.57 o                         
   7   3   3        876.35        892.25        23.36 o                         
   8   3   3         39.14         40.90         6.01 o                         
   9   3   3         65.52         63.58         6.38 o                         
  10   3   3        814.43        794.78        23.67 o                         
  11   3   3        373.16        405.67        18.35 o                         
  12   3   3        551.91        604.68        35.10 o                         
  13   3   3         65.12         57.22        11.08 o                         
  14   3   3         53.83         20.26         7.98 o                         
  15   3   3          0.28         40.69        12.25 o                         
  16   3   3         29.81         23.99         9.16 o                         
  17   3   3         14.63          6.64         8.69 o                         
  18   3   3          5.67         24.14         8.29 o                         
  19   3   3          1.33         -3.66         7.54 o                         
  20   3   3         15.27          9.05        12.62 o                         
 -18   4   3          0.98         -1.92         6.29 o                         
 -17   4   3          9.83          7.52        10.61 o                         
 -16   4   3          7.20         -5.22         5.73 o                         
 -15   4   3         16.90         10.95         6.20 o                         
 -14   4   3         73.15         89.48        18.81 o                         
 -13   4   3          1.09         -4.17         7.31 o                         
 -12   4   3          6.33          1.94         6.03 o                         
 -11   4   3         51.52         38.94         7.58 o                         
 -10   4   3        206.20        226.47        19.70 o                         
  -9   4   3          9.85          3.86         4.01 o                         
  -8   4   3        149.34        186.89        17.65 o                         
  -7   4   3         15.29          8.42         4.16 o                         
  -6   4   3         49.54         43.64         6.49 o                         
  -5   4   3         34.45         30.39         7.52 o                         
  -4   4   3          0.11         -2.17         3.52 o                         
  -3   4   3        135.07        125.51        11.82 o                         
  -2   4   3        120.56        123.83         8.99 o                         
  -1   4   3          0.73          2.09         3.15 o                         
   0   4   3        237.79        242.52        15.00 o                         
   1   4   3          7.58          7.46         3.14 o                         
   2   4   3          2.46         -0.76         2.07 o                         
   3   4   3         34.49         44.38         6.21 o                         
   4   4   3        135.39        149.40        14.57 o                         
   5   4   3          0.17          1.18         3.09 o                         
   6   4   3          8.45          3.76         4.44 o                         
   7   4   3        235.63        241.19        17.72 o                         
   8   4   3          1.67         -0.27         5.42 o                         
   9   4   3        106.25        101.46        15.23 o                         
  10   4   3          0.82          3.57         4.30 o                         
  11   4   3          1.87          1.84         5.41 o                         
  12   4   3          1.06          4.23         7.42 o                         
  13   4   3          2.06         -7.71         8.33 o                         
  14   4   3         71.66         94.60        21.29 o                         
  15   4   3          2.52          5.87         6.62 o                         
  16   4   3          0.58          0.09         6.91 o                         
  17   4   3          3.73          6.05        21.14 o                         
  18   4   3         23.59          3.99         7.01 o                         
 -15   5   3          0.63         -8.09         8.09 o                         
 -14   5   3          0.19         -3.47        11.92 o                         
 -13   5   3          0.41         -5.91         5.91 o                         
 -12   5   3          1.93          2.11         3.90 o                         
 -11   5   3         24.66         29.73         9.78 o                         
 -10   5   3         34.71         37.60        10.14 o                         
  -9   5   3         36.11         29.53        11.14 o                         
  -8   5   3         34.86         40.33        11.39 o                         
  -7   5   3         60.75         82.57        15.27 o                         
  -6   5   3          2.61         -1.15         5.38 o                         
  -5   5   3         63.82         61.66        13.26 o                         
  -4   5   3          6.80          3.88         4.39 o                         
  -3   5   3        507.05        564.33        29.41 o                         
  -2   5   3         87.15         90.85        10.85 o                         
  -1   5   3         49.68         32.30         8.82 o                         
   0   5   3         18.30         12.92         3.66 o                         
   1   5   3         14.69          0.69         3.05 o                         
   2   5   3         12.79          0.85         7.25 o                         
   3   5   3        108.31         89.87        13.00 o                         
   4   5   3          3.92          2.51         3.19 o                         
   5   5   3         53.31         51.83         9.29 o                         
   6   5   3         57.10         58.40        13.46 o                         
   7   5   3          5.69         -4.52         4.52 o                         
   8   5   3          2.29          3.45         5.32 o                         
   9   5   3          3.10          1.72         4.40 o                         
  10   5   3         27.84          7.96         8.07 o                         
  11   5   3         16.85         10.57        11.24 o                         
  12   5   3          2.68         -6.03         6.65 o                         
  13   5   3         15.23         11.01         8.36 o                         
  14   5   3          4.38         -9.67         9.67 o                         
  15   5   3          8.09          7.54        12.43 o                         
 -11   6   3          0.99         -0.99         7.37 o                         
 -10   6   3         23.52         36.33        11.75 o                         
  -9   6   3         31.07         49.26        13.60 o                         
  -8   6   3          0.34         -7.32         7.32 o                         
  -7   6   3          5.85         13.66         7.48 o                         
  -6   6   3          0.07          0.31         6.27 o                         
  -5   6   3          1.91         -5.32         5.32 o                         
  -4   6   3         11.34          7.52         6.31 o                         
  -3   6   3         10.80         12.14         8.03 o                         
  -2   6   3          3.10         -6.01         6.01 o                         
  -1   6   3          0.02          5.33         6.28 o                         
   0   6   3        117.85        134.00        21.94 o                         
   1   6   3         24.33         42.29        12.38 o                         
   2   6   3         88.58         67.99        15.55 o                         
   3   6   3         32.28         18.44        15.25 o                         
   4   6   3          1.44         13.79         8.76 o                         
   5   6   3          2.88         -3.41         9.51 o                         
   6   6   3         17.85         28.06        15.55 o                         
   7   6   3          8.33         -8.10         8.10 o                         
   8   6   3         20.11         23.95        11.19 o                         
   9   6   3          4.01         -6.44         6.67 o                         
  10   6   3         10.03          6.33         9.51 o                         
  11   6   3          0.55          1.02         7.14 o                         
 -22   0   4          9.82         13.08        16.19 o                         
 -20   0   4        342.59        450.26        48.29 o                         
 -18   0   4         52.96         31.22        13.30 o                         
 -16   0   4        473.68        491.86        50.79 o                         
 -14   0   4        499.93        502.72        65.47 o                         
 -12   0   4          9.18         12.90         6.23 o                         
 -10   0   4          0.76          5.53         2.36 o                         
  -8   0   4          2.28          1.38         2.86 o                         
  -6   0   4       3262.69       3215.36        55.53 o                         
  -4   0   4       3238.87       2956.84        44.70 o                         
  -2   0   4       2912.77       2698.07        56.07 o                         
   0   0   4         47.74         64.23         4.64 o                         
   2   0   4      31517.55      30221.68       145.49 o                         
   4   0   4       3444.10       3344.70        42.13 o                         
   6   0   4       1569.82       1506.74        29.50 o                         
   8   0   4        649.91        685.51        23.02 o                         
  10   0   4        107.22         99.71        10.40 o                         
  12   0   4        830.21        828.77        41.55 o                         
  14   0   4          2.52          6.23         7.67 o                         
  16   0   4         21.18         12.97         8.01 o                         
  18   0   4         48.99         52.49        20.26 o                         
  20   0   4          0.03         52.60        30.76 o                         
  22   0   4         96.34         89.16        40.30 o                         
 -22   1   4         21.68          1.33        13.61 o                         
 -21   1   4          2.06          3.37         7.67 o                         
 -20   1   4          0.46          1.11         8.44 o                         
 -19   1   4         33.79         25.75         8.17 o                         
 -18   1   4         55.13         52.11        10.63 o                         
 -17   1   4        253.87        257.80        19.40 o                         
 -16   1   4          0.14          3.99         3.74 o                         
 -15   1   4         65.58         87.40         9.72 o                         
 -14   1   4          0.03         -0.48         2.97 o                         
 -13   1   4        123.98        116.79         8.94 o                         
 -12   1   4        750.47        794.28        20.58 o                         
 -11   1   4        453.63        483.30        15.30 o                         
 -10   1   4          1.47          0.57         1.06 o                         
  -9   1   4         92.20        130.03         7.97 o                         
  -8   1   4       2369.92       2403.00        35.81 o                         
  -7   1   4         14.36         18.70         2.63 o                         
  -6   1   4        144.76        149.37         6.52 o                         
  -5   1   4        722.33        726.36        11.92 o                         
  -4   1   4        304.35        272.62         7.01 o                         
  -3   1   4        306.72        285.71         7.10 o                         
  -2   1   4       1950.71       2105.40        21.16 o                         
  -1   1   4       2682.81       2523.39        22.11 o                         
   0   1   4       1370.20       1399.06        15.76 o                         
   1   1   4      48987.36      48475.51       109.92 o                         
   2   1   4        466.73        428.72        11.38 o                         
   3   1   4      36797.08      36700.59       152.11 o                         
   4   1   4       6268.99       6509.57        46.79 o                         
   5   1   4       2863.42       2839.42        29.55 o                         
   6   1   4        441.61        395.05        13.08 o                         
   7   1   4        421.50        374.59        13.76 o                         
   8   1   4        489.36        456.05        16.09 o                         
   9   1   4        543.98        533.77        19.07 o                         
  10   1   4        144.78        151.47        11.14 o                         
  11   1   4       1292.61       1328.26        34.42 o                         
  12   1   4          0.02         -1.13         1.13 o                         
  13   1   4        102.55         94.43         6.39 o                         
  14   1   4         46.95         44.03        11.14 o                         
  15   1   4        145.29        149.77        19.76 o                         
  16   1   4        163.17        175.89        22.05 o                         
  17   1   4         31.22         24.95         9.82 o                         
  18   1   4         12.61          6.99        10.18 o                         
  19   1   4         18.92         21.21         7.78 o                         
  20   1   4         23.77         22.18        13.05 o                         
  21   1   4          7.93         25.01         8.66 o                         
 -21   2   4          1.13         -7.98         7.98 o                         
 -20   2   4         25.67         30.18        10.00 o                         
 -19   2   4        159.34        192.50        22.24 o                         
 -18   2   4          0.01         -0.63         5.25 o                         
 -17   2   4         75.06         76.69        12.99 o                         
 -16   2   4         32.11         27.28         6.67 o                         
 -15   2   4        101.33         90.38        11.34 o                         
 -14   2   4        261.54        248.81        14.42 o                         
 -13   2   4        137.22        124.45        10.07 o                         
 -12   2   4         42.78         36.88         5.38 o                         
 -11   2   4        115.10         93.88         7.94 o                         
 -10   2   4         60.86         46.51         5.14 o                         
  -9   2   4         13.20         19.30         3.49 o                         
  -8   2   4        172.47        180.20         9.07 o                         
  -7   2   4       3216.49       3283.00        39.67 o                         
  -6   2   4          0.61          6.44         2.28 o                         
  -5   2   4       3627.73       3763.29        35.94 o                         
  -4   2   4         23.70         16.08         2.00 o                         
  -3   2   4        943.70       1002.50        20.38 o                         
  -2   2   4        332.40        318.82         9.21 o                         
  -1   2   4        381.04        358.85        10.20 o                         
   0   2   4        179.19        183.07         7.88 o                         
   1   2   4       5715.92       5869.17        43.67 o                         
   2   2   4       2875.20       2965.42        31.00 o                         
   3   2   4       1852.64       1752.98        32.07 o                         
   4   2   4       1745.88       1801.01        30.08 o                         
   5   2   4        591.85        594.19        17.69 o                         
   6   2   4        991.52       1001.11        22.04 o                         
   7   2   4          0.47          1.23         1.99 o                         
   8   2   4       1349.41       1377.05        30.30 o                         
   9   2   4        254.44        250.44        13.75 o                         
  10   2   4         48.31         43.17         6.06 o                         
  11   2   4         83.18         83.06         8.74 o                         
  12   2   4         57.60         70.57         8.32 o                         
  13   2   4        576.38        591.80        25.46 o                         
  14   2   4          2.45         -5.14         5.14 o                         
  15   2   4          0.43         -0.14         4.70 o                         
  16   2   4         50.93         48.89        10.06 o                         
  17   2   4          8.67         10.91         6.38 o                         
  18   2   4         25.88         19.95         9.40 o                         
  19   2   4         20.90         33.61         9.89 o                         
  20   2   4         23.57         18.16         8.89 o                         
  21   2   4          8.43         21.50        10.64 o                         
 -20   3   4          3.19          5.65        15.72 o                         
 -19   3   4          0.78          6.06         9.04 o                         
 -18   3   4         63.12         74.68        17.11 o                         
 -17   3   4         16.77         14.82         7.88 o                         
 -16   3   4          0.50         -8.31         8.31 o                         
 -15   3   4          0.60          0.95         7.62 o                         
 -14   3   4         36.88         12.83         7.12 o                         
 -13   3   4         61.05         53.63         8.88 o                         
 -12   3   4        283.91        301.42        20.29 o                         
 -11   3   4        117.94        107.18        10.52 o                         
 -10   3   4         20.01         17.42         2.40 o                         
  -9   3   4         19.69         14.31         2.80 o                         
  -8   3   4        214.30        222.32        10.92 o                         
  -7   3   4         18.02         16.59         2.60 o                         
  -6   3   4          6.67          3.10         2.94 o                         
  -5   3   4          5.34          5.52         2.47 o                         
  -4   3   4          3.81          1.70         2.26 o                         
  -3   3   4        844.50        820.78        19.78 o                         
  -2   3   4        970.07       1014.37        23.27 o                         
  -1   3   4          0.01         -1.32         2.33 o                         
   0   3   4       1240.96       1306.93        31.53 o                         
   1   3   4         43.08         38.24         4.57 o                         
   2   3   4        243.78        216.67        10.71 o                         
   3   3   4        133.37        159.76         8.98 o                         
   4   3   4         55.66         38.31         4.95 o                         
   5   3   4        252.89        259.45        11.78 o                         
   6   3   4       1114.50       1150.38        29.69 o                         
   7   3   4         12.95         11.13         2.50 o                         
   8   3   4          4.60          2.86         2.63 o                         
   9   3   4        265.97        295.82        20.04 o                         
  10   3   4          0.13         -5.04         6.29 o                         
  11   3   4          5.98         -1.66         3.91 o                         
  12   3   4          3.36          2.44         3.79 o                         
  13   3   4        198.90        217.47        22.20 o                         
  14   3   4          3.49          2.32         9.45 o                         
  15   3   4          8.96         -6.26         6.26 o                         
  16   3   4         20.72         52.20        13.63 o                         
  17   3   4          4.92         12.36        11.60 o                         
  18   3   4          0.84        -10.95        10.95 o                         
  19   3   4          0.19         -4.90        15.31 o                         
 -18   4   4          0.00         -0.47         6.70 o                         
 -17   4   4         10.55         -9.07         9.07 o                         
 -16   4   4         27.98         28.77        10.73 o                         
 -15   4   4        162.82        223.27        29.46 o                         
 -14   4   4          4.00          0.84         6.58 o                         
 -13   4   4          3.51         -7.58         7.58 o                         
 -12   4   4         25.74         37.86         8.86 o                         
 -11   4   4         71.99         80.17        11.93 o                         
 -10   4   4          5.74         -2.63         4.71 o                         
  -9   4   4         13.44          4.64         6.50 o                         
  -8   4   4        171.72        180.96        17.47 o                         
  -7   4   4          1.26          3.83         3.10 o                         
  -6   4   4        118.00        130.52        12.13 o                         
  -5   4   4          4.37          1.02         4.15 o                         
  -4   4   4          0.46        165.08        22.73 o                         
  -3   4   4         28.10         24.59         4.58 o                         
  -2   4   4        106.79        114.17         9.44 o                         
  -1   4   4        433.57        424.05        18.04 o                         
   0   4   4        137.43        165.94        13.42 o                         
   1   4   4         25.88         27.36         4.94 o                         
   2   4   4         22.75          8.59         4.80 o                         
   3   4   4        204.15        178.33        12.70 o                         
   4   4   4          3.26          6.21         2.15 o                         
   5   4   4        124.37        145.91        14.34 o                         
   6   4   4        271.40        273.76        21.89 o                         
   7   4   4        135.73        130.69        14.70 o                         
   8   4   4        473.28        593.74        40.73 o                         
   9   4   4        251.02        275.52        25.79 o                         
  10   4   4         10.32         21.28         8.82 o                         
  11   4   4         37.80         20.45         7.19 o                         
  12   4   4         13.51          7.99         6.25 o                         
  13   4   4         19.08         15.88        11.17 o                         
  14   4   4         14.08         10.29         8.84 o                         
  15   4   4         23.20         20.49         9.56 o                         
  16   4   4          0.16         36.89        12.73 o                         
  17   4   4         16.94         14.36         9.62 o                         
  18   4   4         14.77         18.64        11.85 o                         
 -15   5   4          1.28         -7.80        10.77 o                         
 -14   5   4          0.87          1.61         6.61 o                         
 -13   5   4          3.19         -1.79         7.73 o                         
 -12   5   4         29.96         57.65        12.87 o                         
 -11   5   4          2.45          2.23         7.41 o                         
 -10   5   4          2.41          3.08         7.07 o                         
  -9   5   4         12.46          1.81         4.69 o                         
  -8   5   4         73.83         76.93        12.94 o                         
  -7   5   4        113.47        127.55        19.59 o                         
  -6   5   4         69.64         67.57        15.59 o                         
  -5   5   4         51.51         43.36        10.47 o                         
  -4   5   4        174.55        177.16        19.52 o                         
  -3   5   4         35.50         45.18         8.00 o                         
  -2   5   4          2.63          6.40         3.02 o                         
  -1   5   4         36.62         27.02         7.60 o                         
   0   5   4          1.00          0.84         4.92 o                         
   1   5   4        120.53        120.31        13.50 o                         
   2   5   4         34.65         40.75         9.39 o                         
   3   5   4         52.13         50.94         9.84 o                         
   4   5   4          0.64          9.05         4.46 o                         
   5   5   4         79.59         99.97        13.31 o                         
   6   5   4         23.59         25.27         7.95 o                         
   7   5   4         13.62         11.83         8.09 o                         
   8   5   4          5.87          6.44         5.98 o                         
   9   5   4         32.35         38.73        10.66 o                         
  10   5   4          0.67          8.58         4.40 o                         
  11   5   4          0.76         -4.92         5.80 o                         
  12   5   4         13.42         10.69         8.39 o                         
  13   5   4          0.00         -4.39         5.78 o                         
  14   5   4          1.13          9.69         8.33 o                         
  15   5   4          0.91        -12.16        18.35 o                         
 -11   6   4          5.04         -8.02         9.05 o                         
 -10   6   4          0.11         -2.74         7.44 o                         
  -9   6   4          7.69          0.76        13.91 o                         
  -8   6   4         25.24         28.52        10.65 o                         
  -7   6   4          4.34         -5.21         8.55 o                         
  -6   6   4          8.19          6.89         6.86 o                         
  -5   6   4          4.21          0.83         4.55 o                         
  -4   6   4          0.16         -5.30         5.30 o                         
  -3   6   4          1.12         -4.32         5.22 o                         
  -2   6   4          4.53          2.44         5.34 o                         
  -1   6   4         80.21        125.72        19.19 o                         
   0   6   4        100.59        147.85        22.78 o                         
   1   6   4          3.41          8.20         5.38 o                         
   2   6   4          3.53          5.62         8.12 o                         
   3   6   4         49.17         39.51        13.84 o                         
   4   6   4          0.13          0.00         7.72 o                         
   5   6   4         61.12         40.95        23.83 o                         
   6   6   4          7.35         -6.64         9.87 o                         
   7   6   4         12.91          3.94         8.92 o                         
   8   6   4          2.17          7.65         7.62 o                         
   9   6   4         14.12         30.03        12.46 o                         
  10   6   4          0.79         11.06         7.55 o                         
  11   6   4          0.01          1.23         5.88 o                         
 -21   0   5        202.02        188.29        55.72 o                         
 -19   0   5         69.86         67.73        15.14 o                         
 -17   0   5          1.56          3.26         7.25 o                         
 -15   0   5         33.00         57.14        22.34 o                         
 -13   0   5          0.00         -2.89         9.01 o                         
 -11   0   5       2028.27       2065.36        92.83 o                         
  -9   0   5        122.87         99.39        17.09 o                         
  -7   0   5       1599.79       1494.49        49.53 o                         
  -5   0   5        511.20        453.24        16.24 o                         
  -3   0   5       8076.22       8036.39       109.56 o                         
  -1   0   5       2287.94       2373.57        33.82 o                         
   1   0   5       2091.80       2081.40        39.97 o                         
   3   0   5       3378.03       2868.71        41.86 o                         
   5   0   5       4165.51       4106.20        52.08 o                         
   7   0   5        779.49        705.63        23.15 o                         
   9   0   5       1787.25       1574.81        41.23 o                         
  11   0   5        618.04        644.01        31.19 o                         
  13   0   5        170.09        214.43        21.63 o                         
  15   0   5        284.63        329.26        49.53 o                         
  17   0   5        136.59        131.41        24.46 o                         
  19   0   5         34.20         51.52        16.23 o                         
  21   0   5         22.80          0.07        10.75 o                         
 -22   1   5          2.73        -13.04        13.04 o                         
 -21   1   5          2.64          1.82         6.12 o                         
 -20   1   5        154.39        152.74        22.28 o                         
 -19   1   5         61.65         60.87        20.71 o                         
 -18   1   5         15.27          6.53         4.77 o                         
 -17   1   5         28.50         27.85         6.22 o                         
 -16   1   5        228.37        227.95        16.50 o                         
 -15   1   5         21.75         18.72         4.45 o                         
 -14   1   5         47.97         39.80         6.46 o                         
 -13   1   5         59.91         60.64         5.92 o                         
 -12   1   5        425.39        401.92        14.81 o                         
 -11   1   5          0.28         -0.38         3.47 o                         
 -10   1   5          0.08          1.43         1.89 o                         
  -9   1   5        245.72        221.70        10.93 o                         
  -8   1   5        927.37        914.32        20.07 o                         
  -7   1   5        205.80        240.65        10.47 o                         
  -6   1   5         12.76         11.93         2.01 o                         
  -5   1   5         34.57         35.91         2.98 o                         
  -4   1   5       3299.20       3196.03        25.14 o                         
  -3   1   5         12.93         16.91         1.93 o                         
  -2   1   5        318.27        282.98         7.39 o                         
  -1   1   5        295.30        313.19         7.34 o                         
   0   1   5       4259.15       4296.69        30.23 o                         
   1   1   5       7024.28       7138.50        44.45 o                         
   2   1   5       2895.05       2986.35        33.87 o                         
   3   1   5       2845.78       2842.07        33.17 o                         
   4   1   5        678.77        606.80        13.14 o                         
   5   1   5         35.39         38.73         4.63 o                         
   6   1   5        230.47        208.75        12.83 o                         
   7   1   5        980.63        892.68        32.34 o                         
   8   1   5        121.76        121.26         9.82 o                         
   9   1   5          5.52         19.20         5.15 o                         
  10   1   5        133.26         99.40        10.38 o                         
  11   1   5          3.10         -0.57         3.46 o                         
  12   1   5        289.09        249.91        18.53 o                         
  13   1   5         15.04         17.12         5.20 o                         
  14   1   5          3.08          1.71         6.24 o                         
  15   1   5        164.37        154.40        23.60 o                         
  16   1   5         25.24         20.37         8.12 o                         
  17   1   5         31.31         15.04        13.17 o                         
  18   1   5          0.57         -1.22         5.36 o                         
  19   1   5         10.91         15.49         8.30 o                         
  20   1   5         45.50         37.22        10.52 o                         
  21   1   5         29.17         42.27        13.40 o                         
 -21   2   5         23.08         27.09        13.16 o                         
 -20   2   5          2.88          7.46         5.42 o                         
 -19   2   5         31.05         27.10         8.97 o                         
 -18   2   5        152.63        147.41        18.52 o                         
 -17   2   5        104.31        118.58        16.57 o                         
 -16   2   5         36.52         37.72         9.12 o                         
 -15   2   5        219.89        259.48        19.93 o                         
 -14   2   5         13.48          8.14         3.08 o                         
 -13   2   5         48.65         39.13         5.94 o                         
 -12   2   5         23.97         21.16         3.88 o                         
 -11   2   5        294.28        304.43        14.78 o                         
 -10   2   5        118.35        108.85         8.08 o                         
  -9   2   5         54.51         72.60         7.02 o                         
  -8   2   5         14.65         13.15         2.74 o                         
  -7   2   5       1535.89       1478.60        29.36 o                         
  -6   2   5        347.75        330.60        10.98 o                         
  -5   2   5       1074.03       1083.22        19.79 o                         
  -4   2   5       1061.25       1094.33        19.62 o                         
  -3   2   5         85.50         83.05         6.24 o                         
  -2   2   5        376.27        356.58        11.86 o                         
  -1   2   5       1493.07       1401.92        20.60 o                         
   0   2   5        609.80        717.32        15.89 o                         
   1   2   5        182.59        182.35         8.32 o                         
   2   2   5       1071.78       1218.63        22.71 o                         
   3   2   5      11270.45      11882.96        90.23 o                         
   4   2   5        134.49        121.21         8.76 o                         
   5   2   5       1105.11       1178.14        26.13 o                         
   6   2   5         23.25         21.51         2.69 o                         
   7   2   5        480.33        465.84        15.15 o                         
   8   2   5         21.87         27.11         3.70 o                         
   9   2   5        132.72        127.04         7.12 o                         
  10   2   5        293.65        287.59        10.18 o                         
  11   2   5        392.51        382.51        19.44 o                         
  12   2   5        566.41        582.13        24.78 o                         
  13   2   5         86.22         78.93        10.49 o                         
  14   2   5        283.82        275.91        20.46 o                         
  15   2   5         63.30         43.55        10.17 o                         
  16   2   5          6.42          6.38         6.16 o                         
  17   2   5         20.65         18.57         8.02 o                         
  18   2   5         29.48         17.98         8.10 o                         
  19   2   5          4.21         -5.30         5.30 o                         
  20   2   5          0.43          6.15         9.87 o                         
  21   2   5          0.23         -6.69         6.69 o                         
 -20   3   5          5.80         25.55        10.18 o                         
 -19   3   5         23.56         32.63        10.56 o                         
 -18   3   5         14.32         33.29        12.22 o                         
 -17   3   5         18.40         16.43         8.99 o                         
 -16   3   5          3.47         17.22         8.11 o                         
 -15   3   5          0.47         -0.16         8.01 o                         
 -14   3   5          8.71         12.60         6.42 o                         
 -13   3   5        104.32         94.11        11.90 o                         
 -12   3   5         25.68         13.19         8.24 o                         
 -11   3   5          4.82          4.03         3.69 o                         
 -10   3   5         10.00          9.28         3.26 o                         
  -9   3   5        292.41        247.29        12.01 o                         
  -8   3   5        172.17        150.09         8.87 o                         
  -7   3   5        121.65        109.04         7.46 o                         
  -6   3   5        116.64        129.24         8.22 o                         
  -5   3   5        377.10        386.29        13.09 o                         
  -4   3   5        192.26        224.00        10.28 o                         
  -3   3   5        270.20        255.58        11.16 o                         
  -2   3   5        464.43        466.57        16.00 o                         
  -1   3   5        171.56        168.75        11.09 o                         
   0   3   5        199.47        208.98        12.67 o                         
   1   3   5        395.25        424.89        17.88 o                         
   2   3   5        278.68        307.54        13.78 o                         
   3   3   5        953.47       1001.57        26.46 o                         
   4   3   5        221.64        252.95        13.28 o                         
   5   3   5        536.22        579.10        21.25 o                         
   6   3   5        113.96        108.00         9.34 o                         
   7   3   5       1393.25       1444.33        33.41 o                         
   8   3   5        172.33        182.78        12.83 o                         
   9   3   5        312.17        358.49        17.79 o                         
  10   3   5          6.74          2.79         6.68 o                         
  11   3   5         36.87         23.20         5.75 o                         
  12   3   5          8.93          9.00         4.55 o                         
  13   3   5         33.35         11.67         4.80 o                         
  14   3   5         74.35         69.06        16.06 o                         
  15   3   5         52.39         53.55        13.72 o                         
  16   3   5          1.16         -5.80        10.28 o                         
  17   3   5          2.85         -3.38        11.26 o                         
  18   3   5          5.58          6.14         9.29 o                         
  19   3   5          2.04         -3.00        11.71 o                         
 -18   4   5          0.77          1.10         8.13 o                         
 -17   4   5          0.33         -1.52        13.70 o                         
 -16   4   5         30.82         22.63        13.51 o                         
 -15   4   5         13.96         12.50         9.91 o                         
 -14   4   5         57.48         46.43        16.20 o                         
 -13   4   5          1.96          0.11         6.86 o                         
 -12   4   5         79.18         59.81        11.31 o                         
 -11   4   5          5.23          7.65         3.97 o                         
 -10   4   5         63.80         80.00        11.83 o                         
  -9   4   5         23.40         13.10         5.25 o                         
  -8   4   5         58.75         60.90        11.54 o                         
  -7   4   5        110.95        107.52        12.82 o                         
  -6   4   5        135.04        149.07        14.37 o                         
  -5   4   5        381.84        456.51        29.39 o                         
  -4   4   5         10.09          6.32         3.33 o                         
  -3   4   5         58.44         56.78         6.42 o                         
  -2   4   5        113.57        107.65         9.12 o                         
  -1   4   5         42.63         29.48         4.88 o                         
   0   4   5        115.36        112.13        11.05 o                         
   1   4   5          0.66         -2.76         2.83 o                         
   2   4   5          3.23          0.36         3.23 o                         
   3   4   5          2.81         -2.02         2.02 o                         
   4   4   5         55.50         46.99         8.36 o                         
   5   4   5          4.28          1.28         4.85 o                         
   6   4   5          2.71          3.09         4.66 o                         
   7   4   5          2.24         -4.02         4.02 o                         
   8   4   5         75.56         38.52        11.69 o                         
   9   4   5          0.03         -1.92         6.82 o                         
  10   4   5         47.65         66.38        12.40 o                         
  11   4   5          7.59          3.13         4.93 o                         
  12   4   5         76.35         42.33        20.00 o                         
  13   4   5         34.72         30.81        10.23 o                         
  14   4   5         44.18         66.66        18.08 o                         
  15   4   5         10.17         13.78         8.23 o                         
  16   4   5          9.70         -2.30         7.36 o                         
  17   4   5         10.08         17.84        17.05 o                         
 -15   5   5          0.57          0.01         9.04 o                         
 -14   5   5          0.82          4.39         8.91 o                         
 -13   5   5          1.16         -7.74         9.69 o                         
 -12   5   5          1.07          5.07        11.19 o                         
 -11   5   5          0.04          1.61         5.63 o                         
 -10   5   5         10.25         26.87        10.34 o                         
  -9   5   5        178.37        189.80        21.69 o                         
  -8   5   5          0.11         12.62         6.60 o                         
  -7   5   5         31.92         28.24         8.43 o                         
  -6   5   5         21.86         24.16         7.78 o                         
  -5   5   5         55.91         45.65         8.71 o                         
  -4   5   5         26.91         29.70         7.14 o                         
  -3   5   5         89.59        136.52        15.50 o                         
  -2   5   5         16.42         21.46         7.18 o                         
  -1   5   5          1.79          3.98         3.47 o                         
   0   5   5          2.10          0.03         2.88 o                         
   1   5   5          2.45          4.10         3.98 o                         
   2   5   5         13.96         26.41         7.81 o                         
   3   5   5          9.92          5.26         3.87 o                         
   4   5   5          3.88          0.91         7.04 o                         
   5   5   5        139.82        151.90        18.51 o                         
   6   5   5          0.86          3.16         4.04 o                         
   7   5   5         28.05         15.79        10.71 o                         
   8   5   5         41.87         48.62        12.58 o                         
   9   5   5          0.61          6.71         5.98 o                         
  10   5   5          6.17         -7.53        10.88 o                         
  11   5   5         30.84         26.11         8.91 o                         
  12   5   5         15.02          5.32         6.03 o                         
  13   5   5          8.13         12.26         8.21 o                         
  14   5   5         17.86          6.03         8.02 o                         
  15   5   5          1.74         -7.06         7.06 o                         
 -11   6   5          3.13          0.95        10.05 o                         
 -10   6   5          5.36         -1.54         6.27 o                         
  -9   6   5         25.77          7.65         7.50 o                         
  -8   6   5         17.24         18.99        15.45 o                         
  -7   6   5         38.29         44.62        12.48 o                         
  -6   6   5          0.66         -5.99        11.83 o                         
  -5   6   5          0.27         -5.05         5.05 o                         
  -4   6   5          0.02         -5.05         5.05 o                         
  -3   6   5         29.92         16.53        10.34 o                         
  -2   6   5         10.22         -3.02         6.18 o                         
  -1   6   5         44.68         28.86        10.76 o                         
   0   6   5         20.53         26.06        16.62 o                         
   1   6   5          1.72         -3.91         6.10 o                         
   2   6   5         56.45         55.94        15.43 o                         
   3   6   5          1.49         11.85        10.98 o                         
   4   6   5          5.04         10.16         8.64 o                         
   5   6   5          9.01          5.16        26.97 o                         
   6   6   5         29.96          4.64        11.49 o                         
   7   6   5          2.91         -6.59         7.00 o                         
   8   6   5         13.49         17.80        10.96 o                         
   9   6   5          3.80          5.22         7.93 o                         
  10   6   5          8.48         17.01         8.05 o                         
 -22   0   6          0.00          5.51        16.54 o                         
 -20   0   6        319.74        374.95        47.27 o                         
 -18   0   6         11.71         56.49        13.21 o                         
 -16   0   6         24.73         11.67         5.80 o                         
 -14   0   6       1576.99       1576.25        95.80 o                         
 -12   0   6         97.51        131.81        22.91 o                         
 -10   0   6        866.36        770.18        51.12 o                         
  -8   0   6         29.82         22.12         8.71 o                         
  -6   0   6       2980.45       3009.55        39.04 o                         
  -4   0   6       2261.45       2203.06        40.47 o                         
  -2   0   6        448.18        424.00        12.87 o                         
   0   0   6       1926.94       1600.97        28.12 o                         
   2   0   6       3037.76       3164.52        49.15 o                         
   4   0   6         94.38        108.23         9.01 o                         
   6   0   6        978.38       1060.36        25.82 o                         
   8   0   6       1762.00       1742.02        42.98 o                         
  10   0   6        116.95         89.03        11.52 o                         
  12   0   6        351.10       1067.09        88.71 o                         
  14   0   6        521.95        546.89        46.14 o                         
  16   0   6         35.29         29.11        11.74 o                         
  18   0   6        210.11        247.77        34.03 o                         
  20   0   6          7.15         21.28        20.57 o                         
 -22   1   6         12.58         31.00        16.84 o                         
 -21   1   6          3.92         -3.90         6.17 o                         
 -20   1   6         69.20         64.86        14.22 o                         
 -19   1   6          0.18          0.74         5.80 o                         
 -18   1   6         40.85         22.58         8.10 o                         
 -17   1   6        141.52        150.30        13.95 o                         
 -16   1   6         39.91         48.39         7.87 o                         
 -15   1   6        720.64        717.56        28.56 o                         
 -14   1   6         42.88         41.21         6.52 o                         
 -13   1   6         71.47         72.18         6.51 o                         
 -12   1   6        462.29        492.23        18.73 o                         
 -11   1   6       1132.54       1139.81        27.16 o                         
 -10   1   6        196.87        191.73        10.58 o                         
  -9   1   6        450.97        473.64        15.79 o                         
  -8   1   6       3577.57       3653.60        39.68 o                         
  -7   1   6         80.78         82.97         6.11 o                         
  -6   1   6        653.57        642.42        17.22 o                         
  -5   1   6       1611.94       1533.71        22.74 o                         
  -4   1   6        456.55        473.48        10.76 o                         
  -3   1   6       3888.83       3791.18        29.44 o                         
  -2   1   6       1390.06       1371.60        17.42 o                         
  -1   1   6        793.82        775.59        12.32 o                         
   0   1   6        439.92        450.30        12.09 o                         
   1   1   6        769.69        731.93        15.12 o                         
   2   1   6       2724.29       2835.08        34.46 o                         
   3   1   6       1490.10       1343.65        20.99 o                         
   4   1   6       3504.34       3490.07        39.26 o                         
   5   1   6       1019.95       1044.28        25.73 o                         
   6   1   6        107.60        119.08         8.33 o                         
   7   1   6        470.84        443.36        15.68 o                         
   8   1   6         83.67         68.93         6.32 o                         
   9   1   6         20.37         19.51         3.43 o                         
  10   1   6          9.02         12.61         4.36 o                         
  11   1   6       1356.25       1304.74        43.68 o                         
  12   1   6        116.03        124.37        13.53 o                         
  13   1   6        121.38         92.00        13.93 o                         
  14   1   6          0.00         -5.15         5.15 o                         
  15   1   6         20.69         30.99        10.49 o                         
  16   1   6        196.70        193.61        27.92 o                         
  17   1   6          6.28          9.82        11.25 o                         
  18   1   6          0.73         -0.20         5.78 o                         
  19   1   6          9.16         12.47         5.98 o                         
  20   1   6         11.36         16.73         9.99 o                         
  21   1   6          9.27          9.47        11.19 o                         
 -21   2   6          1.59          0.47        14.41 o                         
 -20   2   6         61.66         56.73        13.91 o                         
 -19   2   6         23.22         29.99         9.10 o                         
 -18   2   6          6.01         11.78         5.94 o                         
 -17   2   6          3.96         12.57         7.45 o                         
 -16   2   6         19.68         26.42         8.12 o                         
 -15   2   6         19.84         15.44         4.90 o                         
 -14   2   6        446.28        460.18        22.24 o                         
 -13   2   6        174.29        150.42        12.37 o                         
 -12   2   6        124.55        116.62         9.48 o                         
 -11   2   6         81.99         93.46         8.31 o                         
 -10   2   6        190.96        180.36        10.65 o                         
  -9   2   6        647.32        622.66        23.66 o                         
  -8   2   6        100.23        100.84        10.26 o                         
  -7   2   6        714.77        731.79        22.30 o                         
  -6   2   6       4614.47       4846.22        44.74 o                         
  -5   2   6       4693.84       4885.96        49.15 o                         
  -4   2   6        398.78        455.58        14.47 o                         
  -3   2   6          0.01          1.15         1.36 o                         
  -2   2   6        377.86        361.57        11.80 o                         
  -1   2   6        173.97        210.67         8.73 o                         
   0   2   6         70.22         74.71         5.30 o                         
   1   2   6        897.27       1012.44        20.35 o                         
   2   2   6        564.01        581.27        17.98 o                         
   3   2   6         76.61         48.82         4.85 o                         
   4   2   6       1271.96       1314.35        32.70 o                         
   5   2   6        842.71        871.06        27.81 o                         
   6   2   6       3207.66       3262.02        44.37 o                         
   7   2   6        471.55        482.03        21.73 o                         
   8   2   6        103.38         98.32         8.33 o                         
   9   2   6       1066.86       1070.66        29.13 o                         
  10   2   6         73.21         77.24         7.12 o                         
  11   2   6         21.49         13.18         3.53 o                         
  12   2   6         68.79         72.15         8.70 o                         
  13   2   6        132.34        145.23        16.01 o                         
  14   2   6         64.07         63.05        11.09 o                         
  15   2   6         52.23         42.98        10.63 o                         
  16   2   6          0.21          3.40         7.49 o                         
  17   2   6          1.36         -3.39         4.28 o                         
  18   2   6         25.79         33.71        10.34 o                         
  19   2   6          4.24          1.97         5.90 o                         
  20   2   6          0.75         -8.19         9.34 o                         
 -20   3   6          1.09          0.25         7.65 o                         
 -19   3   6          2.74          0.62         6.90 o                         
 -18   3   6         46.93         73.81        16.06 o                         
 -17   3   6          0.33         -3.89         8.34 o                         
 -16   3   6         46.86         80.18        16.38 o                         
 -15   3   6          2.44          5.15         4.45 o                         
 -14   3   6          3.14          2.60         4.68 o                         
 -13   3   6         28.03         28.58         7.21 o                         
 -12   3   6        107.57        111.85        15.29 o                         
 -11   3   6         56.08         64.09         8.16 o                         
 -10   3   6        129.33        130.50        10.11 o                         
  -9   3   6        106.13         95.21         7.08 o                         
  -8   3   6         82.86         75.25         7.48 o                         
  -7   3   6         29.05         18.36         3.31 o                         
  -6   3   6          0.30          1.61         1.75 o                         
  -5   3   6          4.80          2.22         1.73 o                         
  -4   3   6          2.15          4.62         3.68 o                         
  -3   3   6        308.70        548.39        28.31 o                         
  -2   3   6        973.07       1083.12        25.00 o                         
  -1   3   6        298.69        290.90        15.40 o                         
   0   3   6        569.97        605.26        22.14 o                         
   1   3   6        129.97        117.03         9.42 o                         
   2   3   6        451.96        462.18        18.78 o                         
   3   3   6         21.19         16.94         3.44 o                         
   4   3   6         49.00         65.57         6.97 o                         
   5   3   6          1.64          0.90         2.76 o                         
   6   3   6        526.11        519.58        21.57 o                         
   7   3   6       1111.83       1061.55        29.93 o                         
   8   3   6        290.04        254.46        10.50 o                         
   9   3   6        327.96        270.71        12.45 o                         
  10   3   6        140.35        144.87        14.22 o                         
  11   3   6         56.92         60.29         9.32 o                         
  12   3   6          0.91          2.29         4.25 o                         
  13   3   6          9.00          6.82         6.29 o                         
  14   3   6        230.61        274.53        31.63 o                         
  15   3   6         35.78        181.16        26.86 o                         
  16   3   6         35.33         27.41        15.66 o                         
  17   3   6         20.24         27.02        11.88 o                         
  18   3   6          0.76         15.91         9.59 o                         
  19   3   6         21.25         19.73        11.07 o                         
 -18   4   6         22.78         20.29        11.59 o                         
 -17   4   6         39.16         72.07        23.14 o                         
 -16   4   6          2.24          7.66         9.59 o                         
 -15   4   6         24.13         27.92         9.85 o                         
 -14   4   6          0.03         -0.86         5.95 o                         
 -13   4   6         19.55          0.11        12.24 o                         
 -12   4   6         20.83          9.27         4.97 o                         
 -11   4   6          2.03         -0.86         5.74 o                         
 -10   4   6         24.20         10.69         4.43 o                         
  -9   4   6         60.76         49.83         9.36 o                         
  -8   4   6         19.04         16.10        12.34 o                         
  -7   4   6         99.62         88.57        13.10 o                         
  -6   4   6        299.08        282.04        20.15 o                         
  -5   4   6        378.60        393.15        25.47 o                         
  -4   4   6          2.20          1.07         3.34 o                         
  -3   4   6         71.71         80.30         7.54 o                         
  -2   4   6         56.14         48.41         6.32 o                         
  -1   4   6        178.26        190.71        13.99 o                         
   0   4   6          0.08         -1.14         2.18 o                         
   1   4   6          7.26          4.97         4.88 o                         
   2   4   6         24.24         15.73         3.46 o                         
   3   4   6         41.64         50.10         7.44 o                         
   4   4   6        148.82        122.40        14.80 o                         
   5   4   6          0.27         -0.60         2.75 o                         
   6   4   6         85.08         62.50         8.12 o                         
   7   4   6         16.88          9.64         5.53 o                         
   8   4   6        206.90        184.02        22.81 o                         
   9   4   6        122.74        147.59        20.90 o                         
  10   4   6         71.25         69.55        13.69 o                         
  11   4   6         93.87        136.33        19.42 o                         
  12   4   6         76.70         80.70        18.17 o                         
  13   4   6         34.95         40.39        12.59 o                         
  14   4   6          5.04         10.26         7.83 o                         
  15   4   6          4.28          5.12         8.24 o                         
  16   4   6          3.42         -2.89         8.76 o                         
  17   4   6          8.46          3.00         7.92 o                         
 -15   5   6          4.67          6.89         9.12 o                         
 -14   5   6          0.05         -2.96         7.57 o                         
 -13   5   6          0.50         -8.52         8.52 o                         
 -12   5   6          9.00         12.60        11.25 o                         
 -11   5   6          5.32         10.68         6.33 o                         
 -10   5   6          1.58         12.38         7.94 o                         
  -9   5   6         38.37         43.48        11.11 o                         
  -8   5   6        301.88        376.00        30.68 o                         
  -7   5   6        159.93        214.16        20.85 o                         
  -6   5   6         30.48         26.80         6.51 o                         
  -5   5   6          1.48          2.50         4.05 o                         
  -4   5   6         71.39         84.14        11.80 o                         
  -3   5   6          3.11          1.06         4.88 o                         
  -2   5   6         14.95          5.10         8.36 o                         
  -1   5   6          2.34         -0.64         8.26 o                         
   0   5   6          0.55         -1.41         4.92 o                         
   1   5   6          0.32          0.29         4.61 o                         
   2   5   6         12.67         29.74         7.65 o                         
   3   5   6          8.62         -2.34         3.70 o                         
   4   5   6        191.53        215.40        18.78 o                         
   5   5   6        234.03        221.45        25.22 o                         
   6   5   6         39.22         49.43        10.95 o                         
   7   5   6          0.00         -9.25         9.25 o                         
   8   5   6          1.62         -7.15         7.15 o                         
   9   5   6         33.40          9.08        10.72 o                         
  10   5   6          4.92          6.10        10.65 o                         
  11   5   6         33.53         36.30        10.30 o                         
  12   5   6         62.86         59.31        14.32 o                         
  13   5   6          0.23         -0.21        17.52 o                         
  14   5   6         16.34         18.41        13.05 o                         
 -11   6   6         24.85         12.19         8.57 o                         
 -10   6   6         12.07          8.17         9.09 o                         
  -9   6   6          0.00         -4.83         5.71 o                         
  -8   6   6          0.02        -10.63        10.63 o                         
  -7   6   6          0.89          6.39         8.39 o                         
  -6   6   6         16.39          6.32         7.28 o                         
  -5   6   6          2.91          0.86         6.61 o                         
  -4   6   6          6.59         -3.69        10.36 o                         
  -3   6   6          4.12          4.54         6.42 o                         
  -2   6   6          0.80          4.33         5.36 o                         
  -1   6   6         39.90         44.57        11.28 o                         
   0   6   6          0.60          0.85         5.27 o                         
   1   6   6          9.29          5.17         7.07 o                         
   2   6   6          0.16         -5.54         8.14 o                         
   3   6   6          0.14         -6.98         7.42 o                         
   4   6   6          0.69          3.43        18.10 o                         
   5   6   6         33.19         54.88        26.09 o                         
   6   6   6          0.48          7.85        15.31 o                         
   7   6   6         11.10         30.88        16.21 o                         
   8   6   6          6.23          1.73        11.14 o                         
   9   6   6          7.68          1.83         7.88 o                         
  10   6   6          0.22         -4.72         5.04 o                         
 -21   0   7         72.06         83.78        37.33 o                         
 -19   0   7         32.73         14.08         6.90 o                         
 -17   0   7         23.59         -4.33         8.22 o                         
 -15   0   7       2491.07       2806.41        81.12 o                         
 -13   0   7        242.58        254.22        31.16 o                         
 -11   0   7       1789.22       1810.35        78.33 o                         
  -9   0   7         19.11         11.19         4.44 o                         
  -7   0   7        252.93        341.02        16.72 o                         
  -5   0   7         38.34         30.57         4.42 o                         
  -3   0   7       2816.71       2744.55        34.31 o                         
  -1   0   7        129.03        162.65        10.68 o                         
   1   0   7       4364.54       4264.82        55.90 o                         
   3   0   7       5168.61       5014.35        75.90 o                         
   5   0   7        239.51        243.71        16.50 o                         
   7   0   7         95.80         68.26         7.65 o                         
   9   0   7        793.61        781.14        33.60 o                         
  11   0   7        110.92        103.85        12.73 o                         
  13   0   7        289.75        315.49        29.58 o                         
  15   0   7         80.15         83.79        45.11 o                         
  17   0   7        227.98        241.27        33.39 o                         
  19   0   7         17.27         27.50        18.10 o                         
  21   0   7         39.81         64.41        35.64 o                         
 -22   1   7          2.20          0.03        26.58 o                         
 -21   1   7          0.22          8.02         9.81 o                         
 -20   1   7          2.06          7.09         6.95 o                         
 -19   1   7         19.89         22.95         8.29 o                         
 -18   1   7        316.20        363.27        27.30 o                         
 -17   1   7         96.93        115.77        13.42 o                         
 -16   1   7        374.49        371.49        23.34 o                         
 -15   1   7         86.22         79.17         9.53 o                         
 -14   1   7        213.56        233.86        15.80 o                         
 -13   1   7         21.56         20.78         4.03 o                         
 -12   1   7        409.96        436.18        17.54 o                         
 -11   1   7         55.21         46.99         5.52 o                         
 -10   1   7        216.33        191.30        10.48 o                         
  -9   1   7        117.55        132.06         8.24 o                         
  -8   1   7        279.18        251.73        11.15 o                         
  -7   1   7         35.71         24.72         3.55 o                         
  -6   1   7         17.30         12.86         3.00 o                         
  -5   1   7       4927.25       5254.74        44.13 o                         
  -4   1   7         14.90          5.19         1.10 o                         
  -3   1   7        284.99        303.30         7.93 o                         
  -2   1   7        557.07        530.81        11.89 o                         
  -1   1   7         11.33         10.44         1.76 o                         
   0   1   7        707.25        754.91        15.35 o                         
   1   1   7         71.21         58.10         4.46 o                         
   2   1   7        112.26        133.33         6.26 o                         
   3   1   7       1087.20       1296.24        24.19 o                         
   4   1   7       1048.34       1011.37        29.75 o                         
   5   1   7       4334.46       4348.88        59.51 o                         
   6   1   7       3702.70       3749.57        38.79 o                         
   7   1   7          0.04          0.50         1.74 o                         
   8   1   7        513.62        520.69        19.59 o                         
   9   1   7         58.03         62.79         6.70 o                         
  10   1   7        431.86        441.80        18.80 o                         
  11   1   7        133.55        130.05        10.99 o                         
  12   1   7          2.90          8.08         3.56 o                         
  13   1   7          7.23          2.13         5.08 o                         
  14   1   7         77.28         81.70        13.98 o                         
  15   1   7        443.77        421.67        33.18 o                         
  16   1   7          3.53          3.68        14.22 o                         
  17   1   7          4.40         -3.31         6.83 o                         
  18   1   7          0.36         -6.61         6.61 o                         
  19   1   7          7.53         16.13         7.22 o                         
  20   1   7         31.29         26.91        14.18 o                         
  21   1   7          2.60          5.83         5.48 o                         
 -21   2   7         51.17         47.38        16.93 o                         
 -20   2   7         32.46         35.72        17.43 o                         
 -19   2   7         40.83         46.19        10.74 o                         
 -18   2   7          1.38          0.98         4.15 o                         
 -17   2   7          8.58         -0.02         5.78 o                         
 -16   2   7        213.31        230.73        19.53 o                         
 -15   2   7        191.37        152.94        15.57 o                         
 -14   2   7         82.88         81.70         9.37 o                         
 -13   2   7         31.13         36.11         6.33 o                         
 -12   2   7         63.97         55.59         7.45 o                         
 -11   2   7        234.38        233.43        13.39 o                         
 -10   2   7        712.92        782.27        30.80 o                         
  -9   2   7         68.32         61.06         8.08 o                         
  -8   2   7        519.60        583.78        19.92 o                         
  -7   2   7         26.80         35.06         4.03 o                         
  -6   2   7       1112.13       1175.84        22.39 o                         
  -5   2   7        576.89        606.54        17.07 o                         
  -4   2   7          0.02         -1.81         1.81 o                         
  -3   2   7         37.70         41.22         4.06 o                         
  -2   2   7        568.08        590.53        13.22 o                         
  -1   2   7        849.57        808.69        19.61 o                         
   0   2   7        611.11        614.88        16.21 o                         
   1   2   7       1030.32       1055.89        21.76 o                         
   2   2   7       2262.57       2297.11        34.72 o                         
   3   2   7        289.83        290.81        10.66 o                         
   4   2   7        765.44        699.91        24.62 o                         
   5   2   7        144.00        126.69        11.24 o                         
   6   2   7       3158.29       3161.80        47.19 o                         
   7   2   7       1009.43       1130.44        40.81 o                         
   8   2   7         55.35         47.73        10.85 o                         
   9   2   7        161.56        158.08        16.77 o                         
  10   2   7         69.13         56.46         7.81 o                         
  11   2   7        205.18        195.89        18.30 o                         
  12   2   7        116.71        138.13        15.69 o                         
  13   2   7        445.88        531.13        31.59 o                         
  14   2   7        111.04        112.93        14.35 o                         
  15   2   7        103.15        109.40        15.13 o                         
  16   2   7         39.88         34.37        14.72 o                         
  17   2   7          1.56          3.39         5.13 o                         
  18   2   7          3.85          4.37         9.14 o                         
  19   2   7          8.93          4.19         9.71 o                         
  20   2   7          0.02         -2.11         7.23 o                         
 -20   3   7          6.66          8.55        12.65 o                         
 -19   3   7         18.44         12.23         7.61 o                         
 -18   3   7          0.86         -6.79         7.26 o                         
 -17   3   7        155.29        164.53        24.08 o                         
 -16   3   7          2.79          0.44         7.50 o                         
 -15   3   7          1.76         -2.35         6.80 o                         
 -14   3   7          7.84          0.68         3.68 o                         
 -13   3   7        312.14        304.58        26.04 o                         
 -12   3   7          5.46          8.04         3.23 o                         
 -11   3   7         69.94         49.65         9.95 o                         
 -10   3   7         13.91          6.34         2.92 o                         
  -9   3   7        142.99        146.51        10.78 o                         
  -8   3   7         15.10         10.23         2.53 o                         
  -7   3   7        130.14        148.76        11.31 o                         
  -6   3   7         21.18         17.54         3.29 o                         
  -5   3   7         99.28         93.68         8.44 o                         
  -4   3   7        395.02        352.02        18.09 o                         
  -3   3   7       1127.04       1109.33        33.57 o                         
  -2   3   7         53.43         44.04         6.86 o                         
  -1   3   7          0.03         -0.19         2.82 o                         
   0   3   7        478.30        552.38        21.42 o                         
   1   3   7       1080.26       1053.91        29.28 o                         
   2   3   7         57.62         48.89         6.16 o                         
   3   3   7         15.32         17.58         2.95 o                         
   4   3   7        260.06        302.71        14.86 o                         
   5   3   7        353.31        334.23        15.33 o                         
   6   3   7        362.36        389.75        15.04 o                         
   7   3   7          7.80          5.42         2.93 o                         
   8   3   7        267.73        256.76        13.82 o                         
   9   3   7        165.65        177.45        14.82 o                         
  10   3   7         37.13         43.33         9.44 o                         
  11   3   7        195.98        197.78        18.91 o                         
  12   3   7         11.52         12.99         4.42 o                         
  13   3   7          0.69          3.25         7.04 o                         
  14   3   7         86.82         65.86        29.06 o                         
  15   3   7        114.11        141.80        26.86 o                         
  16   3   7         19.84         50.36        15.78 o                         
  17   3   7         15.74          2.90         8.14 o                         
  18   3   7         17.55          5.19         7.17 o                         
  19   3   7          2.01          1.67         6.24 o                         
 -18   4   7         14.98          5.64        12.14 o                         
 -17   4   7          4.68         11.45         8.31 o                         
 -16   4   7          1.70          3.39         9.41 o                         
 -15   4   7          5.64         12.20         7.05 o                         
 -14   4   7         64.61         63.19        15.04 o                         
 -13   4   7          0.12          6.81         6.82 o                         
 -12   4   7         24.67         24.71         8.52 o                         
 -11   4   7         10.08          6.49         3.35 o                         
 -10   4   7         12.81         21.78         5.62 o                         
  -9   4   7          0.90          0.79         6.04 o                         
  -8   4   7        125.93        142.75        16.74 o                         
  -7   4   7         58.18         43.10         9.00 o                         
  -6   4   7         75.54         74.16         9.75 o                         
  -5   4   7          0.17          0.43         1.92 o                         
  -4   4   7        112.36        121.97         9.02 o                         
  -3   4   7          1.44          1.70         2.59 o                         
  -2   4   7        313.98        330.66        17.68 o                         
  -1   4   7         29.25         31.59         6.40 o                         
   0   4   7         34.77         38.87         6.71 o                         
   1   4   7         69.39         74.38         8.75 o                         
   2   4   7         10.67          4.48         2.10 o                         
   3   4   7         84.36         78.17         9.88 o                         
   4   4   7        346.27        331.18        20.37 o                         
   5   4   7          0.88         -2.12         2.12 o                         
   6   4   7          4.11         -0.46         2.63 o                         
   7   4   7        273.51        292.05        32.83 o                         
   8   4   7        131.87        137.40        22.12 o                         
   9   4   7          0.04         -0.39         5.29 o                         
  10   4   7          0.00          6.03         6.00 o                         
  11   4   7         16.20          6.06         7.97 o                         
  12   4   7         52.06         55.58        17.54 o                         
  13   4   7         24.39         54.14        17.13 o                         
  14   4   7         29.49         40.97        13.07 o                         
  15   4   7          1.37         16.24        10.47 o                         
  16   4   7          1.27          5.46        11.25 o                         
  17   4   7          0.09         21.81        12.11 o                         
 -15   5   7         14.36         22.01        10.79 o                         
 -14   5   7          0.75        -10.51        10.51 o                         
 -13   5   7         20.62         31.67        12.33 o                         
 -12   5   7         16.98          9.11         8.51 o                         
 -11   5   7         44.25         72.83        19.80 o                         
 -10   5   7          0.00          3.09         6.03 o                         
  -9   5   7        213.74        255.31        25.29 o                         
  -8   5   7         33.53         32.73        10.49 o                         
  -7   5   7         97.89         90.84        14.13 o                         
  -6   5   7         99.03        153.79        17.75 o                         
  -5   5   7         24.51         13.10         5.00 o                         
  -4   5   7         52.84         61.25         9.90 o                         
  -3   5   7          4.03         -3.90         5.54 o                         
  -2   5   7          0.07          0.87         6.72 o                         
  -1   5   7          2.83          1.63         7.30 o                         
   0   5   7          4.75          7.70         3.69 o                         
   1   5   7         94.16         87.47        12.79 o                         
   2   5   7         71.50         76.20        11.41 o                         
   3   5   7         30.79         21.65         6.73 o                         
   4   5   7         19.63         10.76         5.36 o                         
   5   5   7         80.94         95.74        16.38 o                         
   6   5   7         18.02         -0.22         6.10 o                         
   7   5   7         28.79         27.33        12.26 o                         
   8   5   7         53.98         39.65        12.00 o                         
   9   5   7         13.93         10.02         7.91 o                         
  10   5   7         10.35         18.43         7.74 o                         
  11   5   7         78.13        100.81        19.93 o                         
  12   5   7          4.80          9.14         8.30 o                         
  13   5   7          0.09         -8.71         8.71 o                         
  14   5   7          1.90         -4.50        10.06 o                         
 -10   6   7          0.96         -3.18         7.78 o                         
  -9   6   7          2.63         20.55        10.31 o                         
  -8   6   7          1.49         -2.35         6.36 o                         
  -7   6   7          0.28         -3.98         6.34 o                         
  -6   6   7         28.82         21.67         7.60 o                         
  -5   6   7          0.17          0.34         5.00 o                         
  -4   6   7         10.24         27.70         9.46 o                         
  -3   6   7          7.34          9.98         8.36 o                         
  -2   6   7         46.22         41.88        10.87 o                         
  -1   6   7         43.20         36.48        11.73 o                         
   0   6   7          1.55         -2.53        10.77 o                         
   1   6   7          0.03         -2.58         6.50 o                         
   2   6   7         10.81         29.07        14.64 o                         
   3   6   7          2.97          6.87        10.74 o                         
   4   6   7          0.16         -1.93         7.15 o                         
   5   6   7          0.68         -1.24         5.07 o                         
   6   6   7          0.74         -8.57         9.21 o                         
   7   6   7          0.52        -12.60        12.60 o                         
   8   6   7         13.66          7.99        12.30 o                         
   9   6   7         14.88         25.24        19.83 o                         
 -22   0   8          3.70         19.44        18.60 o                         
 -20   0   8         57.62         37.76        27.22 o                         
 -18   0   8          7.45          4.70         7.00 o                         
 -16   0   8        143.46        140.32        18.79 o                         
 -14   0   8         12.06         10.10         8.20 o                         
 -12   0   8       1204.92       1352.49        47.75 o                         
 -10   0   8         31.16         21.99         5.63 o                         
  -8   0   8       2033.13       2376.06        47.57 o                         
  -6   0   8       5430.85       5617.92       182.17 o                         
  -4   0   8         39.39         50.65         5.88 o                         
  -2   0   8       1178.17       1106.73        29.50 o                         
   0   0   8         86.42         91.11         7.81 o                         
   2   0   8       2574.19       2565.79        50.39 o                         
   4   0   8       3628.59       3614.78        64.61 o                         
   6   0   8          8.82          5.30         2.56 o                         
   8   0   8       1122.71       1197.01        36.41 o                         
  10   0   8        521.99        512.09        28.28 o                         
  12   0   8        427.16        428.45        27.41 o                         
  14   0   8        158.49        146.12        28.17 o                         
  16   0   8         65.23        377.93       192.46 o                         
  18   0   8          2.98         -9.19        14.49 o                         
  20   0   8          6.34         -4.17        10.68 o                         
 -22   1   8          3.34          0.86        10.53 o                         
 -21   1   8          3.90          2.18         7.13 o                         
 -20   1   8          6.25          5.38         6.74 o                         
 -19   1   8        101.99        133.95        25.16 o                         
 -18   1   8          0.06          1.86         4.59 o                         
 -17   1   8        474.84        535.50        29.25 o                         
 -16   1   8        853.62        923.55        37.35 o                         
 -15   1   8        650.34        679.68        31.05 o                         
 -14   1   8         32.90         25.87         5.97 o                         
 -13   1   8        827.86        834.46        32.26 o                         
 -12   1   8        143.54        117.52         8.96 o                         
 -11   1   8        312.19        359.32        14.95 o                         
 -10   1   8         25.59         34.95         4.31 o                         
  -9   1   8       2541.66       2549.78        39.63 o                         
  -8   1   8         82.88         73.05         8.02 o                         
  -7   1   8        651.03        643.48        20.15 o                         
  -6   1   8        878.41        957.34        23.15 o                         
  -5   1   8       1248.66       1285.00        21.24 o                         
  -4   1   8       7473.50       7811.53        48.05 o                         
  -3   1   8        966.26        975.32        16.41 o                         
  -2   1   8        654.87        697.74        14.82 o                         
  -1   1   8        126.03        149.72         7.36 o                         
   0   1   8        190.97        203.05         8.30 o                         
   1   1   8        124.63        122.89         6.67 o                         
   2   1   8       1049.34       1105.21        18.27 o                         
   3   1   8        189.06        151.59        10.23 o                         
   4   1   8          8.80         14.77         3.48 o                         
   5   1   8       2895.02       2993.32        52.98 o                         
   6   1   8       1563.30       1622.24        26.92 o                         
   7   1   8       1322.78       1334.51        26.25 o                         
   8   1   8        259.25        253.92        12.07 o                         
   9   1   8        249.40        252.41        13.84 o                         
  10   1   8         28.89         20.44         4.30 o                         
  11   1   8         92.88         89.35         8.77 o                         
  12   1   8          1.60          1.69         3.99 o                         
  13   1   8         12.23          8.12         4.72 o                         
  14   1   8        380.26        432.28        33.56 o                         
  15   1   8          1.89          2.31         3.84 o                         
  16   1   8          9.38         -5.11         5.45 o                         
  17   1   8          9.13          3.97         6.38 o                         
  18   1   8         22.50         14.58        11.91 o                         
  19   1   8         37.24         30.32        12.10 o                         
  20   1   8          1.39          0.49         7.50 o                         
 -21   2   8         10.38          2.55         7.36 o                         
 -20   2   8         23.00         20.27        14.57 o                         
 -19   2   8         54.27         64.91        15.26 o                         
 -18   2   8          0.17         -1.00         5.05 o                         
 -17   2   8         82.07         69.60        12.47 o                         
 -16   2   8         16.76         36.88         8.23 o                         
 -15   2   8        116.21        108.79        13.43 o                         
 -14   2   8         49.86         39.01         6.72 o                         
 -13   2   8          7.26          1.75         3.16 o                         
 -12   2   8        508.38        564.75        24.54 o                         
 -11   2   8        469.60        502.41        22.40 o                         
 -10   2   8         69.64         70.46         7.12 o                         
  -9   2   8         46.09         46.52         6.18 o                         
  -8   2   8          7.52          0.13         1.61 o                         
  -7   2   8        389.18        392.77        11.04 o                         
  -6   2   8        118.00        121.95         7.58 o                         
  -5   2   8         62.18         52.55         4.99 o                         
  -4   2   8         23.70         22.27         3.63 o                         
  -3   2   8        354.62        388.67        13.43 o                         
  -2   2   8          1.26         -0.61         1.54 o                         
  -1   2   8        356.87        377.47        12.79 o                         
   0   2   8        417.05        442.14        14.45 o                         
   1   2   8         15.49         11.21         2.67 o                         
   2   2   8       1865.53       1998.17        31.68 o                         
   3   2   8       3291.04       3389.41        55.27 o                         
   4   2   8       1827.91       1774.77        40.37 o                         
   5   2   8       1111.80       1037.55        38.83 o                         
   6   2   8          2.30         20.59         5.53 o                         
   7   2   8         19.70          9.46         2.94 o                         
   8   2   8         59.59         66.75        10.26 o                         
   9   2   8        323.93        325.42        25.07 o                         
  10   2   8         40.46         34.99         8.39 o                         
  11   2   8          1.41         -0.50         4.40 o                         
  12   2   8         66.84         46.48         9.86 o                         
  13   2   8        196.31        204.24        20.36 o                         
  14   2   8          0.36          4.13         3.60 o                         
  15   2   8          6.23         12.30         5.50 o                         
  16   2   8          8.32          8.02         5.37 o                         
  17   2   8         58.60         61.16        14.25 o                         
  18   2   8          2.25          9.61         6.37 o                         
  19   2   8          2.94          9.43         8.41 o                         
  20   2   8          0.00         -3.44        12.13 o                         
 -20   3   8          9.70          0.95        10.61 o                         
 -19   3   8          7.68          6.63        12.15 o                         
 -18   3   8         28.03         20.06        11.88 o                         
 -17   3   8         29.81         14.92        15.98 o                         
 -16   3   8         15.94         13.22         6.86 o                         
 -15   3   8          1.77          6.59         7.57 o                         
 -14   3   8         45.29         55.92        11.40 o                         
 -13   3   8         43.02         46.39         9.98 o                         
 -12   3   8          7.80          4.40         4.26 o                         
 -11   3   8          7.52          3.79         4.56 o                         
 -10   3   8         80.13         56.52         6.87 o                         
  -9   3   8        111.68         80.83         7.94 o                         
  -8   3   8          7.65          1.38         2.48 o                         
  -7   3   8         15.03          9.63         2.65 o                         
  -6   3   8         61.43         62.74         7.02 o                         
  -5   3   8         21.66         23.87         4.53 o                         
  -4   3   8        666.65        659.83        26.99 o                         
  -3   3   8         12.43         14.98         3.94 o                         
  -2   3   8        139.24        139.02        11.96 o                         
  -1   3   8        157.39        155.37        12.65 o                         
   0   3   8       2209.77       2418.87        49.51 o                         
   1   3   8          4.52          2.36         1.98 o                         
   2   3   8         37.40         15.76         4.96 o                         
   3   3   8         45.72         46.67         5.67 o                         
   4   3   8          0.34          3.74         1.45 o                         
   5   3   8         52.98         46.60         4.95 o                         
   6   3   8          2.15          7.66         4.58 o                         
   7   3   8        161.90        183.37        13.33 o                         
   8   3   8          7.87          9.14         4.46 o                         
   9   3   8         15.03         10.27         5.99 o                         
  10   3   8          2.71         -3.76         3.76 o                         
  11   3   8         57.06         51.48         9.76 o                         
  12   3   8        119.12        106.71        14.51 o                         
  13   3   8          7.99          3.73         5.03 o                         
  14   3   8         35.70         29.21        12.10 o                         
  15   3   8         54.22         36.63        14.58 o                         
  16   3   8         11.27          4.19         7.02 o                         
  17   3   8          0.97         -1.30         6.81 o                         
  18   3   8          1.56         -9.01        10.79 o                         
 -18   4   8         21.90         33.37        12.49 o                         
 -17   4   8         36.62         40.89        14.23 o                         
 -16   4   8          0.18          1.21         6.78 o                         
 -15   4   8          8.13         26.10         9.51 o                         
 -14   4   8         24.66         20.38         9.35 o                         
 -13   4   8          1.01          2.07         8.20 o                         
 -12   4   8         37.01         45.99        10.58 o                         
 -11   4   8        103.64        127.42        14.24 o                         
 -10   4   8          6.40          6.05         3.98 o                         
  -9   4   8         82.12         82.39        12.83 o                         
  -8   4   8         29.92         19.65         9.22 o                         
  -7   4   8        194.26        181.24        18.98 o                         
  -6   4   8         28.05         29.85         5.36 o                         
  -5   4   8          0.03         -2.80         2.80 o                         
  -4   4   8          7.61        106.36        17.25 o                         
  -3   4   8         42.43         38.33         7.06 o                         
  -2   4   8         20.82         18.34         4.30 o                         
  -1   4   8        207.87        229.89        18.62 o                         
   0   4   8         31.39         44.94         7.75 o                         
   1   4   8        174.75        181.23        15.35 o                         
   2   4   8        103.29         99.75        11.18 o                         
   3   4   8        257.19        265.92        18.28 o                         
   4   4   8          5.47          2.40         3.04 o                         
   5   4   8         39.31         37.47         6.64 o                         
   6   4   8         64.54         68.32         8.02 o                         
   7   4   8         61.24         70.11        12.69 o                         
   8   4   8         74.30         68.68        16.18 o                         
   9   4   8        149.27        180.53        26.41 o                         
  10   4   8          5.09          1.91         7.33 o                         
  11   4   8         74.64         69.74        18.55 o                         
  12   4   8         56.24         48.42        16.73 o                         
  13   4   8         24.77         19.68         8.03 o                         
  14   4   8         13.64          4.60        12.65 o                         
  15   4   8          0.14          0.20        11.92 o                         
  16   4   8          0.09         -2.57         7.81 o                         
  17   4   8          9.58         17.80        10.81 o                         
 -15   5   8          4.67         17.88        20.08 o                         
 -14   5   8         61.50         90.58        24.07 o                         
 -13   5   8          0.72         -4.80         7.55 o                         
 -12   5   8         31.23         34.16        13.28 o                         
 -11   5   8          4.17        -13.57        13.57 o                         
 -10   5   8         37.89         32.86        16.15 o                         
  -9   5   8          1.05         -4.44         4.44 o                         
  -8   5   8         19.50         22.67         6.00 o                         
  -7   5   8          0.38          2.66         3.97 o                         
  -6   5   8          2.79          1.83         4.43 o                         
  -5   5   8        121.33        154.89        16.51 o                         
  -4   5   8         22.43         -0.08         6.36 o                         
  -3   5   8         54.89         45.49        10.76 o                         
  -2   5   8          7.72          8.15         8.46 o                         
  -1   5   8          3.52         -1.61         5.79 o                         
   0   5   8         62.67         55.60         9.95 o                         
   1   5   8         53.62         50.43         9.36 o                         
   2   5   8          8.11          7.54         3.91 o                         
   3   5   8         25.04         24.93         6.85 o                         
   4   5   8          6.31          5.51         5.26 o                         
   5   5   8          1.34          1.04         6.30 o                         
   6   5   8        105.73         99.30        17.86 o                         
   7   5   8         19.46         39.34        13.47 o                         
   8   5   8         48.57         50.92        15.58 o                         
   9   5   8          4.57          5.52        10.46 o                         
  10   5   8         42.08         46.11        14.62 o                         
  11   5   8         14.66         44.36        13.33 o                         
  12   5   8         14.64         -3.43         5.88 o                         
  13   5   8          2.11         31.55        14.36 o                         
  14   5   8          0.89         -4.23         6.94 o                         
 -10   6   8          5.62         -9.26         9.26 o                         
  -9   6   8          0.05         -5.96         9.92 o                         
  -8   6   8          3.73          7.57        13.00 o                         
  -7   6   8         13.25         -0.40         4.59 o                         
  -6   6   8          1.64         10.84         4.81 o                         
  -5   6   8          7.25          3.56         5.32 o                         
  -4   6   8         11.73          8.60         6.05 o                         
  -3   6   8         19.24         15.42        11.50 o                         
  -2   6   8         57.00         57.64        13.17 o                         
  -1   6   8          0.01         -0.49         5.03 o                         
   0   6   8          2.22         -8.72         8.72 o                         
   1   6   8          3.71         -9.82        14.77 o                         
   2   6   8          0.46         -7.83        16.79 o                         
   3   6   8          1.01         -9.23         9.23 o                         
   4   6   8          5.33         -5.40        10.96 o                         
   5   6   8          1.78         -6.66        11.00 o                         
   6   6   8          0.01          2.93         7.81 o                         
   7   6   8         17.51         32.04        17.00 o                         
   8   6   8          3.25         36.14        16.85 o                         
   9   6   8          0.61          1.58        28.42 o                         
 -21   0   9         12.45         25.24        18.74 o                         
 -19   0   9          0.35        -11.26        11.26 o                         
 -17   0   9        402.09        376.59        44.32 o                         
 -15   0   9        568.94        651.54        38.73 o                         
 -13   0   9          2.91          2.35         3.18 o                         
 -11   0   9        922.46        972.45        37.99 o                         
  -9   0   9        230.32        226.39        19.81 o                         
  -7   0   9        754.03        784.62        29.39 o                         
  -5   0   9      10343.00      10131.08       101.03 o                         
  -3   0   9       1730.80       1956.62        42.24 o                         
  -1   0   9       2826.25       2725.38        56.55 o                         
   1   0   9       9635.81       9660.57       100.20 o                         
   3   0   9          5.17         37.82         8.04 o                         
   5   0   9        559.96        562.42        27.32 o                         
   7   0   9        489.57        552.11        28.39 o                         
   9   0   9        808.46        839.17        32.16 o                         
  11   0   9        309.32        276.10        21.56 o                         
  13   0   9        135.74        143.97        20.01 o                         
  15   0   9          6.40         -5.76         5.76 o                         
  17   0   9         40.30         24.75        35.28 o                         
  19   0   9         25.69         18.45        19.23 o                         
 -21   1   9          9.58         -2.22         6.67 o                         
 -20   1   9         15.35         17.26        10.53 o                         
 -19   1   9          3.33          4.10         6.94 o                         
 -18   1   9        173.37        175.57        22.90 o                         
 -17   1   9          2.23         10.89         3.83 o                         
 -16   1   9          6.72         12.22         4.82 o                         
 -15   1   9         75.13         66.34         9.87 o                         
 -14   1   9          3.93          1.57         3.54 o                         
 -13   1   9         80.28         80.47         9.85 o                         
 -12   1   9        705.07        707.55        22.67 o                         
 -11   1   9         35.60         27.12         4.09 o                         
 -10   1   9        793.88        813.08        28.74 o                         
  -9   1   9         12.80          6.07         3.10 o                         
  -8   1   9        414.55        338.85        21.10 o                         
  -7   1   9         54.36         70.11         6.49 o                         
  -6   1   9       2033.22       2146.59        31.57 o                         
  -5   1   9          0.32          1.32         1.16 o                         
  -4   1   9       3186.79       3096.42        37.55 o                         
  -3   1   9       2298.74       2372.67        32.01 o                         
  -2   1   9          5.31          6.95         1.97 o                         
  -1   1   9          0.15          0.57         1.55 o                         
   0   1   9        572.24        508.04        15.39 o                         
   1   1   9         15.35         19.81         2.90 o                         
   2   1   9       1007.21        963.45        20.88 o                         
   3   1   9          1.03          2.57         2.95 o                         
   4   1   9       1541.23       1546.29        45.98 o                         
   5   1   9         29.31         41.13         7.92 o                         
   6   1   9       2481.25       2501.33        37.29 o                         
   7   1   9        260.75        288.77        14.59 o                         
   8   1   9          6.34          0.97         2.09 o                         
   9   1   9        685.36        717.11        21.79 o                         
  10   1   9         75.93         60.41         7.50 o                         
  11   1   9         18.68         20.67         4.95 o                         
  12   1   9        126.75        141.96        12.86 o                         
  13   1   9         19.93         22.53         8.07 o                         
  14   1   9        239.89        266.34        26.86 o                         
  15   1   9         35.83         40.10        10.45 o                         
  16   1   9         68.57         89.83        16.34 o                         
  17   1   9          1.99          1.82         5.12 o                         
  18   1   9          2.72          5.80        13.11 o                         
  19   1   9          0.58          3.70         6.17 o                         
  20   1   9         37.45         43.47        15.54 o                         
 -21   2   9         66.53         49.43        35.64 o                         
 -20   2   9         35.07         24.21        18.24 o                         
 -19   2   9         29.63         63.56        25.30 o                         
 -18   2   9          0.23         -4.89        10.56 o                         
 -17   2   9         90.66         75.70        11.72 o                         
 -16   2   9        106.46        116.58        14.07 o                         
 -15   2   9          0.10         -4.43         4.74 o                         
 -14   2   9         11.65         13.02         3.17 o                         
 -13   2   9        207.29        208.51        15.70 o                         
 -12   2   9         17.44         31.12         5.77 o                         
 -11   2   9          4.38          1.22         3.10 o                         
 -10   2   9         77.41         78.30         8.38 o                         
  -9   2   9        146.32        126.89         9.93 o                         
  -8   2   9        245.19        243.03        12.53 o                         
  -7   2   9        500.27        462.42        12.13 o                         
  -6   2   9          9.27          9.84         2.00 o                         
  -5   2   9         16.49         21.36         3.16 o                         
  -4   2   9        180.58        185.38        10.59 o                         
  -3   2   9       1330.67       1317.14        24.48 o                         
  -2   2   9         14.00         14.62         2.31 o                         
  -1   2   9        874.03        827.58        19.17 o                         
   0   2   9          2.30          5.37         1.61 o                         
   1   2   9        393.47        410.42        19.36 o                         
   2   2   9        248.67        247.01        15.28 o                         
   3   2   9          9.35         14.19         4.13 o                         
   4   2   9       1774.46       1798.06        47.32 o                         
   5   2   9       2445.46       2611.04        48.40 o                         
   6   2   9         84.96         89.91         8.62 o                         
   7   2   9          1.04          1.97         2.10 o                         
   8   2   9        344.01        344.01        22.04 o                         
   9   2   9         28.00         27.39         7.00 o                         
  10   2   9        800.54        772.12        41.04 o                         
  11   2   9         11.88         18.00         6.23 o                         
  12   2   9        303.07        332.56        25.67 o                         
  13   2   9         23.01         13.54         5.35 o                         
  14   2   9         25.96         25.37         7.61 o                         
  15   2   9         74.58         60.47        11.16 o                         
  16   2   9         71.83         61.14        13.99 o                         
  17   2   9         23.32         24.48        17.31 o                         
  18   2   9         70.17         59.26        17.23 o                         
  19   2   9          0.04         -0.28         6.06 o                         
 -19   3   9         17.82         -9.87         9.87 o                         
 -18   3   9          0.00          2.02         8.57 o                         
 -17   3   9         15.56          8.65         8.45 o                         
 -16   3   9          8.07          1.60        15.86 o                         
 -15   3   9          2.52          3.84         4.37 o                         
 -14   3   9         29.72         12.16        11.02 o                         
 -13   3   9          0.16          6.15         8.22 o                         
 -12   3   9         19.84         25.50         6.61 o                         
 -11   3   9         35.06         14.82         5.11 o                         
 -10   3   9         13.34         23.05         7.07 o                         
  -9   3   9         54.97         69.82         8.44 o                         
  -8   3   9         46.11         38.71         6.42 o                         
  -7   3   9          7.73          8.98         3.42 o                         
  -6   3   9          0.53         28.55         6.10 o                         
  -5   3   9        284.95        284.78        14.71 o                         
  -4   3   9        323.63        362.99        22.64 o                         
  -3   3   9         66.12         84.04        10.58 o                         
  -2   3   9        147.07        146.19         9.47 o                         
  -1   3   9        134.18        139.91        12.04 o                         
   0   3   9         58.96         53.59         7.60 o                         
   1   3   9        117.91        140.42        11.66 o                         
   2   3   9         77.40         70.61         7.87 o                         
   3   3   9         52.88         60.11         6.97 o                         
   4   3   9        213.87        217.49        11.37 o                         
   5   3   9          3.83          5.54         4.44 o                         
   6   3   9       1025.92       1298.64        42.80 o                         
   7   3   9        269.98        272.51        16.73 o                         
   8   3   9         40.44         43.12         4.82 o                         
   9   3   9         53.67        521.08        44.26 o                         
  10   3   9         45.88         36.42         9.00 o                         
  11   3   9          0.49          4.12         4.01 o                         
  12   3   9         41.39         48.01        10.16 o                         
  13   3   9          5.08         -6.32         6.32 o                         
  14   3   9         27.52         21.30        11.00 o                         
  15   3   9        103.96        114.77        24.44 o                         
  16   3   9          0.02         -2.79         7.68 o                         
  17   3   9          1.03         -9.68         9.68 o                         
  18   3   9          9.73         10.97        11.47 o                         
 -17   4   9          0.00         -3.68        13.97 o                         
 -16   4   9         12.89         12.92        10.09 o                         
 -15   4   9         10.50          0.31         7.48 o                         
 -14   4   9         76.02         60.98        15.93 o                         
 -13   4   9          5.13          0.86         6.36 o                         
 -12   4   9         86.75        103.56        18.58 o                         
 -11   4   9          2.02          8.67         7.46 o                         
 -10   4   9          5.13          3.94         7.17 o                         
  -9   4   9          0.42          4.58         4.30 o                         
  -8   4   9        181.65        187.72        19.38 o                         
  -7   4   9         30.55         25.91         4.97 o                         
  -6   4   9        142.92        152.24        12.72 o                         
  -5   4   9        347.81        357.02        19.72 o                         
  -4   4   9        212.16        197.09        15.86 o                         
  -3   4   9         29.85         29.53         6.47 o                         
  -2   4   9        352.90        316.63        16.23 o                         
  -1   4   9          2.21          2.44         3.23 o                         
   0   4   9         30.78         26.66         5.68 o                         
   1   4   9         45.85         54.05         8.27 o                         
   2   4   9          6.92          3.48         3.06 o                         
   3   4   9          9.94         10.31         4.48 o                         
   4   4   9        115.15        129.81        12.10 o                         
   5   4   9          2.42          0.73         2.98 o                         
   6   4   9        131.79        105.79        13.34 o                         
   7   4   9        150.03        128.13        17.48 o                         
   8   4   9         61.64         72.89        16.70 o                         
   9   4   9          8.77          2.49         8.32 o                         
  10   4   9          1.88         -3.85         8.33 o                         
  11   4   9         34.85         -4.75        21.85 o                         
  12   4   9         43.88         63.61        19.11 o                         
  13   4   9          0.43         14.09         9.74 o                         
  14   4   9          1.90         -6.61        11.37 o                         
  15   4   9          2.68          5.14         5.83 o                         
  16   4   9          2.38          3.87         8.91 o                         
 -14   5   9          0.78          2.85        13.69 o                         
 -13   5   9         21.38         48.46        17.39 o                         
 -12   5   9         20.09         16.19        18.06 o                         
 -11   5   9         23.05         30.00        10.63 o                         
 -10   5   9          3.30          1.60         7.47 o                         
  -9   5   9         93.70        102.25        17.25 o                         
  -8   5   9        146.71        176.08        18.17 o                         
  -7   5   9          1.75          1.40         3.72 o                         
  -6   5   9         27.60         29.41         7.52 o                         
  -5   5   9         31.72         40.62         8.44 o                         
  -4   5   9          2.38          4.10         4.14 o                         
  -3   5   9          1.15         -3.55         4.32 o                         
  -2   5   9         20.42         16.39         8.08 o                         
  -1   5   9         50.11         66.98        13.26 o                         
   0   5   9         59.54         56.27        10.19 o                         
   1   5   9         73.21         86.49        11.61 o                         
   2   5   9         16.65         13.13         4.98 o                         
   3   5   9          0.01          4.04         9.44 o                         
   4   5   9         15.46         14.66         5.01 o                         
   5   5   9          8.78          8.62         9.90 o                         
   6   5   9         17.68         18.25         8.07 o                         
   7   5   9         17.58          5.26         5.40 o                         
   8   5   9          0.07          6.83         6.49 o                         
   9   5   9          0.03          4.74        11.48 o                         
  10   5   9         13.82         21.08        10.02 o                         
  11   5   9         43.19         81.31        17.86 o                         
  12   5   9          2.58          6.13         6.65 o                         
  13   5   9          5.43          9.59        11.27 o                         
 -10   6   9          0.04         -2.46         6.93 o                         
  -9   6   9          2.03         -2.48         7.82 o                         
  -8   6   9          1.38         -7.30         7.30 o                         
  -7   6   9         11.36         12.23         9.83 o                         
  -6   6   9         38.36         55.03        12.28 o                         
  -5   6   9          0.46         -6.47         6.47 o                         
  -4   6   9          0.01          1.78         5.90 o                         
  -3   6   9         29.91         28.73        10.01 o                         
  -2   6   9          0.73         -0.40         5.88 o                         
  -1   6   9          0.28        -12.00        12.89 o                         
   0   6   9          0.27         32.91        12.53 o                         
   1   6   9          0.84          1.82        10.30 o                         
   2   6   9          0.85         12.40        16.19 o                         
   3   6   9          0.06         11.71        14.18 o                         
   4   6   9          5.29         15.45        16.26 o                         
   5   6   9          0.10          1.64        10.75 o                         
   6   6   9          4.72         -6.66         7.76 o                         
   7   6   9          0.37         -0.05         8.91 o                         
   8   6   9         27.55         30.95        15.98 o                         
 -20   0  10         78.86         65.85        20.52 o                         
 -18   0  10        128.95        137.30        22.64 o                         
 -16   0  10         94.80        113.22        17.03 o                         
 -14   0  10        847.36        854.30        48.82 o                         
 -12   0  10       2448.26       2431.88        63.26 o                         
 -10   0  10       1352.80       1281.30        37.78 o                         
  -8   0  10        400.54        399.36        21.80 o                         
  -6   0  10       1258.36       1359.88        35.34 o                         
  -4   0  10       4017.16       4261.12        63.79 o                         
  -2   0  10        288.22        381.51        19.76 o                         
   0   0  10        133.32        134.00        10.56 o                         
   2   0  10       2239.63       2138.00        47.78 o                         
   4   0  10        775.42        747.83        36.79 o                         
   6   0  10       1251.57       1218.99        42.85 o                         
   8   0  10        816.34        887.26        38.02 o                         
  10   0  10        100.91        173.47        15.04 o                         
  12   0  10        297.18        358.77        31.89 o                         
  14   0  10         33.98         45.04        11.52 o                         
  16   0  10         48.55         59.18        34.57 o                         
  18   0  10         10.28         22.55        21.07 o                         
  20   0  10          3.12        -11.31        16.54 o                         
 -21   1  10          0.10         11.06        10.12 o                         
 -20   1  10          1.89         -7.53         7.53 o                         
 -19   1  10         41.75         41.71        11.97 o                         
 -18   1  10          6.75          5.46         9.79 o                         
 -17   1  10        122.70        118.63        15.85 o                         
 -16   1  10        177.79        207.22        18.23 o                         
 -15   1  10          0.04          5.65         3.77 o                         
 -14   1  10         14.85          7.88         3.92 o                         
 -13   1  10          1.97         -0.88         3.75 o                         
 -12   1  10        454.04        445.97        23.18 o                         
 -11   1  10        349.09        335.33        19.42 o                         
 -10   1  10         89.22        102.37        10.48 o                         
  -9   1  10        909.48        938.37        26.34 o                         
  -8   1  10         57.40         45.67         5.77 o                         
  -7   1  10          2.34          3.45         1.89 o                         
  -6   1  10          6.88          3.51         2.39 o                         
  -5   1  10          4.93          5.13         2.37 o                         
  -4   1  10        411.61        373.08        11.69 o                         
  -3   1  10       5256.78       5362.97        60.85 o                         
  -2   1  10        195.38        190.06         9.69 o                         
  -1   1  10         42.31         35.34         4.00 o                         
   0   1  10          4.13          1.60         1.72 o                         
   1   1  10        326.52        348.91        12.93 o                         
   2   1  10         17.47         15.96         4.04 o                         
   3   1  10        719.60        791.55        31.25 o                         
   4   1  10        129.28        142.30        14.81 o                         
   5   1  10         12.00         15.71         4.13 o                         
   6   1  10          4.94          3.55         1.95 o                         
   7   1  10         15.60         14.30         3.73 o                         
   8   1  10        179.03        171.65        10.81 o                         
   9   1  10          5.13          4.96         2.33 o                         
  10   1  10         37.00         40.72         5.68 o                         
  11   1  10        163.18        160.36        13.06 o                         
  12   1  10         87.93        105.13        11.02 o                         
  13   1  10         48.33         40.33         9.01 o                         
  14   1  10        117.82        126.87        19.12 o                         
  15   1  10        159.67        168.61        22.41 o                         
  16   1  10          5.18          0.61         8.91 o                         
  17   1  10         72.06         61.02        13.40 o                         
  18   1  10          0.02         -0.73        12.59 o                         
  19   1  10         26.43         24.96        15.27 o                         
  20   1  10          1.66         11.46         9.05 o                         
 -20   2  10         17.49         29.78        22.20 o                         
 -19   2  10         25.77          7.37         8.71 o                         
 -18   2  10         41.15         20.49         6.43 o                         
 -17   2  10         39.33         32.08         8.73 o                         
 -16   2  10         27.96         23.24         5.53 o                         
 -15   2  10         23.72         12.89         5.41 o                         
 -14   2  10         50.83         40.42         7.28 o                         
 -13   2  10        113.14        121.19        13.04 o                         
 -12   2  10        138.23        117.32        12.56 o                         
 -11   2  10        574.51        604.81        25.00 o                         
 -10   2  10        126.51        128.48        10.40 o                         
  -9   2  10        186.34        202.00        12.13 o                         
  -8   2  10          0.86          1.46         1.49 o                         
  -7   2  10         19.59         18.80         2.42 o                         
  -6   2  10        474.69        479.42        14.74 o                         
  -5   2  10        620.00        640.43        20.16 o                         
  -4   2  10         52.35         43.59         5.20 o                         
  -3   2  10          0.14          2.80         1.56 o                         
  -2   2  10       1669.45       1708.44        28.04 o                         
  -1   2  10        525.99        486.80        16.52 o                         
   0   2  10         51.30         49.08         5.78 o                         
   1   2  10        268.28        261.09        13.95 o                         
   2   2  10          2.63          1.26         3.51 o                         
   3   2  10        803.69        829.73        32.27 o                         
   4   2  10         34.98         29.71         7.87 o                         
   5   2  10          4.13          6.34         3.50 o                         
   6   2  10          2.10         -1.43         3.36 o                         
   7   2  10        638.81        659.73        26.50 o                         
   8   2  10         62.55         58.30         6.87 o                         
   9   2  10         10.59          8.11         4.33 o                         
  10   2  10         10.60         15.99         6.30 o                         
  11   2  10        194.89        182.02        19.33 o                         
  12   2  10        208.78        200.51        20.58 o                         
  13   2  10          0.07          1.24         3.94 o                         
  14   2  10        176.51        176.90        19.89 o                         
  15   2  10          1.69         19.14         6.23 o                         
  16   2  10          5.93          2.71         5.86 o                         
  17   2  10        128.98        147.96        30.45 o                         
  18   2  10         24.59         47.60        14.15 o                         
  19   2  10         14.51         23.22        10.14 o                         
 -19   3  10          0.01          6.29        11.45 o                         
 -18   3  10         21.01         31.99        14.95 o                         
 -17   3  10         31.28         47.78        14.22 o                         
 -16   3  10         21.87          4.12         4.53 o                         
 -15   3  10         26.90         44.99        10.66 o                         
 -14   3  10        175.50        176.06        20.45 o                         
 -13   3  10        417.19        444.18        31.67 o                         
 -12   3  10        159.02        119.33        16.32 o                         
 -11   3  10         36.22         33.37         9.50 o                         
 -10   3  10          5.56          1.85         3.65 o                         
  -9   3  10          1.02         -4.89         4.89 o                         
  -8   3  10        181.08        154.81        12.70 o                         
  -7   3  10        160.60        167.53        13.08 o                         
  -6   3  10         16.58          9.71         2.90 o                         
  -5   3  10        461.40        435.51        20.48 o                         
  -4   3  10       1074.29       1112.91        39.01 o                         
  -3   3  10        174.62        150.38        13.97 o                         
  -2   3  10          5.44          6.14         2.10 o                         
  -1   3  10        148.97        151.54        11.80 o                         
   0   3  10        257.46        258.48        15.27 o                         
   1   3  10         18.04         13.91         2.77 o                         
   2   3  10         25.91         24.43         4.44 o                         
   3   3  10         25.06         20.96         3.93 o                         
   4   3  10         43.65         35.90         6.83 o                         
   5   3  10        747.99        789.94        34.63 o                         
   6   3  10        316.22        373.26        25.43 o                         
   7   3  10        202.60        191.17        11.84 o                         
   8   3  10        308.03        291.91        15.27 o                         
   9   3  10         18.40          5.44         3.27 o                         
  10   3  10         64.56         82.02        14.03 o                         
  11   3  10         74.87         52.32        11.49 o                         
  12   3  10          0.04         -3.74         7.06 o                         
  13   3  10          9.98          7.94         6.47 o                         
  14   3  10         47.87         59.93        16.54 o                         
  15   3  10         19.71         35.65        20.36 o                         
  16   3  10          0.08         -2.21         9.13 o                         
  17   3  10          7.61          4.85         6.60 o                         
  18   3  10          0.05          3.38         8.27 o                         
 -17   4  10         14.25          6.82        11.32 o                         
 -16   4  10         17.29         42.49        13.68 o                         
 -15   4  10         27.98         30.89        11.00 o                         
 -14   4  10          0.00          1.54         6.06 o                         
 -13   4  10         21.27         25.71        10.15 o                         
 -12   4  10         23.21          8.98         5.38 o                         
 -11   4  10         45.53         54.43        13.75 o                         
 -10   4  10         31.20         16.84         6.77 o                         
  -9   4  10         10.25         13.55         4.46 o                         
  -8   4  10        285.70        352.42        24.58 o                         
  -7   4  10        216.24        222.62        15.74 o                         
  -6   4  10        217.94        213.35        15.77 o                         
  -5   4  10        276.41        298.46        18.43 o                         
  -4   4  10        193.74        192.18        17.51 o                         
  -3   4  10        108.94         82.56        11.38 o                         
  -2   4  10        152.25        139.17        10.17 o                         
  -1   4  10        270.84        285.76        19.55 o                         
   0   4  10         90.92         80.27        10.33 o                         
   1   4  10          0.65         -2.94         2.94 o                         
   2   4  10         11.21          2.88         2.94 o                         
   3   4  10        189.13        198.66        15.37 o                         
   4   4  10         40.74         22.23         4.22 o                         
   5   4  10        139.82        135.94        15.64 o                         
   6   4  10        132.49        134.57        15.22 o                         
   7   4  10        125.56        164.21        25.42 o                         
   8   4  10         24.74         31.87        11.93 o                         
   9   4  10          8.68         11.55         6.77 o                         
  10   4  10         11.60         21.48        12.69 o                         
  11   4  10         10.75        -11.34        11.34 o                         
  12   4  10         61.97         52.52        17.19 o                         
  13   4  10         24.68         36.05        15.42 o                         
  14   4  10         18.42         20.08        19.95 o                         
  15   4  10          0.70         -3.51        11.43 o                         
  16   4  10          0.41         -0.20        11.47 o                         
 -14   5  10         27.82         11.27        10.07 o                         
 -13   5  10          2.83          8.89         7.63 o                         
 -12   5  10         17.32         27.25        16.96 o                         
 -11   5  10          0.56         -6.26         7.24 o                         
 -10   5  10         30.52         22.43         8.71 o                         
  -9   5  10         43.59         42.12        10.20 o                         
  -8   5  10         23.54         35.38        12.11 o                         
  -7   5  10          9.86         10.36         6.33 o                         
  -6   5  10         42.23         17.46         6.59 o                         
  -5   5  10          0.35          8.43         5.12 o                         
  -4   5  10         80.09        102.30        14.69 o                         
  -3   5  10         51.19         35.47         9.55 o                         
  -2   5  10          0.00         -4.65         4.65 o                         
  -1   5  10         37.31         33.80         8.06 o                         
   0   5  10        153.05        191.34        21.61 o                         
   1   5  10         27.17         20.51         7.56 o                         
   2   5  10          0.90         -4.90         4.90 o                         
   3   5  10         19.09          8.26         5.35 o                         
   4   5  10          2.22          3.60         3.62 o                         
   5   5  10          3.64          6.07         5.60 o                         
   6   5  10          7.80          7.80         5.22 o                         
   7   5  10          4.55         -0.07         6.06 o                         
   8   5  10          0.02          1.25         6.84 o                         
   9   5  10         37.56         47.66        16.26 o                         
  10   5  10         71.04         74.85        22.44 o                         
  11   5  10          0.00         11.34         8.03 o                         
  12   5  10         12.81        -13.24        18.74 o                         
  13   5  10          7.61         22.37        12.44 o                         
  -9   6  10          2.57         -1.55         8.26 o                         
  -8   6  10         11.65         -5.94         7.59 o                         
  -7   6  10          2.29         -7.91         7.91 o                         
  -6   6  10         29.89         25.70         9.48 o                         
  -5   6  10         19.78          8.54        13.10 o                         
  -4   6  10          1.47         -2.14         9.20 o                         
  -3   6  10          0.04          1.20         6.19 o                         
  -2   6  10          2.02         18.07        11.28 o                         
  -1   6  10          0.09         -1.26        11.59 o                         
   0   6  10          4.61          9.83         6.26 o                         
   1   6  10          2.39         24.81        11.59 o                         
   2   6  10          4.40          5.50         5.52 o                         
   3   6  10          6.55         11.73        14.67 o                         
   4   6  10          6.46         15.20         8.71 o                         
   5   6  10          0.40          0.63         8.10 o                         
   6   6  10          7.13         22.64        13.56 o                         
   7   6  10         27.18         23.03        14.29 o                         
   8   6  10          6.91          3.81        24.32 o                         
 -21   0  11          8.99         -9.76        13.65 o                         
 -19   0  11         44.70         45.53        14.21 o                         
 -17   0  11        365.29        375.25        37.47 o                         
 -15   0  11        198.90        218.72        35.57 o                         
 -13   0  11       3405.47       3527.46        77.67 o                         
 -11   0  11       1453.49       1518.60        41.44 o                         
  -9   0  11          6.61          7.95         2.61 o                         
  -7   0  11         84.65         83.74         8.90 o                         
  -5   0  11         49.33         83.58         9.10 o                         
  -3   0  11          1.35         -2.67         2.67 o                         
  -1   0  11        966.55       1036.99        34.85 o                         
   1   0  11          4.10          4.03         4.05 o                         
   3   0  11        179.32        143.62        17.22 o                         
   5   0  11         34.43         24.53         5.81 o                         
   7   0  11       1634.61       1624.23        52.07 o                         
   9   0  11        113.49        129.36        13.28 o                         
  11   0  11        223.78        345.31        31.84 o                         
  13   0  11         26.83         32.12        10.59 o                         
  15   0  11         39.69         33.92         9.88 o                         
  17   0  11          2.63         22.06        20.86 o                         
  19   0  11          0.77         36.48        27.57 o                         
 -21   1  11         31.36         24.48        12.26 o                         
 -20   1  11         21.21         17.41        15.76 o                         
 -19   1  11          5.27         -5.06         5.90 o                         
 -18   1  11          8.81          3.45         3.74 o                         
 -17   1  11         64.83         76.58        15.97 o                         
 -16   1  11         10.21         -2.07         5.21 o                         
 -15   1  11        165.37        172.87        16.68 o                         
 -14   1  11        428.31        498.91        26.53 o                         
 -13   1  11        308.47        312.16        20.11 o                         
 -12   1  11        121.04        102.39        11.19 o                         
 -11   1  11         51.32         60.93         8.52 o                         
 -10   1  11       1995.34       2035.18        77.10 o                         
  -9   1  11        693.20        650.35        42.52 o                         
  -8   1  11         44.25         30.85         6.31 o                         
  -7   1  11          8.32          8.80         3.25 o                         
  -6   1  11          0.66          0.77         1.96 o                         
  -5   1  11       2086.51       2174.07        37.60 o                         
  -4   1  11         44.40         42.72         3.91 o                         
  -3   1  11       1403.45       1570.76        28.47 o                         
  -2   1  11        442.46        440.31        15.36 o                         
  -1   1  11         50.66         62.37         5.72 o                         
   0   1  11          4.22          7.18         2.24 o                         
   1   1  11         24.29         21.49         3.42 o                         
   2   1  11        726.95        733.70        33.84 o                         
   3   1  11         10.61         12.84         3.97 o                         
   4   1  11        105.84         92.62        12.14 o                         
   5   1  11        457.84        524.32        26.97 o                         
   6   1  11         52.44         59.30         8.72 o                         
   7   1  11          0.62          0.79         1.24 o                         
   8   1  11          0.15          4.39         2.81 o                         
   9   1  11        174.58        181.70        11.82 o                         
  10   1  11        157.12        146.43        10.84 o                         
  11   1  11         22.53         25.54         5.78 o                         
  12   1  11          0.39          1.94         4.34 o                         
  13   1  11         41.63         36.73         9.27 o                         
  14   1  11        226.10        288.15        26.58 o                         
  15   1  11          8.28          8.80         5.90 o                         
  16   1  11        142.28        160.90        22.88 o                         
  17   1  11         90.34         92.11        17.45 o                         
  18   1  11          0.13        -15.54        15.54 o                         
  19   1  11          2.08          8.38        10.09 o                         
 -20   2  11         17.59         28.43        19.69 o                         
 -19   2  11          0.29          5.80        17.68 o                         
 -18   2  11         47.43         51.84        15.06 o                         
 -17   2  11        110.03        134.02        21.12 o                         
 -16   2  11        145.01        188.04        24.55 o                         
 -15   2  11         15.71         14.13         7.28 o                         
 -14   2  11          4.11          3.81         3.14 o                         
 -13   2  11         12.31          8.27         5.95 o                         
 -12   2  11          6.33          3.78         4.70 o                         
 -11   2  11        260.43        239.40        14.52 o                         
 -10   2  11         17.09         19.45         3.99 o                         
  -9   2  11         99.92         95.87         8.49 o                         
  -8   2  11         50.16         50.90         5.41 o                         
  -7   2  11        465.36        419.74        14.22 o                         
  -6   2  11         94.33         94.51         6.44 o                         
  -5   2  11        107.25        119.75         8.98 o                         
  -4   2  11        100.74        104.86         8.18 o                         
  -3   2  11         93.28         78.55         6.96 o                         
  -2   2  11       1232.52       1321.82        27.51 o                         
  -1   2  11        412.76        447.03        18.02 o                         
   0   2  11          1.18          0.73         1.82 o                         
   1   2  11         12.15          8.63         3.18 o                         
   2   2  11        641.60        635.32        23.35 o                         
   3   2  11         14.98          8.66         4.25 o                         
   4   2  11        313.04        302.29        16.99 o                         
   5   2  11         59.18         62.00         8.20 o                         
   6   2  11         10.28          8.46         3.78 o                         
   7   2  11       1013.16       1082.52        36.18 o                         
   8   2  11         79.40         76.05         8.74 o                         
   9   2  11        148.40        155.45        15.83 o                         
  10   2  11          3.02         -3.58         4.36 o                         
  11   2  11        167.43        135.00        19.10 o                         
  12   2  11         11.30         14.90         5.38 o                         
  13   2  11          0.33         10.07         6.01 o                         
  14   2  11         32.74         26.85         9.65 o                         
  15   2  11         68.48         92.53        15.12 o                         
  16   2  11          2.53         -0.17         5.47 o                         
  17   2  11         73.36         90.88        18.35 o                         
  18   2  11         68.52         73.85        16.65 o                         
  19   2  11          0.94         -2.00         8.33 o                         
 -19   3  11          8.44         10.52         6.51 o                         
 -18   3  11         11.24          5.13        12.14 o                         
 -17   3  11          0.37         -1.51         8.21 o                         
 -16   3  11          6.53         -6.92         7.30 o                         
 -15   3  11         58.64         44.09        10.80 o                         
 -14   3  11         49.98         55.79        10.88 o                         
 -13   3  11         72.67         62.74        12.03 o                         
 -12   3  11          8.94          6.42         7.70 o                         
 -11   3  11          1.52          0.89         5.12 o                         
 -10   3  11          0.54         -1.37         4.57 o                         
  -9   3  11         67.99         69.89         9.03 o                         
  -8   3  11         37.48         27.94         4.53 o                         
  -7   3  11         88.62         93.32         9.23 o                         
  -6   3  11         19.82         18.50         3.85 o                         
  -5   3  11          2.07          1.72         4.22 o                         
  -4   3  11         28.47         17.08         5.39 o                         
  -3   3  11        115.63        132.17        13.21 o                         
  -2   3  11         44.47         33.67         4.76 o                         
  -1   3  11         80.74         75.07         7.22 o                         
   0   3  11        122.00        105.72         9.62 o                         
   1   3  11        730.54        791.46        26.17 o                         
   2   3  11          0.00          0.52         2.78 o                         
   3   3  11         28.75         29.37         6.46 o                         
   4   3  11        109.07         99.83        11.67 o                         
   5   3  11        150.24        159.65        15.04 o                         
   6   3  11         29.03         32.71         8.81 o                         
   7   3  11         44.26         39.77         6.47 o                         
   8   3  11        406.45        379.34        20.14 o                         
   9   3  11        104.17         84.74        12.62 o                         
  10   3  11         95.37         98.00        15.87 o                         
  11   3  11         25.56         32.81         9.14 o                         
  12   3  11          1.39         -5.96         5.96 o                         
  13   3  11          6.73          3.34         5.05 o                         
  14   3  11         33.09         35.67        13.80 o                         
  15   3  11         32.89         21.38        19.18 o                         
  16   3  11          1.19         -5.18        10.23 o                         
  17   3  11          5.38         -4.13        17.11 o                         
 -17   4  11          2.23          5.59         9.04 o                         
 -16   4  11         24.24         38.53        15.25 o                         
 -15   4  11          0.00         -2.03         8.04 o                         
 -14   4  11         40.46         23.03        16.60 o                         
 -13   4  11         17.91         28.71         9.66 o                         
 -12   4  11        191.96        232.01        28.28 o                         
 -11   4  11          5.54          4.91         4.81 o                         
 -10   4  11          1.46         10.06        12.37 o                         
  -9   4  11         13.04          3.64         4.81 o                         
  -8   4  11        110.44        135.20        14.03 o                         
  -7   4  11          1.16          1.36         2.96 o                         
  -6   4  11        382.53        390.09        22.30 o                         
  -5   4  11          0.22          0.18         7.21 o                         
  -4   4  11        178.04        183.81        17.25 o                         
  -3   4  11        139.80        135.65        14.90 o                         
  -2   4  11        243.99        253.25        20.10 o                         
  -1   4  11        297.70        303.82        20.27 o                         
   0   4  11         82.87         68.48         9.17 o                         
   1   4  11         15.79         19.10         4.92 o                         
   2   4  11        186.76        196.37        15.43 o                         
   3   4  11          0.29         -1.31         4.80 o                         
   4   4  11         37.41         25.24         6.72 o                         
   5   4  11          9.70         13.81         5.73 o                         
   6   4  11        212.63        223.95        19.80 o                         
   7   4  11         16.26         33.00        11.14 o                         
   8   4  11         89.01        130.71        23.25 o                         
   9   4  11         36.83         15.42         9.37 o                         
  10   4  11          0.00         -2.55         8.28 o                         
  11   4  11         37.97         40.47        18.23 o                         
  12   4  11         59.71        111.67        32.56 o                         
  13   4  11         16.32         16.55        15.21 o                         
  14   4  11          0.64         -4.03        13.68 o                         
  15   4  11          0.05          2.13         8.15 o                         
 -14   5  11          1.12         -3.24         9.51 o                         
 -13   5  11         11.49         21.38        11.78 o                         
 -12   5  11         20.23         28.93        18.01 o                         
 -11   5  11          0.04         -3.11         6.46 o                         
 -10   5  11          0.64         -1.17         4.87 o                         
  -9   5  11         96.06         88.62        15.05 o                         
  -8   5  11         11.60          3.78         5.11 o                         
  -7   5  11          5.87         -0.44         5.52 o                         
  -6   5  11          8.34          5.49         9.29 o                         
  -5   5  11         19.11         16.41         5.62 o                         
  -4   5  11          1.36         -1.15         5.21 o                         
  -3   5  11         39.35         28.89         8.77 o                         
  -2   5  11         53.15         50.08        11.59 o                         
  -1   5  11          2.04         -2.32         4.67 o                         
   0   5  11         27.42         26.84        12.78 o                         
   1   5  11          0.01         -2.93         8.03 o                         
   2   5  11          0.29          0.30         4.92 o                         
   3   5  11          6.03         -7.00         7.00 o                         
   4   5  11          0.08         -5.85         7.74 o                         
   5   5  11         16.65         22.76        10.63 o                         
   6   5  11          0.60         -2.68         5.70 o                         
   7   5  11          2.96         -4.93         6.27 o                         
   8   5  11         10.91         -0.56         7.65 o                         
   9   5  11         67.26         60.73        17.69 o                         
  10   5  11         12.36         29.01        12.38 o                         
  11   5  11          0.42        -19.61        20.54 o                         
  12   5  11          0.84        -10.65        10.65 o                         
  -8   6  11          0.02          0.96         5.79 o                         
  -7   6  11          4.70         -2.79        11.04 o                         
  -6   6  11         18.75         14.07        14.54 o                         
  -5   6  11         14.20         25.37         8.50 o                         
  -4   6  11          0.29         -6.33         6.33 o                         
  -3   6  11          0.28         -0.06         5.50 o                         
  -2   6  11          8.73         -4.95         9.22 o                         
  -1   6  11          8.23         -8.71         8.71 o                         
   0   6  11          5.84         -5.80         8.72 o                         
   1   6  11          5.07         10.23        40.37 o                         
   2   6  11          4.69          9.40         7.74 o                         
   3   6  11          6.78         -1.28         6.84 o                         
   4   6  11          0.13          6.98         7.59 o                         
   5   6  11          0.16         -5.37         7.80 o                         
   6   6  11          5.27          4.54         5.51 o                         
   7   6  11          5.37         -0.65        10.92 o                         
 -20   0  12          5.82         30.09        18.98 o                         
 -18   0  12         83.65        122.91        22.47 o                         
 -16   0  12        610.19        665.49        50.10 o                         
 -14   0  12        642.87        612.18        44.74 o                         
 -12   0  12       2305.44       2321.42        60.19 o                         
 -10   0  12       1628.81       1547.87        40.13 o                         
  -8   0  12        845.34        827.67        33.68 o                         
  -6   0  12       1384.59       1494.23        38.96 o                         
  -4   0  12       8047.19       8387.18       111.93 o                         
  -2   0  12       2955.50       2857.96        66.80 o                         
   0   0  12          2.30          6.46         3.42 o                         
   2   0  12        142.92        141.43        21.32 o                         
   4   0  12       1366.22       1431.43        70.57 o                         
   8   0  12        498.88        572.45        41.52 o                         
  10   0  12          4.75          2.50         4.42 o                         
  12   0  12         49.73        147.66        21.75 o                         
  14   0  12          1.97         -4.56         4.56 o                         
  16   0  12        186.96        156.80        51.86 o                         
  18   0  12          6.81         32.88        26.58 o                         
 -21   1  12          2.83          1.92         7.10 o                         
 -20   1  12          4.00          4.86         7.00 o                         
 -19   1  12         75.25         73.74        15.65 o                         
 -18   1  12         18.01         -0.36         7.32 o                         
 -17   1  12         12.76         -1.66         5.60 o                         
 -16   1  12         95.41         71.33        12.70 o                         
 -15   1  12         76.92         79.93        13.32 o                         
 -14   1  12       1110.67       1101.20        39.49 o                         
 -13   1  12        126.12        136.06        13.66 o                         
 -12   1  12         50.52         52.91         5.45 o                         
 -11   1  12        369.38        436.14        31.00 o                         
 -10   1  12        413.33        456.28        29.58 o                         
  -9   1  12        661.71        643.82        30.02 o                         
  -8   1  12          0.11         -1.89         4.25 o                         
  -7   1  12          0.40         -1.94         1.94 o                         
  -6   1  12         29.84         35.64         5.16 o                         
  -5   1  12        198.43        184.84        11.30 o                         
  -4   1  12          7.53          2.72         1.35 o                         
  -3   1  12        713.08        710.51        17.67 o                         
  -2   1  12        634.84        652.89        19.38 o                         
  -1   1  12        169.60        150.73         9.26 o                         
   0   1  12         18.28         11.47         3.15 o                         
   1   1  12          5.75          6.95         2.66 o                         
   2   1  12         81.74         82.50        11.90 o                         
   3   1  12        528.17        628.77        36.84 o                         
   4   1  12         22.87         23.18         6.42 o                         
   5   1  12        466.37        431.90        25.61 o                         
   6   1  12        374.79        356.94        22.13 o                         
   7   1  12         17.32         14.10         3.62 o                         
   8   1  12        279.77        278.22        17.28 o                         
   9   1  12        682.07        770.99        25.35 o                         
  10   1  12          1.43         -2.33         2.33 o                         
  11   1  12         44.39         31.67         9.06 o                         
  12   1  12         20.56         30.82         8.64 o                         
  13   1  12        236.08        208.39        22.36 o                         
  14   1  12         45.22         33.24         9.15 o                         
  15   1  12          1.80          2.87         4.14 o                         
  16   1  12         51.35         63.01        15.04 o                         
  17   1  12          0.73         12.07         8.84 o                         
  18   1  12          1.25         25.95        15.94 o                         
  19   1  12          0.25         -3.89        20.36 o                         
 -20   2  12          4.33         33.37        18.64 o                         
 -19   2  12          0.35        -13.10        21.46 o                         
 -18   2  12          6.20         10.27         8.65 o                         
 -17   2  12         93.41        116.83        23.91 o                         
 -16   2  12         11.59          7.71        10.12 o                         
 -15   2  12          4.43          6.01         4.82 o                         
 -14   2  12          1.61          5.69         3.25 o                         
 -13   2  12         19.60         14.86         6.04 o                         
 -12   2  12        278.03        252.20        31.86 o                         
 -11   2  12        676.36        716.92        31.26 o                         
 -10   2  12        188.40        196.48        12.34 o                         
  -9   2  12        127.37        131.03         9.39 o                         
  -8   2  12        276.28        276.20        12.02 o                         
  -7   2  12        480.81        431.52        15.50 o                         
  -6   2  12        227.73        209.64        10.12 o                         
  -5   2  12         57.61         44.12         5.86 o                         
  -4   2  12          0.01          3.43         2.41 o                         
  -3   2  12        405.28        381.53        18.00 o                         
  -2   2  12        203.98        208.64        12.54 o                         
  -1   2  12        596.17        650.82        22.22 o                         
   0   2  12         90.23         66.61         7.04 o                         
   1   2  12        122.01        103.03         9.40 o                         
   2   2  12        157.70        129.81        11.45 o                         
   3   2  12        517.91        525.57        23.14 o                         
   4   2  12         73.77         68.87         8.43 o                         
   5   2  12          0.06          3.12         3.25 o                         
   6   2  12        489.04        482.21        26.35 o                         
   7   2  12         84.17         81.41        10.45 o                         
   8   2  12        242.82        250.65        16.62 o                         
   9   2  12        141.80        149.48        12.35 o                         
  10   2  12         24.90         22.61         6.38 o                         
  11   2  12        134.12        122.78        16.60 o                         
  12   2  12          2.03         -1.85         8.41 o                         
  13   2  12         25.00         20.76         6.88 o                         
  14   2  12          9.67         14.52         6.68 o                         
  15   2  12          0.10         -3.81         6.41 o                         
  16   2  12          1.56          3.34         7.37 o                         
  17   2  12          5.41         11.47         6.19 o                         
  18   2  12          3.65         16.66        10.32 o                         
 -18   3  12          0.06          2.68         8.54 o                         
 -17   3  12         23.32         31.86        13.65 o                         
 -16   3  12          1.78          2.38        10.38 o                         
 -15   3  12          0.25          4.84        16.71 o                         
 -14   3  12        104.09         95.11        18.69 o                         
 -13   3  12         25.71         43.72        11.18 o                         
 -12   3  12         71.53         56.84        14.04 o                         
 -11   3  12         71.15         66.67        14.08 o                         
 -10   3  12         25.27         11.42         6.74 o                         
  -9   3  12         21.44         20.49         5.02 o                         
  -8   3  12        765.13        853.50        26.90 o                         
  -7   3  12        130.24        124.61        10.65 o                         
  -6   3  12        503.80        512.58        23.74 o                         
  -5   3  12         11.42          7.93         3.32 o                         
  -4   3  12         57.89         60.56        10.87 o                         
  -3   3  12        276.53        336.56        19.62 o                         
  -2   3  12        189.95        202.74        12.00 o                         
  -1   3  12         29.68         38.36         5.58 o                         
   0   3  12        100.00        104.40         8.93 o                         
   1   3  12         95.27        110.34        12.27 o                         
   2   3  12         20.01         22.22         5.82 o                         
   4   3  12         25.41         19.62         5.53 o                         
   5   3  12        182.48        184.93        16.24 o                         
   6   3  12        400.25        459.28        22.69 o                         
   7   3  12         56.44         40.96         6.60 o                         
   8   3  12         35.84         29.37        10.30 o                         
  10   3  12         16.58         18.24         8.17 o                         
  11   3  12          0.02          4.06         6.36 o                         
  12   3  12         60.89         97.50        17.35 o                         
  13   3  12          7.62         12.63         7.40 o                         
  14   3  12         27.33         13.83        18.37 o                         
  15   3  12          4.59         39.52        14.58 o                         
  16   3  12          5.03         -6.47        15.19 o                         
  17   3  12          7.26          0.85        10.45 o                         
 -16   4  12          0.65         -9.77        11.47 o                         
 -15   4  12          0.22          5.39        12.18 o                         
 -14   4  12         11.99          9.51         6.20 o                         
 -13   4  12         14.28          7.58         8.02 o                         
 -12   4  12         15.53         19.10        11.32 o                         
 -11   4  12         40.16         38.66        12.51 o                         
 -10   4  12         13.74         12.42         5.38 o                         
  -9   4  12         87.37         94.26        14.53 o                         
  -8   4  12        142.13        173.00        18.87 o                         
  -7   4  12        116.27        153.33        15.23 o                         
  -6   4  12         21.86         21.72         5.10 o                         
  -5   4  12          3.57         -4.61         4.61 o                         
  -4   4  12         44.61         49.88         8.41 o                         
  -3   4  12         31.83         29.21         7.02 o                         
  -2   4  12         13.91          3.14         4.72 o                         
  -1   4  12         36.66         17.40         5.37 o                         
   0   4  12          0.15          0.21         3.46 o                         
   1   4  12        154.08        188.97        15.49 o                         
   2   4  12         51.46         46.93         7.54 o                         
   3   4  12         34.99         38.95         8.73 o                         
   4   4  12         20.69         27.72         6.70 o                         
   5   4  12          6.15          2.99         5.52 o                         
   6   4  12         10.93          5.56         4.72 o                         
   7   4  12          1.24          5.60         6.24 o                         
   8   4  12         35.86        118.24        22.64 o                         
   9   4  12         19.37         30.01        11.35 o                         
  10   4  12          8.65         -5.21         7.07 o                         
  11   4  12          0.45         11.57        18.67 o                         
  12   4  12          1.09        134.40        89.26 o                         
  13   4  12          0.53         -9.62         9.62 o                         
  14   4  12          0.18          8.61        11.21 o                         
  15   4  12          1.03         15.90        10.82 o                         
 -13   5  12          1.67          9.34         8.86 o                         
 -12   5  12          0.08          1.91         5.11 o                         
 -11   5  12          0.19          6.83         6.35 o                         
 -10   5  12         88.85        144.91        19.68 o                         
  -9   5  12         46.95         65.05        13.02 o                         
  -8   5  12         14.19         15.77         7.93 o                         
  -7   5  12         16.17          7.48         6.51 o                         
  -6   5  12         51.97         31.29        12.77 o                         
  -5   5  12          0.02          4.52         6.81 o                         
  -4   5  12          0.53          0.64         4.20 o                         
  -3   5  12         58.61         48.93        11.32 o                         
  -2   5  12          9.24          7.21         7.12 o                         
  -1   5  12         16.13          1.98         4.64 o                         
   0   5  12          8.72          2.52         5.60 o                         
   1   5  12         12.25          3.22         5.50 o                         
   2   5  12         28.45         25.42         6.32 o                         
   3   5  12          7.84         12.42         6.90 o                         
   4   5  12         24.15         19.46         7.39 o                         
   5   5  12          1.03         10.55        14.73 o                         
   6   5  12         25.46          1.94         4.23 o                         
   7   5  12          0.36          3.50         9.96 o                         
   8   5  12         10.57         11.31         7.56 o                         
   9   5  12         12.03         14.95         8.74 o                         
  10   5  12         34.08         50.32        15.36 o                         
  11   5  12          3.38         15.60        12.37 o                         
  12   5  12          4.99          4.75        13.72 o                         
  -7   6  12          3.27         -6.31         8.56 o                         
  -6   6  12          6.60         15.89         7.63 o                         
  -5   6  12         16.41         21.81         8.95 o                         
  -4   6  12          0.19         -6.66         6.66 o                         
  -3   6  12          5.64          0.61         5.19 o                         
  -2   6  12         27.92         15.97        10.42 o                         
  -1   6  12          0.38          0.24         7.51 o                         
   0   6  12          0.38         -3.00         9.41 o                         
   1   6  12          5.35          3.84        12.16 o                         
   2   6  12         13.98         35.94        17.25 o                         
   3   6  12          0.57         47.56        16.35 o                         
   4   6  12          4.30         -5.18         8.90 o                         
   5   6  12          0.02         -9.66         9.66 o                         
   6   6  12          0.94          6.09         9.91 o                         
 -21   0  13         24.42         53.31        19.48 o                         
 -19   0  13          5.45         12.22        12.02 o                         
 -17   0  13        186.35        192.08        27.90 o                         
 -15   0  13        140.14        130.56        21.81 o                         
 -13   0  13         88.94        104.12        18.66 o                         
 -11   0  13        119.61        127.52        17.22 o                         
  -9   0  13          7.31          9.01         2.34 o                         
  -7   0  13         21.48          9.16        10.92 o                         
  -5   0  13        221.79        229.98        27.82 o                         
  -3   0  13       3679.04       3817.25        79.95 o                         
  -1   0  13       1547.15       1315.80        48.40 o                         
   1   0  13         15.02          9.55         9.97 o                         
   3   0  13       1266.00       1146.85        64.39 o                         
   5   0  13        243.54        202.53        24.52 o                         
   7   0  13       1475.93       1607.50        71.09 o                         
   9   0  13         12.02         15.95         7.72 o                         
  11   0  13          0.22         -5.22         5.22 o                         
  13   0  13        136.96        237.67        28.19 o                         
  15   0  13        187.98        228.57        41.92 o                         
  17   0  13         15.12          4.02        21.14 o                         
  19   0  13          6.11        -33.73        33.73 o                         
 -20   1  13         37.28         16.67        18.29 o                         
 -19   1  13         54.94         85.00        22.96 o                         
 -18   1  13         16.79         15.20        11.24 o                         
 -17   1  13          0.73          6.76         6.97 o                         
 -16   1  13          3.06          7.84         4.65 o                         
 -15   1  13         12.35         10.10         4.29 o                         
 -14   1  13         98.28         81.43        13.32 o                         
 -13   1  13          6.73         -2.94         5.63 o                         
 -12   1  13          6.06          4.19         3.70 o                         
 -11   1  13         57.84         47.96         7.59 o                         
 -10   1  13        260.23        285.21        20.66 o                         
  -9   1  13          0.03         -0.34         2.72 o                         
  -8   1  13        458.70        428.16        24.09 o                         
  -7   1  13        444.20        450.01        18.38 o                         
  -6   1  13        137.07        132.95        10.28 o                         
  -5   1  13         39.46         40.22         4.34 o                         
  -4   1  13       1191.97       1097.33        23.81 o                         
  -3   1  13          8.03          9.19         2.16 o                         
  -2   1  13         14.21         13.09         3.29 o                         
  -1   1  13        325.37        386.10        15.41 o                         
   0   1  13       3246.77       3091.15        48.59 o                         
   1   1  13        382.55        400.65        21.66 o                         
   2   1  13        278.45        272.52        22.30 o                         
   3   1  13         74.18         86.99        14.43 o                         
   4   1  13        297.50        290.28        24.21 o                         
   5   1  13         35.92         30.75         7.16 o                         
   6   1  13         13.66         17.35         5.29 o                         
   7   1  13         20.31         19.23         5.88 o                         
   8   1  13        103.88         94.48         9.46 o                         
   9   1  13         36.66         32.99         5.90 o                         
  10   1  13        801.85        837.09        36.97 o                         
  11   1  13         47.20         32.58         6.83 o                         
  12   1  13         20.59         12.95         6.98 o                         
  13   1  13          1.71         -5.42         7.99 o                         
  14   1  13          0.98         -2.45         6.98 o                         
  15   1  13         59.63         48.41        11.86 o                         
  16   1  13         24.25         13.62         9.50 o                         
  17   1  13          2.06         -8.46         8.46 o                         
  18   1  13          2.10         -1.60         8.32 o                         
  19   1  13          2.36         -4.12        17.32 o                         
 -20   2  13         53.93         89.83        44.90 o                         
 -19   2  13          1.69         16.90        10.46 o                         
 -18   2  13         90.86        105.84        23.65 o                         
 -17   2  13          7.13         14.70        14.13 o                         
 -16   2  13         81.74         95.07        22.15 o                         
 -15   2  13         11.50          5.52        16.05 o                         
 -14   2  13          1.77          2.35         8.05 o                         
 -13   2  13        155.01        144.35        19.94 o                         
 -12   2  13          0.32          3.39         6.93 o                         
 -11   2  13         31.92         19.00         6.23 o                         
 -10   2  13         46.69         30.04         5.46 o                         
  -9   2  13          0.79          1.92         4.29 o                         
  -8   2  13        272.03        247.80        11.84 o                         
  -7   2  13         75.60         65.72         6.13 o                         
  -6   2  13          1.13         -0.60         1.74 o                         
  -5   2  13        171.86        168.74        16.74 o                         
  -4   2  13         50.07         32.38         5.90 o                         
  -3   2  13        450.24        474.76        20.86 o                         
  -2   2  13        582.20        549.39        22.83 o                         
  -1   2  13         61.65         58.99         6.95 o                         
   0   2  13         91.97         93.54         8.68 o                         
   1   2  13         58.91         60.10         9.58 o                         
   2   2  13         57.38         36.62         5.97 o                         
   3   2  13        295.51        259.73        13.75 o                         
   4   2  13         59.43         54.89         7.85 o                         
   5   2  13         51.14         40.35         8.48 o                         
   6   2  13          3.74          3.69         3.50 o                         
   7   2  13        288.56        331.24        21.98 o                         
   8   2  13        377.29        369.85        21.39 o                         
   9   2  13          0.14         -0.16         3.82 o                         
  10   2  13         29.53         24.17         7.30 o                         
  11   2  13         10.00          8.05         6.72 o                         
  12   2  13        124.66        124.27        19.45 o                         
  13   2  13         74.91         70.56        13.80 o                         
  14   2  13         15.49          6.51         5.02 o                         
  15   2  13          1.38         -3.47         6.01 o                         
  16   2  13          0.26         -4.05         5.17 o                         
  17   2  13         40.18         39.93        12.52 o                         
  18   2  13          6.00          9.46         7.51 o                         
 -18   3  13         62.52        101.68        33.19 o                         
 -17   3  13         16.98         27.59        17.80 o                         
 -16   3  13          1.20          0.16         6.11 o                         
 -15   3  13          6.63         -1.07         6.01 o                         
 -14   3  13        106.49        112.65        19.88 o                         
 -13   3  13        139.25        142.92        21.66 o                         
 -12   3  13        121.44        117.24        20.43 o                         
 -11   3  13          0.14          0.39         4.96 o                         
 -10   3  13         15.38          3.72         8.72 o                         
  -9   3  13         21.21         26.69         7.19 o                         
  -8   3  13        174.57        189.70        15.94 o                         
  -7   3  13         18.16         19.08         3.98 o                         
  -6   3  13        557.97        541.45        24.41 o                         
  -5   3  13        539.27        580.28        29.25 o                         
  -4   3  13         26.26         29.00         7.16 o                         
  -3   3  13         43.45         47.01         7.56 o                         
  -2   3  13       1046.66       1051.36        29.33 o                         
  -1   3  13        533.74        553.19        23.74 o                         
   0   3  13        177.75        184.27        14.08 o                         
   1   3  13        223.16        245.35        18.57 o                         
   2   3  13         14.69         19.96         4.52 o                         
   3   3  13         96.01         90.58        11.27 o                         
   4   3  13          5.25         19.82         6.43 o                         
   5   3  13        143.27        153.96        15.13 o                         
   6   3  13        108.42         95.12        10.72 o                         
   7   3  13          4.37          4.52         3.20 o                         
   8   3  13          1.76          3.82         4.30 o                         
   9   3  13         79.02         79.42        12.79 o                         
  10   3  13         19.48         15.19         7.35 o                         
  11   3  13         44.98         55.36        13.38 o                         
  12   3  13         32.58         39.06        10.90 o                         
  13   3  13          1.09          7.19         6.56 o                         
  14   3  13         12.49          8.44         8.11 o                         
  15   3  13         51.99         66.07        19.37 o                         
  16   3  13          0.40         -1.98         6.52 o                         
 -16   4  13         38.76         70.35        20.74 o                         
 -15   4  13          1.07          9.03        17.90 o                         
 -14   4  13         32.00         35.37        12.72 o                         
 -13   4  13          6.81          8.58         8.18 o                         
 -12   4  13        114.02        158.43        20.03 o                         
 -11   4  13         48.51         47.73        11.96 o                         
 -10   4  13          3.74          0.53         4.65 o                         
  -9   4  13        168.20        166.30        19.27 o                         
  -8   4  13         20.83          6.10         4.75 o                         
  -7   4  13        185.79        175.59        20.58 o                         
  -6   4  13         66.89         59.23         9.47 o                         
  -5   4  13          0.04          5.01         3.28 o                         
  -4   4  13        136.89        152.10        16.24 o                         
  -3   4  13        141.24        127.84        14.63 o                         
  -2   4  13         12.65         14.49         5.10 o                         
  -1   4  13          2.90          3.07         2.50 o                         
   0   4  13        257.96        250.51        18.16 o                         
   1   4  13         51.61         37.28         6.94 o                         
   2   4  13         33.62         30.63         6.31 o                         
   3   4  13         29.81         16.08         5.62 o                         
   4   4  13         15.11         -2.74         5.91 o                         
   5   4  13         10.45         14.24         5.65 o                         
   6   4  13          2.27          2.06         5.49 o                         
   7   4  13        124.61        136.36        22.10 o                         
   8   4  13         11.65         20.49         9.70 o                         
   9   4  13         63.84         72.10        17.57 o                         
  10   4  13         29.85         49.45        19.80 o                         
  11   4  13          6.47         -0.92        28.95 o                         
  12   4  13          9.49         10.39        30.44 o                         
  13   4  13          0.25          2.99         8.80 o                         
  14   4  13          1.00         14.67        22.44 o                         
 -13   5  13         13.12         13.88        12.10 o                         
 -12   5  13          1.61         -6.44         6.66 o                         
 -11   5  13         34.43         30.33        11.65 o                         
 -10   5  13         26.65         14.43        12.21 o                         
  -9   5  13         21.27         17.14         7.09 o                         
  -8   5  13          3.01          1.28         6.00 o                         
  -7   5  13         43.81         34.91        10.13 o                         
  -6   5  13         13.80          1.14         6.15 o                         
  -5   5  13          0.35         -4.75         5.15 o                         
  -4   5  13          9.89          3.18         5.93 o                         
  -3   5  13          9.55          6.16        11.21 o                         
  -2   5  13          3.27          3.26         5.15 o                         
  -1   5  13         58.02         53.34        14.57 o                         
   0   5  13          0.00          8.09         8.71 o                         
   1   5  13         18.42         29.71        10.04 o                         
   2   5  13          0.76          0.18         3.68 o                         
   3   5  13         21.57         15.09         8.86 o                         
   4   5  13          1.89          5.35         4.52 o                         
   5   5  13         31.79         48.84        12.05 o                         
   6   5  13          0.06         -5.06         7.18 o                         
   7   5  13          0.00          0.09         8.82 o                         
   8   5  13          3.27          6.07         6.09 o                         
   9   5  13         40.70         54.26        18.18 o                         
  10   5  13          2.84          9.83         9.10 o                         
  11   5  13          1.04         -7.27        46.35 o                         
  -6   6  13         32.94         37.79        14.24 o                         
  -5   6  13          0.58         -5.63        14.11 o                         
  -4   6  13         24.83         21.52        10.49 o                         
  -3   6  13          0.98          0.32        16.77 o                         
  -2   6  13          3.19         12.16        10.08 o                         
  -1   6  13          0.01         -6.90         6.90 o                         
   0   6  13          2.74          0.71         7.45 o                         
   1   6  13          7.10         -2.97         9.62 o                         
   2   6  13         16.74         13.02         9.65 o                         
   3   6  13         15.99         51.66        17.81 o                         
   4   6  13          1.91          0.42         7.78 o                         
   5   6  13          0.04          1.85         9.21 o                         
 -20   0  14         12.24         28.18        14.32 o                         
 -18   0  14        178.85        162.45        26.87 o                         
 -16   0  14        193.04        262.15        32.79 o                         
 -14   0  14         79.48         98.99        19.20 o                         
 -12   0  14        233.99        239.26        28.31 o                         
 -10   0  14       1442.30       1341.26        66.38 o                         
  -8   0  14        208.64        278.93        32.80 o                         
  -6   0  14         36.75         46.14        12.20 o                         
  -4   0  14          2.11          0.67         2.59 o                         
  -2   0  14          0.41          9.45         4.03 o                         
   0   0  14       4425.15       4546.48       130.24 o                         
   2   0  14        205.10        191.08        26.84 o                         
   4   0  14         20.58         22.76         9.56 o                         
   6   0  14        154.92        109.53        19.09 o                         
   8   0  14        586.34        639.81        47.26 o                         
  10   0  14         36.82         24.65         9.42 o                         
  12   0  14        115.53        108.23        15.72 o                         
  14   0  14          0.37        101.95        29.47 o                         
  16   0  14          8.79         15.37        12.08 o                         
  18   0  14         66.81         77.00        39.81 o                         
 -20   1  14         52.64         67.60        16.66 o                         
 -19   1  14         64.63         72.51        16.89 o                         
 -18   1  14         23.23         23.03         8.85 o                         
 -17   1  14          1.62         -1.01         5.01 o                         
 -16   1  14         11.57         13.36         7.96 o                         
 -15   1  14        204.06        189.43        24.05 o                         
 -14   1  14         58.04         57.10        12.63 o                         
 -13   1  14         76.78         84.37        15.51 o                         
 -12   1  14        283.80        264.86        19.52 o                         
 -11   1  14        484.11        446.00        24.77 o                         
 -10   1  14        257.93        227.55        17.55 o                         
  -9   1  14       1040.49        906.28        36.39 o                         
  -8   1  14         82.78         59.64        10.52 o                         
  -7   1  14          6.78          6.30         2.71 o                         
  -6   1  14         36.55         30.71         4.80 o                         
  -5   1  14        473.70        470.81        16.30 o                         
  -4   1  14         61.25         56.62         5.64 o                         
  -3   1  14        150.70        140.44         8.56 o                         
  -2   1  14        140.39        138.53         9.21 o                         
  -1   1  14        583.31        574.61        23.16 o                         
   0   1  14        110.02        118.99        10.43 o                         
   1   1  14          4.01          3.76         2.67 o                         
   2   1  14          3.79          4.85         7.16 o                         
   3   1  14         26.36         27.06         7.65 o                         
   4   1  14        190.65        188.47        20.41 o                         
   5   1  14        217.98        172.23        17.42 o                         
   6   1  14        147.53        133.36        14.42 o                         
   7   1  14          1.14         -0.08         4.01 o                         
   8   1  14         24.47         16.08         3.67 o                         
   9   1  14        629.89        612.89        32.69 o                         
  10   1  14          4.69         11.68         4.52 o                         
  11   1  14          0.45         -2.15         4.20 o                         
  12   1  14          0.18         -1.49         5.63 o                         
  13   1  14         47.75         37.69        10.15 o                         
  14   1  14         19.67         18.49         8.66 o                         
  15   1  14        101.58         98.51        20.36 o                         
  16   1  14         12.33         27.72        12.80 o                         
  17   1  14          2.50         -0.88        10.01 o                         
  18   1  14          8.25         19.40        20.61 o                         
 -19   2  14          1.08         -5.74        10.11 o                         
 -18   2  14          0.11         11.44         8.16 o                         
 -17   2  14        123.22        155.43        28.03 o                         
 -16   2  14         12.38         -0.48         8.45 o                         
 -15   2  14         29.91         47.39        12.94 o                         
 -14   2  14        115.93        122.41        18.82 o                         
 -13   2  14          1.22         -0.36         4.37 o                         
 -12   2  14        346.09        366.17        41.71 o                         
 -11   2  14        114.62        129.52        15.36 o                         
 -10   2  14         34.74         41.26         7.84 o                         
  -9   2  14        182.72        171.49        13.54 o                         
  -8   2  14         10.97         13.61         4.46 o                         
  -7   2  14        166.30        162.37        14.30 o                         
  -6   2  14        179.47        152.17         7.31 o                         
  -5   2  14        118.43        105.35        13.45 o                         
  -4   2  14         44.73         38.99         6.88 o                         
  -3   2  14        914.48        958.33        30.53 o                         
  -2   2  14       1342.44       1352.81        37.02 o                         
  -1   2  14         14.51         14.54         3.43 o                         
   0   2  14        252.78        269.07        16.08 o                         
   1   2  14         43.10         26.82         5.29 o                         
   2   2  14        284.94        274.28        15.01 o                         
   3   2  14        222.00        209.59        12.76 o                         
   4   2  14         27.35         21.02         4.87 o                         
   5   2  14          9.88          7.94         4.14 o                         
   6   2  14        153.19        162.97        16.53 o                         
   7   2  14        182.25        173.98        19.65 o                         
   8   2  14          4.65          6.22         3.76 o                         
   9   2  14          3.91         -2.12         5.14 o                         
  10   2  14          7.08          1.52         5.20 o                         
  11   2  14         12.55         23.96         7.05 o                         
  12   2  14         13.88         14.79         6.03 o                         
  13   2  14          0.97          5.57         8.93 o                         
  14   2  14         29.67         18.46        10.96 o                         
  15   2  14          1.98         -6.12         8.57 o                         
  16   2  14         63.07         72.37        16.76 o                         
  17   2  14          9.27         20.24         7.98 o                         
 -18   3  14          7.70          6.43        28.35 o                         
 -17   3  14          7.93          5.27        15.52 o                         
 -16   3  14          7.29         17.94        18.94 o                         
 -15   3  14         96.79         90.95        22.12 o                         
 -14   3  14         52.35         62.36        18.26 o                         
 -13   3  14         23.28         33.14         9.81 o                         
 -12   3  14          3.22         -2.60         6.96 o                         
 -11   3  14         23.32         22.22         9.34 o                         
 -10   3  14          1.21          1.81         5.53 o                         
  -9   3  14          3.01          5.90         4.67 o                         
  -8   3  14        245.71        229.92        19.16 o                         
  -7   3  14         63.68         65.83         7.96 o                         
  -6   3  14        380.94        408.59        21.26 o                         
  -5   3  14         11.19          4.00         6.85 o                         
  -4   3  14         34.09         18.50         7.34 o                         
  -3   3  14        195.76        167.59        16.46 o                         
  -2   3  14        101.07        107.14        10.67 o                         
  -1   3  14        438.28        448.93        21.90 o                         
   0   3  14        669.27        685.17        27.93 o                         
   1   3  14        340.93        322.63        21.74 o                         
   2   3  14          5.24         -1.07         3.76 o                         
   3   3  14          2.51          1.71         4.05 o                         
   4   3  14        353.23        412.30        25.21 o                         
   5   3  14         74.54         69.53         8.87 o                         
   6   3  14          7.86         -0.72         2.37 o                         
   7   3  14          4.12          3.46         6.87 o                         
   8   3  14         94.20        119.90        15.26 o                         
   9   3  14          7.51          1.61         7.22 o                         
  10   3  14          0.05          4.00         5.26 o                         
  11   3  14          1.88          9.63         5.83 o                         
  12   3  14          9.11          6.99         7.59 o                         
  13   3  14          8.97          4.60         6.41 o                         
  14   3  14         20.97         16.36         9.97 o                         
  15   3  14         10.69          3.84         6.17 o                         
  16   3  14          0.00          5.01        13.05 o                         
 -15   4  14          9.45         39.49        14.97 o                         
 -14   4  14          3.86         12.13         6.24 o                         
 -13   4  14         24.75          9.74         6.98 o                         
 -12   4  14         27.50         17.36        11.05 o                         
 -11   4  14        111.91        141.76        18.55 o                         
 -10   4  14          5.17          3.66         5.20 o                         
  -9   4  14         50.85         39.16         9.91 o                         
  -8   4  14          0.04         -0.53         6.26 o                         
  -7   4  14         60.99         53.15        11.52 o                         
  -6   4  14         19.87         24.39         6.45 o                         
  -5   4  14          1.52         -2.54         3.80 o                         
  -4   4  14         40.98         32.88         8.08 o                         
  -3   4  14        254.82        256.14        20.98 o                         
  -2   4  14          3.52          8.30         4.40 o                         
  -1   4  14         20.59         14.74         5.16 o                         
   0   4  14        124.81        106.20        14.75 o                         
   1   4  14        106.69         98.34        14.12 o                         
   2   4  14          0.97          4.14         5.98 o                         
   3   4  14         84.53         92.65        14.11 o                         
   4   4  14         55.87         39.36         9.35 o                         
   5   4  14          6.65         13.34         5.52 o                         
   6   4  14         91.65         99.27        15.60 o                         
   7   4  14         79.87         92.07        18.29 o                         
   8   4  14          1.48          1.23         8.40 o                         
   9   4  14          1.02        -11.50        11.50 o                         
  10   4  14          0.20         16.59        11.84 o                         
  11   4  14        110.19        152.19        36.10 o                         
  12   4  14         27.28         12.39        11.24 o                         
  13   4  14          2.28         14.71        10.68 o                         
  14   4  14          3.55         -3.50        10.89 o                         
 -12   5  14          4.24          8.98         7.33 o                         
 -11   5  14         25.18          4.68        13.36 o                         
 -10   5  14         11.16         12.01         7.93 o                         
  -9   5  14          1.73          0.65        10.70 o                         
  -8   5  14          2.13          9.52         7.99 o                         
  -7   5  14         16.83          7.41         4.78 o                         
  -6   5  14          0.28         -7.62         7.62 o                         
  -5   5  14          0.02          9.77         6.71 o                         
  -4   5  14         24.29         30.67         9.33 o                         
  -3   5  14         39.02         24.64         8.84 o                         
  -2   5  14          0.67          3.49         8.34 o                         
  -1   5  14          3.67         -2.34         5.57 o                         
   0   5  14         45.12         47.16        12.04 o                         
   1   5  14         51.85         53.17        11.26 o                         
   2   5  14         11.86         29.85         8.29 o                         
   3   5  14          6.52          4.42         7.48 o                         
   4   5  14         10.44         11.54         6.02 o                         
   5   5  14          1.85         15.77         8.48 o                         
   6   5  14          1.77          8.12         5.81 o                         
   7   5  14          8.14         10.71         8.26 o                         
   8   5  14         12.02          1.69         4.73 o                         
   9   5  14          0.07          2.26         7.97 o                         
  10   5  14          2.78         -0.42         5.57 o                         
  -5   6  14          0.98         -9.10        12.89 o                         
  -4   6  14          0.49          1.15         6.00 o                         
  -3   6  14         12.79         12.82         7.78 o                         
  -2   6  14          3.83         -3.42         7.32 o                         
  -1   6  14          9.73         11.58         7.54 o                         
   0   6  14          3.67          2.44        13.74 o                         
   1   6  14          2.46        -10.70        10.70 o                         
   2   6  14         22.27          0.70        10.89 o                         
   3   6  14          2.49         -0.05         4.92 o                         
 -19   0  15          2.81         19.19         9.76 o                         
 -17   0  15        114.54        117.81        23.17 o                         
 -15   0  15          1.95         36.22        11.99 o                         
 -13   0  15        890.84        983.20        71.50 o                         
 -11   0  15        566.80        483.78        39.74 o                         
  -9   0  15       2824.40       2788.66       108.76 o                         
  -7   0  15         41.91         34.14        11.17 o                         
  -5   0  15        103.20         99.44        19.83 o                         
  -3   0  15        757.75        743.51        38.63 o                         
  -1   0  15          3.74         10.66         7.96 o                         
   1   0  15        408.28        423.46        40.69 o                         
   3   0  15         97.68        129.27        23.65 o                         
   5   0  15          0.63          4.85         5.93 o                         
   7   0  15          6.41         13.70         5.26 o                         
   9   0  15         19.80         60.68        15.67 o                         
  11   0  15         27.01         25.52         8.13 o                         
  13   0  15         75.59        106.16        29.53 o                         
  15   0  15        212.21        313.37        51.90 o                         
  17   0  15         76.09         76.10        26.21 o                         
 -20   1  15          2.97          4.07         7.57 o                         
 -19   1  15         19.78         18.64         9.30 o                         
 -18   1  15         24.77         16.81         8.70 o                         
 -17   1  15          5.99         -4.50         6.48 o                         
 -16   1  15          6.86         -0.75         4.01 o                         
 -15   1  15        114.27        147.57        21.52 o                         
 -14   1  15        251.91        323.26        27.19 o                         
 -13   1  15         75.31         78.43        12.84 o                         
 -12   1  15         14.18         10.21         3.78 o                         
 -11   1  15        591.03        553.16        30.09 o                         
 -10   1  15        976.57       1023.48        40.88 o                         
  -9   1  15          0.01          2.91         3.10 o                         
  -8   1  15        254.37        247.87        18.69 o                         
  -7   1  15         44.53         40.46         6.06 o                         
  -6   1  15        481.36        441.19        18.46 o                         
  -5   1  15         56.07         59.83         6.49 o                         
  -4   1  15         77.97         64.35         5.99 o                         
  -3   1  15         83.45         76.79         6.85 o                         
  -2   1  15         11.04         12.60         3.77 o                         
  -1   1  15        291.67        335.98        16.14 o                         
   0   1  15        311.33        320.82        20.27 o                         
   1   1  15          2.68          1.82         3.15 o                         
   2   1  15         66.73         68.32        11.98 o                         
   3   1  15         43.54         33.06         9.70 o                         
   4   1  15         16.66          9.38         5.15 o                         
   5   1  15        184.47        195.15        19.27 o                         
   6   1  15         80.52         84.06        12.80 o                         
   7   1  15          6.07          4.83         3.78 o                         
   8   1  15        144.11        159.20        16.71 o                         
   9   1  15         71.10         69.20        11.49 o                         
  10   1  15         41.38         41.59         8.75 o                         
  11   1  15          2.53          2.43         3.89 o                         
  12   1  15        101.43         82.98        13.83 o                         
  13   1  15          0.42         -2.53         8.26 o                         
  14   1  15          0.56          4.63         4.79 o                         
  15   1  15          9.10         14.17         8.45 o                         
  16   1  15          4.06         -0.14         4.74 o                         
  17   1  15          0.06        -14.09        14.09 o                         
  18   1  15         67.60         99.88        33.64 o                         
 -19   2  15          2.32          3.30         7.12 o                         
 -18   2  15         26.90         38.88        15.80 o                         
 -17   2  15         15.84         21.69        10.78 o                         
 -16   2  15          0.79         -9.58         9.58 o                         
 -15   2  15          3.47         22.27         9.10 o                         
 -14   2  15          1.57          6.08         5.93 o                         
 -13   2  15         54.88         35.22         9.20 o                         
 -12   2  15        122.25         87.01        14.41 o                         
 -11   2  15        375.59        407.37        26.07 o                         
 -10   2  15        366.13        379.32        27.07 o                         
  -9   2  15        615.56        607.71        34.02 o                         
  -8   2  15        193.97        187.24        18.10 o                         
  -7   2  15        543.55        542.05        31.58 o                         
  -6   2  15         97.19         95.79        13.05 o                         
  -5   2  15         74.66         75.17        11.65 o                         
  -4   2  15          7.39          1.06         3.11 o                         
  -3   2  15        119.19        116.48        10.97 o                         
  -2   2  15         36.18         34.02         7.33 o                         
  -1   2  15        239.96        226.44        15.76 o                         
   0   2  15        251.12        279.59        19.58 o                         
   1   2  15         86.58         67.68         8.23 o                         
   2   2  15        149.80        168.58        12.09 o                         
   3   2  15         71.03         70.86         7.35 o                         
   4   2  15         59.70         56.34         9.77 o                         
   5   2  15         92.64         73.38        11.21 o                         
   6   2  15        190.40        177.22        18.09 o                         
   7   2  15          3.71          2.29         4.83 o                         
   8   2  15         12.70         12.52         4.97 o                         
   9   2  15          8.89          1.98         4.87 o                         
  10   2  15         18.18          9.62         6.63 o                         
  11   2  15         14.31         12.23         6.20 o                         
  12   2  15          0.50         -0.99         5.06 o                         
  13   2  15          0.74         -1.89         3.77 o                         
  14   2  15          3.51         -5.35         5.35 o                         
  15   2  15         57.89         62.15        13.83 o                         
  16   2  15          0.44         -3.24         7.45 o                         
  17   2  15          0.63         -5.08        19.03 o                         
 -17   3  15          6.42         -0.16         6.30 o                         
 -16   3  15         16.58         11.13        14.19 o                         
 -15   3  15         99.14        136.17        28.53 o                         
 -14   3  15          0.06         -3.34         7.30 o                         
 -13   3  15         30.06         22.05         9.34 o                         
 -12   3  15         11.11         18.51         7.43 o                         
 -11   3  15        167.69        169.38        22.11 o                         
 -10   3  15         16.86         -0.97         6.39 o                         
  -9   3  15         12.86         11.67         6.14 o                         
  -8   3  15        308.93        342.66        27.66 o                         
  -7   3  15          3.59          4.11         4.54 o                         
  -6   3  15        119.74        121.10        13.14 o                         
  -5   3  15        313.76        300.30        25.88 o                         
  -4   3  15          1.64          4.69         4.22 o                         
  -3   3  15        112.72        112.13        13.70 o                         
  -2   3  15        170.99        146.50        15.81 o                         
  -1   3  15         35.80         44.75         8.43 o                         
   0   3  15        221.17        258.86        19.99 o                         
   1   3  15         22.79         20.69         4.29 o                         
   2   3  15        155.01        153.92        15.53 o                         
   3   3  15        204.52        273.39        20.95 o                         
   4   3  15          0.39          0.42         2.99 o                         
   5   3  15          8.07          6.05         3.18 o                         
   6   3  15         19.95         42.75         7.36 o                         
   7   3  15          0.02          4.29         5.24 o                         
   8   3  15        187.06        180.16        19.32 o                         
   9   3  15         51.17        116.12        16.66 o                         
  10   3  15        100.22         97.11        15.98 o                         
  11   3  15         24.92         38.84        11.19 o                         
  12   3  15          0.01          0.21         5.56 o                         
  13   3  15          4.80          5.56         8.54 o                         
  14   3  15          8.78         -1.60        12.51 o                         
  15   3  15         11.36         -1.88         9.58 o                         
 -15   4  15          1.36         -1.05         6.25 o                         
 -14   4  15         13.09          9.05         6.43 o                         
 -13   4  15          0.42          1.61         4.81 o                         
 -12   4  15         69.17         87.69        15.32 o                         
 -11   4  15          0.30         12.62         5.37 o                         
 -10   4  15         10.87          2.50         6.85 o                         
  -9   4  15          0.10         -5.36         5.56 o                         
  -8   4  15         58.50         54.66        11.95 o                         
  -7   4  15        117.67        125.70        18.29 o                         
  -6   4  15          0.04          5.06         5.44 o                         
  -5   4  15         82.08         80.04        12.19 o                         
  -4   4  15         10.90          3.16         3.31 o                         
  -3   4  15          0.02         -3.17         3.17 o                         
  -2   4  15         44.14         28.45         7.42 o                         
  -1   4  15         30.82          7.69         7.59 o                         
   0   4  15          0.93          1.15         4.13 o                         
   1   4  15         69.98         63.37        11.35 o                         
   2   4  15         29.77         28.68         7.89 o                         
   3   4  15          6.56         -4.06         4.77 o                         
   4   4  15         45.75         31.10         7.39 o                         
   5   4  15         41.15         35.30         8.99 o                         
   6   4  15         74.45         77.54        14.20 o                         
   7   4  15          0.34          2.85         6.26 o                         
   8   4  15          0.02          6.03         6.34 o                         
   9   4  15         30.00         29.75        15.19 o                         
  10   4  15         28.15         53.53        23.37 o                         
  11   4  15         30.09         48.72        20.83 o                         
  12   4  15          0.59         15.56        12.25 o                         
  13   4  15          6.76         -0.90        18.63 o                         
 -11   5  15         20.41         27.90        10.13 o                         
 -10   5  15          6.75         -4.58         8.62 o                         
  -9   5  15          0.07          1.18         5.15 o                         
  -8   5  15          3.07         15.93         7.84 o                         
  -7   5  15         19.34          1.75         8.57 o                         
  -6   5  15          3.85          8.07         9.87 o                         
  -5   5  15         15.48          5.45         6.07 o                         
  -4   5  15          5.43         -3.65         8.25 o                         
  -3   5  15         19.02          9.43         6.02 o                         
  -2   5  15          3.87          7.81        10.82 o                         
  -1   5  15         13.68         16.78        10.98 o                         
   0   5  15         17.32         17.07         9.41 o                         
   1   5  15         54.42         37.03        14.20 o                         
   2   5  15          0.67         -7.52         7.52 o                         
   3   5  15          0.09          9.93         5.63 o                         
   4   5  15          0.17         -7.07         7.07 o                         
   5   5  15          7.03         -3.41         4.65 o                         
   6   5  15          0.00         14.55         8.65 o                         
   7   5  15          0.07         -0.81        11.34 o                         
   8   5  15          3.11         12.58        12.30 o                         
   9   5  15         18.98        -19.06        19.62 o                         
 -18   0  16         66.42         81.65        28.57 o                         
 -16   0  16         32.95         76.42        18.08 o                         
 -14   0  16        110.29        139.00        23.58 o                         
 -12   0  16          3.81          5.53         6.41 o                         
 -10   0  16          6.06          8.40         7.34 o                         
  -8   0  16       1353.57       1348.71        77.16 o                         
  -6   0  16        597.52        600.65        69.75 o                         
  -4   0  16        150.96        112.50        15.42 o                         
  -2   0  16        358.41        325.45        36.77 o                         
   0   0  16         11.51         -1.55         6.41 o                         
   2   0  16        677.46        723.27        56.67 o                         
   4   0  16        167.44        206.34        31.52 o                         
   6   0  16        299.28        236.16        29.56 o                         
   8   0  16        129.58        421.83        41.22 o                         
  10   0  16        189.95        233.78        31.33 o                         
  12   0  16        408.07        425.06        42.25 o                         
  14   0  16        154.86        145.91        35.00 o                         
  16   0  16          1.68         98.70        31.04 o                         
 -19   1  16          2.60         -6.88         6.88 o                         
 -18   1  16          5.78          9.83        13.87 o                         
 -17   1  16         65.94         55.54        14.46 o                         
 -16   1  16         50.95         85.94        17.57 o                         
 -15   1  16          8.54          3.73         6.85 o                         
 -14   1  16         18.16         16.53         7.29 o                         
 -13   1  16        203.04        192.89        19.40 o                         
 -12   1  16        104.11         87.76        13.45 o                         
 -11   1  16         29.85         47.61        11.43 o                         
 -10   1  16         30.30         32.11         7.21 o                         
  -9   1  16        750.05        775.94        34.65 o                         
  -8   1  16        115.47        107.36        12.47 o                         
  -7   1  16         31.26         15.71         5.28 o                         
  -6   1  16         15.03         11.52         3.06 o                         
  -5   1  16        214.46        203.86        11.27 o                         
  -4   1  16        106.77        108.77         8.22 o                         
  -3   1  16          1.07          4.49         1.81 o                         
  -2   1  16        305.73        298.04        15.41 o                         
  -1   1  16       1193.83       1203.01        40.13 o                         
   0   1  16        226.90        231.76        17.87 o                         
   1   1  16        269.10        265.85        19.67 o                         
   2   1  16         58.20         50.48        11.08 o                         
   3   1  16         24.78         15.61         6.64 o                         
   4   1  16        137.63        134.85        16.18 o                         
   5   1  16        308.71        333.01        26.07 o                         
   6   1  16         20.18         32.50         8.80 o                         
   7   1  16         16.12          7.92         6.58 o                         
   8   1  16          4.27         -1.71         4.27 o                         
   9   1  16        122.55        115.10        15.08 o                         
  10   1  16          1.81         -2.82         6.18 o                         
  11   1  16          3.26         -5.52         5.52 o                         
  12   1  16          1.69          0.67         4.25 o                         
  13   1  16         15.36          5.01         6.10 o                         
  14   1  16          9.15         -2.05         4.10 o                         
  15   1  16          7.73         22.13         9.97 o                         
  16   1  16          2.50        -11.41        14.44 o                         
  17   1  16         16.27         18.78        13.47 o                         
 -18   2  16         32.86         38.46        15.18 o                         
 -17   2  16         53.85         86.13        22.83 o                         
 -16   2  16        112.69        146.02        28.71 o                         
 -15   2  16         11.46         -1.54         3.72 o                         
 -14   2  16         31.61         38.60        10.63 o                         
 -13   2  16         38.90         37.56         9.90 o                         
 -12   2  16         38.77         59.57        11.82 o                         
 -11   2  16        392.19        355.36        26.93 o                         
 -10   2  16        217.50        222.17        21.31 o                         
  -9   2  16        574.76        589.72        34.29 o                         
  -8   2  16         28.21         23.62         6.87 o                         
  -7   2  16          4.78         -4.67         4.67 o                         
  -6   2  16        153.59        158.84        17.44 o                         
  -5   2  16        112.14        127.09        10.93 o                         
  -4   2  16         97.24        122.35        12.69 o                         
  -3   2  16       1340.95       1370.24        38.74 o                         
  -2   2  16         21.65         17.73         4.92 o                         
  -1   2  16        131.76        144.55        14.25 o                         
   0   2  16        108.51        116.38        10.95 o                         
   1   2  16        237.75        216.34        14.81 o                         
   2   2  16          8.13          0.84         3.78 o                         
   3   2  16          5.35          7.36         3.20 o                         
   4   2  16          0.18         -5.10         5.10 o                         
   5   2  16         28.61         14.87         6.69 o                         
   6   2  16         24.25         10.03         6.33 o                         
   7   2  16         46.89         53.97         9.27 o                         
   8   2  16         13.42          6.31         3.69 o                         
   9   2  16         15.35         19.50         7.08 o                         
  10   2  16          5.89          2.90         5.80 o                         
  11   2  16         17.62         23.49         7.67 o                         
  12   2  16         24.97         16.02         5.27 o                         
  13   2  16          0.01          2.00         6.34 o                         
  14   2  16         19.94         23.85        10.26 o                         
  15   2  16          0.17         -6.70         6.70 o                         
  16   2  16          7.05          8.36        11.73 o                         
 -17   3  16          1.03         -6.92        16.37 o                         
 -16   3  16          8.56         -4.64         8.90 o                         
 -15   3  16         30.55         30.52        13.11 o                         
 -14   3  16        115.89        125.66        23.91 o                         
 -13   3  16          6.83         -1.15         7.46 o                         
 -12   3  16         23.77         -3.87         6.61 o                         
 -11   3  16          0.61         -6.45         6.45 o                         
 -10   3  16        246.08        288.89        32.34 o                         
  -9   3  16          0.11         -1.73         6.32 o                         
  -8   3  16        357.42        368.99        29.41 o                         
  -7   3  16         93.40         86.60        14.20 o                         
  -6   3  16        897.50       1001.43        48.39 o                         
  -5   3  16         82.57         94.08        14.59 o                         
  -4   3  16        120.73         91.60        14.19 o                         
  -3   3  16         16.97          9.53         5.51 o                         
  -2   3  16         68.18         51.11         9.82 o                         
  -1   3  16        112.45        113.67        13.18 o                         
   0   3  16          6.81          5.45         4.54 o                         
   1   3  16         28.92         19.83         5.77 o                         
   2   3  16        321.16        305.04        22.31 o                         
   3   3  16          3.36          2.07         4.45 o                         
   4   3  16         10.54          8.20         3.26 o                         
   5   3  16         10.50          2.96         3.53 o                         
   6   3  16          0.46         -3.84         4.46 o                         
   7   3  16         47.62         54.27        10.77 o                         
   8   3  16          3.01         -5.81         5.81 o                         
   9   3  16         78.37         81.07        13.50 o                         
  10   3  16         92.76        100.38        15.51 o                         
  11   3  16         34.99         38.67        10.27 o                         
  12   3  16          4.10          2.70         7.63 o                         
  13   3  16          0.46          9.99        12.20 o                         
  14   3  16         19.27          9.08         9.23 o                         
  15   3  16          1.90         10.43         7.89 o                         
 -14   4  16          6.14         -1.23         6.76 o                         
 -13   4  16          4.63         10.70         4.42 o                         
 -12   4  16          2.40          8.72         9.10 o                         
 -11   4  16         47.18         23.96        12.71 o                         
 -10   4  16         24.22         16.76        14.45 o                         
  -9   4  16          6.59         -4.57         4.57 o                         
  -8   4  16         31.20         25.43         7.36 o                         
  -7   4  16         32.41         24.11         9.26 o                         
  -6   4  16          2.73          2.92         4.27 o                         
  -5   4  16          4.69         -1.10         6.07 o                         
  -4   4  16         33.15         46.22        10.01 o                         
  -3   4  16         31.57         29.07         6.73 o                         
  -2   4  16          0.12         -0.73         5.43 o                         
  -1   4  16          5.56          4.70         5.40 o                         
   0   4  16         16.56         18.88         5.85 o                         
   1   4  16          0.02         -5.35         5.89 o                         
   2   4  16          0.93          1.00         3.37 o                         
   3   4  16         62.20         82.58        13.67 o                         
   4   4  16         17.82        237.46        34.63 o                         
   5   4  16          8.74          5.34         8.19 o                         
   6   4  16         24.55         57.36        15.08 o                         
   7   4  16         34.56         13.50        10.95 o                         
   8   4  16          2.89          6.96         6.16 o                         
   9   4  16         20.76         30.03        15.08 o                         
  10   4  16          2.98         -2.34        16.03 o                         
  11   4  16          1.32         18.69        14.68 o                         
  12   4  16          0.01        132.99        62.75 o                         
 -10   5  16          0.02         -0.52         5.58 o                         
  -9   5  16         16.80         18.50        10.68 o                         
  -8   5  16          7.68          4.13         5.48 o                         
  -7   5  16          5.39         14.98         9.49 o                         
  -6   5  16          6.82         -1.58         7.49 o                         
  -5   5  16         10.35          3.02         6.74 o                         
  -4   5  16         61.97         76.90        18.57 o                         
  -3   5  16         11.43         -7.59        14.53 o                         
  -2   5  16         14.32         15.17        12.63 o                         
  -1   5  16          2.75         -2.48         6.94 o                         
   0   5  16         40.56         37.71        11.15 o                         
   1   5  16          2.45          1.29         6.28 o                         
   2   5  16         14.93          0.68         7.99 o                         
   3   5  16          0.03         -5.83         7.24 o                         
   4   5  16          7.93          6.87        13.28 o                         
   5   5  16         35.62         27.30        12.93 o                         
   6   5  16          0.68          0.64         3.47 o                         
   7   5  16          0.18          8.76         6.48 o                         
   8   5  16         10.96          8.58        10.11 o                         
 -19   0  17         22.25         67.20        22.18 o                         
 -17   0  17         22.88         43.58        17.19 o                         
 -15   0  17         22.70         22.32         9.70 o                         
 -13   0  17         24.25         27.82        10.77 o                         
 -11   0  17          0.20         -7.08         7.08 o                         
  -9   0  17         10.32         10.30        10.71 o                         
  -7   0  17       1053.95       1052.13        69.61 o                         
  -5   0  17          8.82          3.55         1.83 o                         
  -3   0  17        604.77        647.46        97.96 o                         
  -1   0  17        216.41        172.49        28.31 o                         
   1   0  17       1091.07       1056.63        70.04 o                         
   3   0  17        483.86        521.00        50.30 o                         
   5   0  17        359.24        347.62        42.92 o                         
   7   0  17         48.98         49.34        14.30 o                         
   9   0  17         85.55         68.46        18.17 o                         
  11   0  17        302.10        292.51        36.48 o                         
  13   0  17          1.45         22.89        28.28 o                         
  15   0  17          0.92         16.37        41.29 o                         
  17   0  17          1.54         36.46        20.92 o                         
 -19   1  17          0.07          3.12         6.08 o                         
 -18   1  17         11.21         11.97         6.81 o                         
 -17   1  17         48.56         56.25        12.58 o                         
 -16   1  17        121.96        168.05        24.73 o                         
 -15   1  17         32.22         40.15        11.20 o                         
 -14   1  17         33.24         22.79         7.80 o                         
 -13   1  17          3.52         -2.67         4.28 o                         
 -12   1  17          2.92          1.72         5.63 o                         
 -11   1  17        152.79        129.33        18.62 o                         
 -10   1  17         15.36         18.71         7.20 o                         
  -9   1  17        406.32        431.66        23.98 o                         
  -8   1  17        129.66        126.98        12.71 o                         
  -7   1  17        295.73        281.59        17.90 o                         
  -6   1  17          0.63          0.48         3.40 o                         
  -5   1  17         39.03         24.48         3.53 o                         
  -4   1  17         16.52         19.52         3.31 o                         
  -3   1  17         23.51         20.08         4.21 o                         
  -2   1  17        173.25        160.88        12.80 o                         
  -1   1  17        312.00        319.67        21.49 o                         
   0   1  17        612.91        617.59        30.37 o                         
   1   1  17        389.49        421.07        25.49 o                         
   2   1  17          0.04         -1.77         4.39 o                         
   3   1  17        599.98        592.38        44.08 o                         
   4   1  17        184.02        193.28        20.25 o                         
   5   1  17         43.84         22.26         6.39 o                         
   6   1  17          2.67         -1.47         8.32 o                         
   7   1  17          8.19          2.74         5.14 o                         
   8   1  17        246.57        241.30        22.65 o                         
   9   1  17         82.97         73.03        12.07 o                         
  10   1  17          0.47         -2.65         6.86 o                         
  11   1  17         17.84         18.80         6.99 o                         
  12   1  17         10.06          3.56         5.19 o                         
  13   1  17          6.63          5.41         6.41 o                         
  14   1  17         38.54         73.83        19.71 o                         
  15   1  17          0.00         -5.82         6.72 o                         
  16   1  17          0.43         -4.61         8.74 o                         
 -18   2  17         28.87         47.94        16.94 o                         
 -17   2  17         76.81        113.57        27.00 o                         
 -16   2  17         22.39         18.86        12.86 o                         
 -15   2  17         13.71          6.68         5.95 o                         
 -14   2  17         22.65         18.87         7.96 o                         
 -13   2  17        158.34        176.44        30.33 o                         
 -12   2  17         20.98         42.44        14.25 o                         
 -11   2  17         51.65         37.22        10.04 o                         
 -10   2  17         11.00          2.40         5.14 o                         
  -9   2  17        103.69        118.53        15.50 o                         
  -8   2  17         38.49         53.51        10.66 o                         
  -7   2  17        171.04        183.28        19.30 o                         
  -6   2  17        146.85        137.73        16.39 o                         
  -5   2  17        121.23        103.39        14.57 o                         
  -4   2  17        131.53        164.51        14.80 o                         
  -3   2  17        450.23        459.96        22.99 o                         
  -2   2  17         84.64         87.91        11.29 o                         
  -1   2  17        272.73        270.58        19.64 o                         
   0   2  17         12.37         11.19         4.71 o                         
   1   2  17        560.42        627.37        30.25 o                         
   2   2  17         58.79         74.97         9.94 o                         
   3   2  17         76.51         73.94        11.22 o                         
   4   2  17         60.48         34.07         8.39 o                         
   5   2  17         31.74         27.26         7.65 o                         
   6   2  17        170.04        178.91        19.13 o                         
   7   2  17         11.64         10.55         3.79 o                         
   8   2  17         20.88         12.70         5.31 o                         
   9   2  17          0.60          0.59         5.03 o                         
  10   2  17          4.76          5.46         7.04 o                         
  11   2  17         33.89         31.77         8.89 o                         
  12   2  17         18.68         17.41         7.50 o                         
  13   2  17          2.19         -0.22         4.50 o                         
  14   2  17          2.83         -1.89         9.34 o                         
  15   2  17          6.67          2.38        13.53 o                         
  16   2  17         12.57         31.67        19.48 o                         
 -16   3  17         14.34         12.93        10.99 o                         
 -15   3  17        139.97        134.77        25.13 o                         
 -14   3  17          0.21         -5.24         8.28 o                         
 -13   3  17         10.18          1.26        18.15 o                         
 -12   3  17          0.78         -5.14         7.10 o                         
 -11   3  17        167.01        138.99        25.59 o                         
 -10   3  17         16.19          5.14         9.45 o                         
  -9   3  17         49.24         34.67        10.54 o                         
  -8   3  17         39.07         37.74        10.02 o                         
  -7   3  17         12.49         16.24         6.36 o                         
  -6   3  17         27.13         22.44         7.44 o                         
  -5   3  17        241.57        276.95        26.19 o                         
  -4   3  17         88.88         98.34        15.68 o                         
  -3   3  17        185.83        205.67        19.16 o                         
  -2   3  17         49.71         48.72         9.43 o                         
  -1   3  17         49.64         66.66        10.19 o                         
   0   3  17         12.43          6.57         3.18 o                         
   1   3  17         82.04         86.30        11.80 o                         
   2   3  17         80.21         84.16        10.54 o                         
   3   3  17        226.36        211.31        16.92 o                         
   4   3  17          2.93          9.41         6.10 o                         
   5   3  17          4.45          2.17         4.39 o                         
   6   3  17          0.02         -5.05         5.05 o                         
   7   3  17         24.84         13.44         5.24 o                         
   8   3  17         28.93         18.06         8.22 o                         
   9   3  17         83.33         95.79        15.63 o                         
  10   3  17         12.84          2.28         7.34 o                         
  11   3  17          3.65          0.23         6.08 o                         
  12   3  17         15.59         13.52         7.48 o                         
  13   3  17          7.70          3.43         7.73 o                         
  14   3  17          1.18         30.08        13.56 o                         
 -14   4  17          1.28         -6.68        12.69 o                         
 -13   4  17          3.62          0.54         7.60 o                         
 -12   4  17         28.07         46.01        14.96 o                         
 -11   4  17          9.13         -6.43         6.43 o                         
 -10   4  17          6.43          0.64         7.72 o                         
  -9   4  17          0.01         -5.15         6.01 o                         
  -8   4  17         15.66          7.05        17.84 o                         
  -7   4  17          1.03          8.53         9.41 o                         
  -6   4  17          4.89          3.13         5.34 o                         
  -5   4  17         41.03         19.66         7.81 o                         
  -4   4  17          0.03         -0.40         4.47 o                         
  -3   4  17         30.93         26.80         7.66 o                         
  -2   4  17        114.86        132.85        15.71 o                         
  -1   4  17         40.40         20.15         5.60 o                         
   0   4  17         74.62         77.08        12.15 o                         
   1   4  17         11.04         13.23         7.83 o                         
   2   4  17         73.07         95.75        13.41 o                         
   3   4  17         29.05         23.17         6.98 o                         
   4   4  17          0.15         -5.87         5.87 o                         
   5   4  17         10.75         10.06         5.48 o                         
   6   4  17         68.58         95.69        19.17 o                         
   7   4  17          0.13         -8.18         8.63 o                         
   8   4  17          3.22         -1.39         6.18 o                         
   9   4  17         11.00        -10.16        10.16 o                         
  10   4  17          8.99         34.35        11.82 o                         
  11   4  17          2.46         21.29        14.79 o                         
  -9   5  17          3.85          9.23         5.79 o                         
  -8   5  17          3.85          0.83         7.08 o                         
  -7   5  17          0.04         -5.44         5.44 o                         
  -6   5  17          0.29         -6.92         9.34 o                         
  -5   5  17         85.77        108.49        22.32 o                         
  -4   5  17          7.30          0.97        10.52 o                         
  -3   5  17          0.20         -6.38         8.55 o                         
  -2   5  17          4.87          7.26         9.32 o                         
  -1   5  17         37.65         48.54        16.79 o                         
   0   5  17          4.71         22.43         7.54 o                         
   1   5  17          0.31          1.23         9.34 o                         
   2   5  17          0.15         12.48         6.44 o                         
   3   5  17          9.83         13.14         6.05 o                         
   4   5  17         15.39         16.80         7.84 o                         
   5   5  17          4.34          2.85         5.14 o                         
   6   5  17          0.32          0.07         5.08 o                         
   7   5  17          9.43          1.15         4.46 o                         
 -18   0  18         18.79         20.88        13.22 o                         
 -16   0  18         44.98         35.88        13.23 o                         
 -14   0  18         65.79         62.14        18.98 o                         
 -12   0  18         59.37         86.26        17.98 o                         
 -10   0  18         38.81         10.29        10.18 o                         
  -8   0  18        154.73        127.42        25.04 o                         
  -6   0  18         42.84         36.47        13.44 o                         
  -4   0  18        285.96        255.58        25.23 o                         
  -2   0  18        190.67        192.18        30.37 o                         
   0   0  18         94.67        108.58        23.20 o                         
   2   0  18        589.37        660.03        58.05 o                         
   4   0  18          1.40         13.02        11.70 o                         
   6   0  18        192.12        233.65        31.47 o                         
   8   0  18          8.95          6.89         5.18 o                         
  10   0  18         65.54         54.16        15.57 o                         
  12   0  18          0.01         -3.05        19.02 o                         
  14   0  18          3.05          4.31         7.78 o                         
  16   0  18         29.72         48.40        21.36 o                         
 -18   1  18         81.62         70.26        16.29 o                         
 -17   1  18          5.96          7.57         8.15 o                         
 -16   1  18         20.64         24.94         8.42 o                         
 -15   1  18        158.81        188.57        22.77 o                         
 -14   1  18         26.25         40.27        10.07 o                         
 -13   1  18         96.72         91.31        15.03 o                         
 -12   1  18          1.81         -0.15         5.16 o                         
 -11   1  18        330.53        310.22        25.89 o                         
 -10   1  18         47.82         40.95         8.75 o                         
  -9   1  18        241.45        188.85        19.55 o                         
  -8   1  18        260.07        274.58        18.01 o                         
  -7   1  18        453.85        437.55        22.71 o                         
  -6   1  18          0.75          6.63         3.77 o                         
  -5   1  18        102.77         90.41        11.72 o                         
  -4   1  18          0.61          0.71         2.49 o                         
  -3   1  18        131.13        134.58        11.81 o                         
  -2   1  18         52.35         67.94        10.26 o                         
  -1   1  18        234.05        277.37        20.69 o                         
   0   1  18        125.81        115.78        13.84 o                         
   1   1  18         54.62         66.84        10.98 o                         
   2   1  18         88.96         63.65        11.09 o                         
   3   1  18         53.07         71.64        16.65 o                         
   4   1  18         76.88         49.83        14.58 o                         
   5   1  18          4.80         -2.54         4.20 o                         
   6   1  18          5.98         17.52         9.60 o                         
   7   1  18         88.05         72.06        12.62 o                         
   8   1  18         91.25         86.79        13.88 o                         
   9   1  18          6.13          3.56         6.84 o                         
  10   1  18          0.07          1.51         4.12 o                         
  11   1  18         11.42          3.87         4.81 o                         
  12   1  18          5.31          2.54         5.72 o                         
  13   1  18         29.16         42.40        13.62 o                         
  14   1  18          0.06         15.33         8.74 o                         
  15   1  18          0.02          4.99         8.84 o                         
  16   1  18          1.89         20.99        13.33 o                         
 -17   2  18         38.30         74.78        18.43 o                         
 -16   2  18         47.21         48.29        16.78 o                         
 -15   2  18          0.25         -3.93         9.15 o                         
 -14   2  18         46.00         44.81        13.14 o                         
 -13   2  18         87.51         80.55        24.99 o                         
 -12   2  18         75.58         57.69        16.77 o                         
 -11   2  18         36.24          4.76        13.50 o                         
 -10   2  18         20.08          8.55         4.78 o                         
  -9   2  18        136.05        146.34        20.75 o                         
  -8   2  18        480.70        472.97        31.70 o                         
  -7   2  18         27.19         13.89        10.62 o                         
  -6   2  18         17.30         13.52         4.82 o                         
  -5   2  18        205.69        192.50        20.17 o                         
  -4   2  18        154.85        195.01        16.55 o                         
  -3   2  18        235.70        230.24        16.79 o                         
  -2   2  18        103.23         95.03        10.78 o                         
  -1   2  18          0.39          0.03         3.50 o                         
   0   2  18        391.35        403.78        24.77 o                         
   1   2  18         94.67         94.68        11.90 o                         
   2   2  18         26.47         27.27         7.91 o                         
   3   2  18         28.50         31.78         7.35 o                         
   4   2  18         10.08         16.19         4.42 o                         
   5   2  18         80.54         82.54        13.08 o                         
   6   2  18          0.95          1.99         3.61 o                         
   7   2  18         37.82         55.73        10.00 o                         
   8   2  18         17.96         33.33         8.85 o                         
   9   2  18          0.02         10.06         5.30 o                         
  10   2  18         85.52         93.31        14.67 o                         
  11   2  18         80.47         83.98        15.11 o                         
  12   2  18         23.06         11.87         6.59 o                         
  13   2  18         19.58         14.49         7.30 o                         
  14   2  18          7.51         11.95         7.52 o                         
  15   2  18          1.73         -2.27        12.04 o                         
 -15   3  18          1.52          9.92        12.49 o                         
 -14   3  18         38.98         41.39        18.20 o                         
 -13   3  18          0.02         -3.01         6.82 o                         
 -12   3  18         21.22         19.25        19.83 o                         
 -11   3  18         18.47          2.05        10.07 o                         
 -10   3  18         52.34         40.18        12.28 o                         
  -9   3  18         59.22         88.54        18.02 o                         
  -8   3  18          0.46          7.56         5.33 o                         
  -7   3  18          6.08         12.01         5.81 o                         
  -6   3  18         51.76         71.16        13.80 o                         
  -5   3  18         39.20         37.44         9.44 o                         
  -4   3  18        171.34        181.86        21.42 o                         
  -3   3  18         81.25         69.82        10.90 o                         
  -2   3  18          8.35          3.09         5.28 o                         
  -1   3  18         69.22         63.93        10.12 o                         
   0   3  18        142.56        156.94        16.03 o                         
   1   3  18         35.36         44.74         7.97 o                         
   2   3  18         26.22         27.42         7.02 o                         
   3   3  18        300.44        333.01        21.84 o                         
   4   3  18        117.55        141.68        14.00 o                         
   5   3  18         26.62         19.56         6.25 o                         
   6   3  18         28.75         51.86        11.39 o                         
   7   3  18         45.54         39.40         9.19 o                         
   8   3  18         78.02         87.99        12.75 o                         
   9   3  18         11.01         16.82        11.17 o                         
  10   3  18          7.69         -1.09         4.17 o                         
  11   3  18          2.28          4.95         6.20 o                         
  12   3  18         10.51         49.08        13.98 o                         
  13   3  18          0.11         10.35         9.27 o                         
 -13   4  18         22.81         10.79        13.77 o                         
 -12   4  18          2.44         -4.46        13.15 o                         
 -11   4  18          8.53         26.21        10.54 o                         
 -10   4  18          0.10          1.76         6.22 o                         
  -9   4  18         54.90         80.94        18.46 o                         
  -8   4  18          2.42          5.61        17.77 o                         
  -7   4  18          0.72         -7.97         7.97 o                         
  -6   4  18         39.07         54.59        14.18 o                         
  -5   4  18         24.08         32.54         8.20 o                         
  -4   4  18          9.92         13.98         7.83 o                         
  -3   4  18         56.96         61.86        12.38 o                         
  -2   4  18          3.39          2.80         4.54 o                         
  -1   4  18          0.16          0.24         5.87 o                         
   0   4  18          1.69         -4.00         5.31 o                         
   1   4  18         65.69         66.57        11.29 o                         
   2   4  18         30.82         37.13         8.76 o                         
   3   4  18         49.10         67.58        11.69 o                         
   4   4  18          0.72          3.32         3.68 o                         
   5   4  18         33.80         47.57        11.87 o                         
   6   4  18          2.36          5.25         4.24 o                         
   7   4  18          2.55          9.82        14.05 o                         
   8   4  18          2.05          1.31         9.39 o                         
   9   4  18         13.25          0.44        14.03 o                         
  10   4  18          0.29          5.73         7.61 o                         
  -8   5  18          0.58        -15.61        15.61 o                         
  -7   5  18          0.27          0.09         6.25 o                         
  -6   5  18         34.40         53.65        15.81 o                         
  -5   5  18         11.83          4.41         6.28 o                         
  -4   5  18         13.59         -1.25        10.65 o                         
  -3   5  18          0.04          5.04         7.50 o                         
  -2   5  18         24.10          2.57        10.67 o                         
  -1   5  18          3.53          4.27         7.46 o                         
   0   5  18         20.33         15.05        10.39 o                         
   1   5  18         10.45         13.38         8.88 o                         
   2   5  18          0.61         -2.14         7.44 o                         
   3   5  18          0.01          7.28         7.08 o                         
   4   5  18         15.84         24.03         9.40 o                         
   5   5  18          0.05         -0.03         8.94 o                         
   6   5  18          0.09          4.06         8.53 o                         
 -17   0  19          7.23         -2.90        24.22 o                         
 -15   0  19          3.45         11.24         6.06 o                         
 -13   0  19         15.92         20.41         9.51 o                         
 -11   0  19        107.35        124.64        22.66 o                         
  -9   0  19        166.40        176.32        30.52 o                         
  -7   0  19        381.74        362.49        46.84 o                         
  -5   0  19        204.25        218.61        34.20 o                         
  -3   0  19        164.17        116.54        24.91 o                         
  -1   0  19         59.25         28.05        17.59 o                         
   1   0  19        865.42        923.32        70.39 o                         
   3   0  19          0.64          3.79         7.66 o                         
   5   0  19         63.77         45.97        19.20 o                         
   7   0  19          5.82          0.32         6.02 o                         
   9   0  19         20.59          1.53         6.61 o                         
  11   0  19         10.79         14.68         9.78 o                         
  13   0  19         10.03         21.15         8.63 o                         
  15   0  19          4.98         54.99        23.66 o                         
 -17   1  19         42.65         80.51        16.04 o                         
 -16   1  19         40.40         50.61        13.07 o                         
 -15   1  19          2.10         12.62         5.69 o                         
 -14   1  19         67.93         59.25        13.04 o                         
 -13   1  19         18.84         19.67         7.02 o                         
 -12   1  19         98.21         98.01        15.39 o                         
 -11   1  19          0.32         -0.46         5.84 o                         
 -10   1  19        152.43        186.63        18.07 o                         
  -9   1  19          4.53         -4.83         4.83 o                         
  -8   1  19        420.78        416.21        22.70 o                         
  -7   1  19         80.70        109.54        11.69 o                         
  -6   1  19        386.63        361.80        22.52 o                         
  -5   1  19          5.96          3.91         3.93 o                         
  -4   1  19        172.40        145.55        19.96 o                         
  -3   1  19          0.07          4.34         3.29 o                         
  -2   1  19        617.27        654.54        32.05 o                         
  -1   1  19          5.35          3.58         4.42 o                         
   0   1  19         86.73         96.11        12.47 o                         
   1   1  19         77.00         59.48        10.15 o                         
   2   1  19         72.51         59.34        11.45 o                         
   3   1  19         94.17        155.01        21.04 o                         
   4   1  19          7.79         13.18         9.36 o                         
   5   1  19         16.06         15.32         5.77 o                         
   6   1  19          0.33          9.07         6.78 o                         
   7   1  19          5.14         -2.96         4.36 o                         
   8   1  19          9.91         15.33         7.06 o                         
   9   1  19          0.23          2.17         4.46 o                         
  10   1  19         10.93         20.07        10.29 o                         
  11   1  19         30.65         21.48        12.17 o                         
  12   1  19          2.87         10.25        11.67 o                         
  13   1  19          0.19         16.40        13.88 o                         
  14   1  19         12.13         24.88        13.94 o                         
  15   1  19          1.32         -0.49        12.26 o                         
 -17   2  19          7.10         -0.29         5.90 o                         
 -16   2  19          0.01         -8.04         8.04 o                         
 -15   2  19          6.34         11.74         7.64 o                         
 -14   2  19         32.18         44.32        12.59 o                         
 -13   2  19         42.43         47.50        16.25 o                         
 -12   2  19         60.58         57.19        18.12 o                         
 -11   2  19          2.08         -5.04         6.91 o                         
 -10   2  19        291.14        268.33        29.58 o                         
  -9   2  19         30.47         50.52        10.82 o                         
  -8   2  19        382.21        322.85        26.53 o                         
  -7   2  19         20.43         31.94         7.79 o                         
  -6   2  19          0.16          1.40         7.13 o                         
  -5   2  19        145.27        125.12        16.22 o                         
  -4   2  19         28.77         11.53         6.07 o                         
  -3   2  19         24.71         25.41         5.69 o                         
  -2   2  19         90.07        103.60        11.62 o                         
  -1   2  19        115.15        113.79        13.52 o                         
   0   2  19         33.50         33.51         7.09 o                         
   1   2  19         31.20         13.27         6.97 o                         
   2   2  19        305.82        271.68        22.25 o                         
   3   2  19        187.78        193.83        20.53 o                         
   4   2  19         54.32         54.38        10.95 o                         
   5   2  19         20.28         27.11         8.13 o                         
   6   2  19        106.11        100.39        13.95 o                         
   7   2  19         40.50         38.31         8.34 o                         
   8   2  19         16.41         13.70         6.18 o                         
   9   2  19         24.76         32.26         8.63 o                         
  10   2  19         30.73         38.42        10.76 o                         
  11   2  19         58.80         77.63        14.23 o                         
  12   2  19         25.92         10.51         8.56 o                         
  13   2  19          0.42          0.46         5.01 o                         
  14   2  19          0.01          4.74        14.16 o                         
 -15   3  19         20.46         30.01        15.71 o                         
 -14   3  19          2.85         -1.42        11.30 o                         
 -13   3  19          8.36         -1.57         9.73 o                         
 -12   3  19          7.93         -0.81         5.58 o                         
 -11   3  19         61.43         54.19        18.77 o                         
 -10   3  19         35.09         32.81        15.03 o                         
  -9   3  19         63.10         58.65        14.01 o                         
  -8   3  19          0.12          4.97         5.04 o                         
  -7   3  19          9.40         11.85         5.65 o                         
  -6   3  19        144.98        155.81        20.19 o                         
  -5   3  19         65.86         90.33        15.41 o                         
  -4   3  19          4.84         12.33         6.61 o                         
  -3   3  19         61.51         81.34        14.18 o                         
  -2   3  19          0.02         -1.38         6.28 o                         
  -1   3  19          2.97         12.96         5.28 o                         
   0   3  19         22.71         29.55         6.45 o                         
   1   3  19         37.59         37.82         6.73 o                         
   2   3  19         86.86        100.47        12.05 o                         
   3   3  19         55.09         60.76         9.69 o                         
   4   3  19         74.16         48.13        13.67 o                         
   5   3  19         14.88         18.34         6.29 o                         
   6   3  19         23.61         33.18         9.26 o                         
   7   3  19          0.01         -1.22         3.73 o                         
   8   3  19          8.04          9.86         6.24 o                         
   9   3  19         47.73         47.21        16.75 o                         
  10   3  19          0.54          4.20         6.53 o                         
  11   3  19          7.15         16.32         6.70 o                         
  12   3  19          7.74         -2.19        12.71 o                         
 -12   4  19         22.31         39.49        16.68 o                         
 -11   4  19          0.00         -2.33        12.95 o                         
 -10   4  19          4.00         -0.46        11.46 o                         
  -9   4  19          7.09          7.09        11.17 o                         
  -8   4  19         35.72         32.76        11.90 o                         
  -7   4  19         28.50         43.05        13.62 o                         
  -6   4  19          0.16         -4.66         5.63 o                         
  -5   4  19         53.61         62.12        12.47 o                         
  -4   4  19         24.79         17.80         8.75 o                         
  -3   4  19         23.23         15.53         5.49 o                         
  -2   4  19         65.24         55.95        11.60 o                         
  -1   4  19         10.47          1.56         4.74 o                         
   0   4  19         65.92         63.07        10.20 o                         
   1   4  19          0.33          4.69         3.67 o                         
   2   4  19         15.14          7.99         8.07 o                         
   3   4  19          0.40          0.01         5.00 o                         
   4   4  19          1.34          0.63         5.03 o                         
   5   4  19          0.01         -3.72         3.72 o                         
   6   4  19         10.03         21.89        11.98 o                         
   7   4  19          0.08          4.01         9.57 o                         
   8   4  19          1.09         -4.76        10.55 o                         
   9   4  19          6.75          4.66        11.04 o                         
  -6   5  19         10.00          0.21        12.81 o                         
  -5   5  19         46.09         53.84        17.20 o                         
  -4   5  19          4.58         -8.52         8.52 o                         
  -3   5  19         10.64          4.11        10.43 o                         
  -2   5  19         11.52          7.53         9.37 o                         
  -1   5  19         11.36         -1.93         7.65 o                         
   0   5  19          6.84         14.46         8.29 o                         
   1   5  19          1.17         -5.14         6.20 o                         
   2   5  19          1.74          1.66         8.91 o                         
   3   5  19          7.91         -1.58         9.14 o                         
   4   5  19          0.71         -0.65         5.31 o                         
 -16   0  20         14.22         16.36        12.12 o                         
 -14   0  20         35.31         18.91         9.65 o                         
 -12   0  20          4.59         43.86        13.94 o                         
 -10   0  20          3.75         -3.92         5.91 o                         
  -8   0  20       1246.57       1174.95       112.63 o                         
  -6   0  20        353.71        316.40        76.54 o                         
  -4   0  20        119.93        147.88        28.39 o                         
  -2   0  20        116.44         77.54        16.67 o                         
   0   0  20        484.31        486.45        52.56 o                         
   2   0  20         30.25         39.73        16.35 o                         
   4   0  20         63.66         99.14        24.44 o                         
   6   0  20         17.11         27.15        11.63 o                         
   8   0  20          4.03          1.39        10.54 o                         
  10   0  20         56.70         52.81        16.77 o                         
  12   0  20         10.44         -3.41         9.01 o                         
  14   0  20          0.01         29.07        17.32 o                         
 -17   1  20         23.97         30.09        10.11 o                         
 -16   1  20          9.22         10.42         9.41 o                         
 -15   1  20         95.35        115.34        19.09 o                         
 -14   1  20         24.07         42.64        11.31 o                         
 -13   1  20          3.03         -0.84         5.69 o                         
 -12   1  20          2.96          2.16         4.31 o                         
 -11   1  20         66.16         57.85        12.08 o                         
 -10   1  20         98.00         94.99        15.02 o                         
  -9   1  20          4.78         -2.98         3.76 o                         
  -8   1  20          8.92          5.48         4.28 o                         
  -7   1  20          4.56         12.30         4.94 o                         
  -6   1  20        200.09        233.56        22.33 o                         
  -5   1  20        782.95        782.71        41.10 o                         
  -4   1  20          1.67          0.37         4.59 o                         
  -3   1  20         37.00         14.17         9.67 o                         
  -2   1  20        133.97        139.37        15.26 o                         
  -1   1  20         45.69         48.24         9.17 o                         
   0   1  20        352.43        332.67        24.71 o                         
   1   1  20         12.80         16.52         6.01 o                         
   2   1  20        264.81        236.33        22.89 o                         
   3   1  20        285.26        305.34        24.65 o                         
   4   1  20          0.11         23.47         9.01 o                         
   5   1  20         33.13         31.84         9.58 o                         
   6   1  20         26.72         14.31         6.71 o                         
   7   1  20         42.18         31.78         8.13 o                         
   8   1  20          3.12         -1.49         5.02 o                         
   9   1  20         32.38         29.12        11.48 o                         
  10   1  20         15.96         14.17        12.01 o                         
  11   1  20          0.19         -7.10         7.79 o                         
  12   1  20          0.49         -1.08         7.11 o                         
  13   1  20         69.28         96.79        21.46 o                         
  14   1  20          0.22          2.06         8.52 o                         
 -16   2  20         18.09         13.30        22.93 o                         
 -15   2  20         81.95        123.34        22.49 o                         
 -14   2  20         77.01         63.34        18.22 o                         
 -13   2  20         25.36         11.60         8.32 o                         
 -12   2  20          1.80          3.77         6.08 o                         
 -11   2  20          0.30         -8.97        20.13 o                         
 -10   2  20          7.70         12.78         6.09 o                         
  -9   2  20         93.59         93.25        18.08 o                         
  -8   2  20          0.03          2.09         4.56 o                         
  -7   2  20        430.43        445.89        31.90 o                         
  -6   2  20         85.88         92.45        13.01 o                         
  -5   2  20          0.28         -2.22         5.42 o                         
  -4   2  20          0.68          3.84         3.88 o                         
  -3   2  20        105.88        117.77        14.71 o                         
  -2   2  20         50.25         49.11         8.55 o                         
  -1   2  20        225.66        219.66        18.64 o                         
   0   2  20          4.64          2.92         3.54 o                         
   1   2  20          8.69          0.08         4.03 o                         
   2   2  20         40.90         17.14         7.47 o                         
   3   2  20         17.27          6.42         9.32 o                         
   4   2  20         30.34         41.94         9.46 o                         
   5   2  20        202.43        183.54        20.72 o                         
   6   2  20         24.04         44.85         9.36 o                         
   7   2  20          1.02          2.86         5.84 o                         
   8   2  20          2.08         -4.48         5.13 o                         
   9   2  20          0.04          7.25         6.37 o                         
  10   2  20         38.93         46.49        11.16 o                         
  11   2  20          1.87          4.59         9.13 o                         
  12   2  20          9.54          5.26         5.12 o                         
  13   2  20          1.34          6.38         8.62 o                         
 -14   3  20         20.85         -8.62         9.62 o                         
 -13   3  20          0.01         -9.37        10.65 o                         
 -12   3  20         49.55         20.19        12.77 o                         
 -11   3  20         52.85         52.78        17.98 o                         
 -10   3  20         71.15         92.20        23.59 o                         
  -9   3  20         26.43          7.27        10.14 o                         
  -8   3  20         64.51         69.65        15.60 o                         
  -7   3  20          3.25         10.28         5.94 o                         
  -6   3  20         79.30        103.33        16.78 o                         
  -5   3  20          9.27          2.99         4.96 o                         
  -4   3  20         12.85          5.75         6.04 o                         
  -3   3  20          0.29         -6.12         8.11 o                         
  -2   3  20          1.78         -2.99         5.97 o                         
  -1   3  20         12.77         10.10         3.49 o                         
   0   3  20         56.45         63.30         9.54 o                         
   1   3  20         13.09         16.67         4.97 o                         
   2   3  20         16.08         10.50         3.86 o                         
   3   3  20          0.19          9.49         4.92 o                         
   4   3  20          0.01         15.50         7.40 o                         
   5   3  20          0.96         -4.59        11.12 o                         
   6   3  20          4.62         -4.59         6.40 o                         
   7   3  20          5.87         -3.63         3.63 o                         
   8   3  20         20.12         19.89         8.83 o                         
   9   3  20          4.32          5.44         7.50 o                         
  10   3  20          4.21          5.07         5.04 o                         
  11   3  20          5.87         -3.55         6.68 o                         
 -11   4  20          5.67         -0.82         8.44 o                         
 -10   4  20          2.71          0.40         7.36 o                         
  -9   4  20         10.86         -0.57        18.09 o                         
  -8   4  20          8.02         -0.73         6.95 o                         
  -7   4  20         57.15         58.52        15.96 o                         
  -6   4  20          0.02         -1.60         6.30 o                         
  -5   4  20         12.15          9.21         7.35 o                         
  -4   4  20         38.95         42.20        18.57 o                         
  -3   4  20        137.98        176.45        20.99 o                         
  -2   4  20         15.61         18.28         7.65 o                         
  -1   4  20          2.27          8.14         5.89 o                         
   0   4  20          2.07         17.19         5.39 o                         
   1   4  20         32.42         43.09         9.39 o                         
   2   4  20          6.34          5.49         4.58 o                         
   3   4  20          2.33          5.64         4.51 o                         
   4   4  20          8.80         35.98         8.31 o                         
   5   4  20         18.04          8.68         8.75 o                         
   6   4  20          2.21         25.73        12.88 o                         
   7   4  20          0.95         -1.89         5.50 o                         
   8   4  20         25.83         24.82        21.17 o                         
  -3   5  20          7.38         12.15         9.38 o                         
  -2   5  20         20.36         38.02        14.38 o                         
  -1   5  20          2.04         10.45         9.62 o                         
   0   5  20          0.01         -0.24         4.82 o                         
   1   5  20          1.30         -3.04        12.47 o                         
 -15   0  21          0.83         -3.49        12.51 o                         
 -13   0  21        255.67        265.83        35.16 o                         
 -11   0  21          7.59          5.40         6.53 o                         
  -9   0  21         65.06         52.23        18.32 o                         
  -7   0  21          5.27          9.91        14.32 o                         
  -5   0  21        223.55        231.76        37.15 o                         
  -3   0  21         28.62         15.65        10.61 o                         
  -1   0  21          1.28          1.15         6.22 o                         
   1   0  21        551.23        491.35        54.89 o                         
   3   0  21          8.69         28.32        14.30 o                         
   5   0  21         24.70         29.37        13.83 o                         
   7   0  21         29.70         60.27        17.66 o                         
   9   0  21         65.46         88.11        22.04 o                         
  11   0  21          0.01        -12.76        14.57 o                         
  13   0  21          0.93         -1.12        11.42 o                         
 -16   1  21         76.12         88.26        17.46 o                         
 -15   1  21          6.23          5.94        10.62 o                         
 -14   1  21          7.01          4.00         5.45 o                         
 -13   1  21          0.00         -5.14         7.02 o                         
 -12   1  21         39.54         54.09        10.70 o                         
 -11   1  21         19.67         29.08         8.88 o                         
 -10   1  21         14.58          6.86         8.34 o                         
  -9   1  21         34.53         24.15        10.51 o                         
  -8   1  21         15.45          5.68         4.12 o                         
  -7   1  21         82.75        115.43        15.09 o                         
  -6   1  21         77.01         91.61        14.55 o                         
  -5   1  21        161.80        171.30        22.34 o                         
  -4   1  21         26.26         25.68         9.11 o                         
  -3   1  21        104.55         75.46        15.28 o                         
  -2   1  21        462.09        514.02        40.06 o                         
  -1   1  21         14.94         26.13         7.54 o                         
   0   1  21          2.38          6.21         4.53 o                         
   1   1  21         30.05         13.08         6.23 o                         
   2   1  21         84.37         79.35        12.79 o                         
   3   1  21         30.49         56.33        11.08 o                         
   4   1  21        620.63        703.05        37.24 o                         
   5   1  21         62.44         55.13        11.33 o                         
   6   1  21          3.38          3.66         5.57 o                         
   7   1  21          1.22         -0.68         7.31 o                         
   8   1  21         11.73          9.47         7.88 o                         
   9   1  21          0.12         -8.38         8.38 o                         
  10   1  21          0.58         -0.06         8.92 o                         
  11   1  21          1.66         -2.97         9.72 o                         
  12   1  21         53.09         27.47        12.67 o                         
  13   1  21          7.41          8.52         6.35 o                         
 -15   2  21         59.44         70.28        17.70 o                         
 -14   2  21        101.46        100.11        25.95 o                         
 -13   2  21         47.05         59.91        27.51 o                         
 -12   2  21          2.94          0.50        10.50 o                         
 -11   2  21          0.50         -0.36         5.89 o                         
 -10   2  21          1.33          5.57         6.51 o                         
  -9   2  21         56.90         59.56        12.90 o                         
  -8   2  21         43.57         31.76         8.98 o                         
  -7   2  21         80.14        117.89        14.98 o                         
  -6   2  21        145.13        138.61        16.47 o                         
  -5   2  21         53.43         61.29        10.78 o                         
  -4   2  21          8.04          5.53         4.67 o                         
  -3   2  21          0.36          2.23         3.38 o                         
  -2   2  21          9.73         17.01         8.74 o                         
  -1   2  21          5.02         21.89         7.14 o                         
   0   2  21         67.42         85.50        14.06 o                         
   1   2  21         70.92         74.93        18.73 o                         
   2   2  21         42.83         47.41         9.54 o                         
   3   2  21         40.22         56.67        12.10 o                         
   4   2  21         13.87          8.22         4.82 o                         
   5   2  21         34.19         40.29         9.76 o                         
   6   2  21        242.87        260.21        23.86 o                         
   7   2  21          9.01          7.91         8.15 o                         
   8   2  21          7.67          2.35         6.00 o                         
   9   2  21         30.83         31.98         8.97 o                         
  10   2  21          5.94          3.11         6.16 o                         
  11   2  21         11.19         16.37         8.85 o                         
  12   2  21         20.35         19.97         7.51 o                         
 -13   3  21          3.31          2.24        14.62 o                         
 -12   3  21         15.91        -11.91        12.86 o                         
 -11   3  21         56.01         81.11        23.50 o                         
 -10   3  21         15.59         29.95        13.94 o                         
  -9   3  21         13.66         15.71        10.70 o                         
  -8   3  21          0.98          8.37        10.26 o                         
  -7   3  21         12.09         19.96         9.93 o                         
  -6   3  21         60.19         86.24        15.71 o                         
  -5   3  21          8.46          3.80         4.92 o                         
  -4   3  21          1.19          7.74         5.69 o                         
  -3   3  21          4.56         23.10         5.25 o                         
  -2   3  21          0.20          0.80         4.76 o                         
  -1   3  21          4.11          3.43         7.44 o                         
   0   3  21          0.75          2.60         6.53 o                         
   1   3  21         51.15         30.39         8.92 o                         
   2   3  21         35.43         48.77         9.30 o                         
   3   3  21         40.17         49.31         9.81 o                         
   4   3  21          7.22          3.30         6.51 o                         
   5   3  21          3.75         19.33         9.16 o                         
   6   3  21          1.92          1.88         6.57 o                         
   7   3  21          7.52         16.43         5.81 o                         
   8   3  21          0.43         -1.10         5.68 o                         
   9   3  21         24.93         13.06         5.44 o                         
  10   3  21          0.01         -1.16         7.32 o                         
  -9   4  21          0.26          2.27        12.25 o                         
  -8   4  21         12.04          6.85        10.95 o                         
  -7   4  21          1.90         -2.02         8.10 o                         
  -6   4  21         26.16         13.38         7.90 o                         
  -5   4  21          0.32          4.69        10.98 o                         
  -4   4  21         63.33         70.56        13.32 o                         
  -3   4  21          0.19         -1.31         9.34 o                         
  -2   4  21          3.69          4.43         6.46 o                         
  -1   4  21         13.15          7.84         6.08 o                         
   0   4  21         74.36         75.81        14.19 o                         
   1   4  21          7.99         10.70         5.97 o                         
   2   4  21          3.43          2.46         5.87 o                         
   3   4  21          2.95          2.22         4.41 o                         
   4   4  21          3.91         18.42         7.98 o                         
   5   4  21          0.97         27.18         9.68 o                         
   6   4  21         12.11         17.43        11.36 o                         
   7   4  21          4.40         14.37        20.73 o                         
 -16   0  22         12.96         15.81        16.05 o                         
 -14   0  22         35.97         12.49        26.27 o                         
 -12   0  22        285.40        294.48        37.08 o                         
 -10   0  22         56.54         56.64        15.56 o                         
  -8   0  22        173.17        175.53        33.55 o                         
  -6   0  22        185.74        198.20        34.89 o                         
  -4   0  22         36.87         10.57        26.30 o                         
  -2   0  22         32.40         28.93        18.98 o                         
   0   0  22        877.73        970.44        79.34 o                         
   2   0  22          2.04         -4.54         7.05 o                         
   4   0  22        142.36        155.66        32.96 o                         
   6   0  22         46.48         62.00        19.00 o                         
   8   0  22          5.92         11.57        25.09 o                         
  10   0  22          0.68         -7.45         9.79 o                         
  12   0  22          3.12        -14.06        14.06 o                         
 -15   1  22         73.52         45.58        11.64 o                         
 -14   1  22          0.59          4.02         4.83 o                         
 -13   1  22          0.40         -4.53         7.78 o                         
 -12   1  22         23.57         17.53         8.58 o                         
 -11   1  22         29.68         15.03         7.56 o                         
 -10   1  22          5.37          1.75         9.48 o                         
  -9   1  22          1.51          0.29         5.08 o                         
  -8   1  22        103.33         94.00        15.39 o                         
  -7   1  22          3.49          9.19         6.16 o                         
  -6   1  22          6.48          6.41         5.59 o                         
  -5   1  22          6.52         -0.88         5.30 o                         
  -4   1  22          2.02          0.74         6.16 o                         
  -3   1  22        296.81        326.28        32.55 o                         
  -2   1  22          3.16         20.31         8.83 o                         
  -1   1  22         16.97         12.94         7.32 o                         
   0   1  22          0.01          4.91         9.45 o                         
   1   1  22          0.73          0.38         6.68 o                         
   2   1  22          4.46         14.04         5.60 o                         
   3   1  22        160.24        173.38        19.64 o                         
   4   1  22        155.46        165.04        19.36 o                         
   5   1  22         34.10         43.87         9.81 o                         
   6   1  22          1.47         -6.40         6.40 o                         
   7   1  22          0.01         -5.34         5.34 o                         
   8   1  22          1.00         -2.07         7.18 o                         
   9   1  22          8.50         -1.85         7.63 o                         
  10   1  22          5.64          3.81        10.45 o                         
  11   1  22          6.16          8.55         6.55 o                         
  12   1  22          4.45         23.23        10.96 o                         
 -14   2  22         23.56         10.57         8.69 o                         
 -13   2  22         16.95         37.32        12.50 o                         
 -12   2  22         17.54          9.19        12.42 o                         
 -11   2  22          0.01          8.39         6.06 o                         
 -10   2  22         17.53         12.14         8.29 o                         
  -9   2  22          9.03          6.36         4.55 o                         
  -8   2  22         18.30         17.38        10.13 o                         
  -7   2  22          0.72          1.28         5.91 o                         
  -6   2  22         67.89         79.56        12.74 o                         
  -5   2  22          1.21         -1.27         4.18 o                         
  -4   2  22         61.19         88.49        12.85 o                         
  -3   2  22          1.05          4.17         5.15 o                         
  -2   2  22         68.45         58.41        12.74 o                         
  -1   2  22         30.81         26.04         9.09 o                         
   0   2  22         42.79         58.79        14.65 o                         
   1   2  22          2.16          1.89         4.37 o                         
   2   2  22          1.71         -7.67         7.67 o                         
   3   2  22         88.28         54.87        10.81 o                         
   4   2  22         32.28         25.85         8.45 o                         
   5   2  22         54.17         67.85        12.46 o                         
   6   2  22        116.35        165.75        22.16 o                         
   7   2  22         17.31         23.11         8.93 o                         
   8   2  22         13.45         17.28         7.42 o                         
   9   2  22         20.22         26.03         9.05 o                         
  10   2  22         19.09         21.73         9.18 o                         
  11   2  22          7.69          2.30         4.81 o                         
 -12   3  22         70.68        105.40        26.70 o                         
 -11   3  22          7.35          8.26         7.82 o                         
 -10   3  22          1.50         -8.15         8.15 o                         
  -9   3  22          6.44         -0.81         9.35 o                         
  -8   3  22         42.95         18.04        19.06 o                         
  -7   3  22         55.53         40.13        11.16 o                         
  -6   3  22         11.99          6.41         7.15 o                         
  -5   3  22         27.16          9.26         9.06 o                         
  -4   3  22         14.39          9.65         7.67 o                         
  -3   3  22          4.59          6.65         5.97 o                         
  -2   3  22         13.26         19.20         7.57 o                         
  -1   3  22          2.31          0.29         6.64 o                         
   0   3  22         56.85         46.87         8.97 o                         
   1   3  22         25.66         18.88         6.63 o                         
   2   3  22         43.95         37.62         8.43 o                         
   3   3  22         10.74          9.84         6.37 o                         
   4   3  22         13.17         37.42        11.87 o                         
   5   3  22         16.25         -4.67         5.67 o                         
   6   3  22         16.57         16.16         7.89 o                         
   7   3  22          0.24          2.06         8.85 o                         
   8   3  22         34.11         32.94         9.78 o                         
   9   3  22          1.39         -8.33         8.33 o                         
  -8   4  22          9.84         11.65        10.28 o                         
  -7   4  22          0.08          0.79         9.31 o                         
  -6   4  22          0.34         16.31        11.65 o                         
  -5   4  22         72.73         79.43        18.57 o                         
  -4   4  22          6.13          3.68        10.85 o                         
  -3   4  22         10.56         -5.13         5.13 o                         
  -2   4  22          4.74         13.24         6.73 o                         
  -1   4  22          3.76         13.15         6.83 o                         
   0   4  22          0.04          3.17         4.69 o                         
   1   4  22          2.56          4.09         8.18 o                         
   2   4  22          0.30         -1.80         4.77 o                         
   3   4  22          0.04         -4.40         6.97 o                         
   4   4  22          4.91          3.92         5.50 o                         
   5   4  22         10.34         26.50        11.18 o                         
 -15   0  23        101.56        115.62        32.14 o                         
 -13   0  23         58.53         60.20        21.39 o                         
 -11   0  23          0.04         -6.72         7.41 o                         
  -9   0  23        112.48        104.73        26.45 o                         
  -7   0  23          5.38          3.80         8.10 o                         
  -5   0  23        201.05        194.56        35.88 o                         
  -3   0  23         58.97         51.37        16.73 o                         
  -1   0  23        162.73        196.45        36.83 o                         
   1   0  23          4.35        -10.85        10.85 o                         
   3   0  23        549.74        639.67        71.73 o                         
   5   0  23         23.84          2.70        10.15 o                         
   7   0  23         32.25         56.70        18.40 o                         
   9   0  23          1.46          0.22         6.17 o                         
  11   0  23          2.47         18.97        14.64 o                         
 -14   1  23          1.22         14.16         7.66 o                         
 -13   1  23          9.58          1.27         9.43 o                         
 -12   1  23          9.03          9.08        11.27 o                         
 -11   1  23         24.87         17.23         6.78 o                         
 -10   1  23         37.03         65.96        13.83 o                         
  -9   1  23          4.77         10.99         6.66 o                         
  -8   1  23         41.07         46.66        11.72 o                         
  -7   1  23         85.37         61.33        12.98 o                         
  -6   1  23         71.49         91.99        17.81 o                         
  -5   1  23          1.84         -5.57         5.57 o                         
  -4   1  23        114.36         92.54        17.00 o                         
  -3   1  23          0.68         -3.77         4.84 o                         
  -2   1  23         76.31         62.53        15.15 o                         
  -1   1  23          4.91          5.02         7.15 o                         
   0   1  23          2.45          0.57         8.83 o                         
   1   1  23          1.81         -3.78         3.78 o                         
   2   1  23          5.14         14.91         7.01 o                         
   3   1  23          4.17         11.16         5.51 o                         
   4   1  23         75.82         87.59        13.95 o                         
   5   1  23         12.60         24.85         7.61 o                         
   6   1  23         29.83         27.25         8.71 o                         
   7   1  23          0.96          0.57         6.15 o                         
   8   1  23          0.40          2.18         5.08 o                         
   9   1  23          5.94          8.93        14.25 o                         
  10   1  23          0.00         -2.62         5.94 o                         
  11   1  23          3.13          7.16        11.60 o                         
 -13   2  23         16.25         10.54         5.74 o                         
 -12   2  23          1.54         -3.73         7.43 o                         
 -11   2  23          9.43         11.35         8.15 o                         
 -10   2  23          5.23         -3.89        14.25 o                         
  -9   2  23         22.17         11.42         8.25 o                         
  -8   2  23         44.78         64.59        14.31 o                         
  -7   2  23          2.32          7.01         8.20 o                         
  -6   2  23         73.87         67.88        14.08 o                         
  -5   2  23         21.81         18.73         9.28 o                         
  -4   2  23         66.08         73.07        15.22 o                         
  -3   2  23        116.53        153.03        21.18 o                         
  -2   2  23         12.84          3.91         5.20 o                         
  -1   2  23          0.06          7.70        11.76 o                         
   0   2  23         15.96         27.90         9.42 o                         
   1   2  23         53.58         72.37        16.87 o                         
   2   2  23         21.81         20.89         5.84 o                         
   3   2  23          4.20          2.10         3.51 o                         
   4   2  23          0.10          0.36         5.66 o                         
   5   2  23         75.41         65.56        12.50 o                         
   6   2  23          0.28         -4.54         7.36 o                         
   7   2  23         13.92         10.33         6.03 o                         
   8   2  23         17.19          4.78        11.18 o                         
   9   2  23         23.65         26.10         9.93 o                         
  10   2  23          3.22         -5.82         7.00 o                         
 -11   3  23         24.61         28.56        22.97 o                         
 -10   3  23          0.07         -8.75         8.75 o                         
  -9   3  23          0.29         -8.48        10.85 o                         
  -8   3  23          1.44        -12.31        12.31 o                         
  -7   3  23         49.75         26.23         8.52 o                         
  -6   3  23          3.02         11.60         5.43 o                         
  -5   3  23         80.33         70.58        12.99 o                         
  -4   3  23          7.30         15.60         6.95 o                         
  -3   3  23         20.81          6.77         4.83 o                         
  -2   3  23          0.32         18.06         6.85 o                         
  -1   3  23         81.95         81.87        12.79 o                         
   0   3  23          0.11          7.86         5.34 o                         
   1   3  23          7.68          4.04         5.94 o                         
   2   3  23          7.17          5.93         6.49 o                         
   3   3  23         18.43         19.68         7.18 o                         
   4   3  23          1.06         -2.51         9.00 o                         
   5   3  23         20.16          8.76        15.22 o                         
   6   3  23          4.63         -1.04         4.80 o                         
   7   3  23         18.96         20.55         9.08 o                         
   8   3  23          1.90         -0.33         8.70 o                         
  -5   4  23         42.03         68.21        16.90 o                         
  -4   4  23         32.01         34.31        13.87 o                         
  -3   4  23         15.17         24.45        11.73 o                         
  -2   4  23          9.29         16.82         9.20 o                         
  -1   4  23          8.09         10.53         5.41 o                         
   0   4  23         13.54         17.34         7.23 o                         
   1   4  23         15.71          9.56         5.70 o                         
   2   4  23          0.27          7.95         8.45 o                         
 -14   0  24        220.35        340.14        54.82 o                         
 -12   0  24         11.89         21.85        23.44 o                         
 -10   0  24         34.47         49.69        20.23 o                         
  -8   0  24          0.01          7.48         8.20 o                         
  -6   0  24         20.16         38.03        15.96 o                         
  -4   0  24         42.45         50.69        15.06 o                         
  -2   0  24          4.29         -0.09         6.47 o                         
   0   0  24         28.37         41.97        17.07 o                         
   2   0  24          1.80         -0.40        15.77 o                         
   4   0  24         10.91          4.93        13.12 o                         
   6   0  24        148.63        122.35        27.07 o                         
   8   0  24          6.46         21.72        12.53 o                         
  10   0  24         11.79         10.65        25.88 o                         
 -13   1  24         78.12        120.57        20.42 o                         
 -12   1  24         48.81         48.46        12.59 o                         
 -11   1  24         25.46         28.60         8.82 o                         
 -10   1  24          2.33          6.09         8.65 o                         
  -9   1  24          2.61          3.15         7.47 o                         
  -8   1  24          3.37          5.93         6.45 o                         
  -7   1  24        158.27        177.02        22.87 o                         
  -6   1  24         84.97         81.36        16.88 o                         
  -5   1  24          0.15          6.62         8.06 o                         
  -4   1  24          5.51         -8.50         8.50 o                         
  -3   1  24        176.43        174.28        25.49 o                         
  -2   1  24         25.18          8.87         8.89 o                         
  -1   1  24         64.34         69.04        16.84 o                         
   0   1  24         24.10         12.40        12.74 o                         
   1   1  24          2.70          2.99         6.42 o                         
   2   1  24         18.68         18.35         8.83 o                         
   3   1  24         85.03         75.23        13.58 o                         
   4   1  24          6.40         -0.30         4.54 o                         
   5   1  24         50.87         58.80        12.65 o                         
   6   1  24         12.39         21.30        12.74 o                         
   7   1  24          9.39         11.10         7.99 o                         
   8   1  24          7.14         12.60        11.02 o                         
   9   1  24          1.03         10.77         7.21 o                         
  10   1  24          0.10          6.28         7.47 o                         
 -12   2  24          0.21         -3.04         8.39 o                         
 -11   2  24          3.36          7.02         7.54 o                         
 -10   2  24         39.41         44.65        13.97 o                         
  -9   2  24         60.01         36.37        15.66 o                         
  -8   2  24          2.33         -2.23         4.76 o                         
  -7   2  24          0.42          3.06         4.28 o                         
  -6   2  24          4.73         12.87         8.37 o                         
  -5   2  24        131.14        112.80        18.93 o                         
  -4   2  24         53.32         54.74        12.85 o                         
  -3   2  24         34.86         59.83        13.80 o                         
  -2   2  24         35.23         35.45        10.04 o                         
  -1   2  24          3.54          5.89         9.40 o                         
   0   2  24         41.23         33.35        12.38 o                         
   1   2  24         57.26         30.25        12.30 o                         
   2   2  24          0.16         -6.09         7.04 o                         
   3   2  24          1.00        -12.00        12.00 o                         
   4   2  24         27.96         40.84        10.28 o                         
   5   2  24          8.55         32.41         9.70 o                         
   6   2  24         27.64         35.86        11.14 o                         
   7   2  24         21.82         10.63         5.81 o                         
   8   2  24          2.98         -1.25         6.27 o                         
   9   2  24          2.66          1.72         5.89 o                         
  -9   3  24          0.66         -5.00         6.67 o                         
  -8   3  24          0.44          5.30         6.61 o                         
  -7   3  24          0.00          5.33        14.98 o                         
  -6   3  24         31.76         31.16        11.23 o                         
  -5   3  24         18.11         13.27         6.10 o                         
  -4   3  24         12.31         11.49         5.30 o                         
  -3   3  24          0.23          8.46         6.65 o                         
  -2   3  24         58.83         62.98        24.18 o                         
  -1   3  24          0.93          9.22         6.00 o                         
   0   3  24          2.29         -4.36         6.75 o                         
   1   3  24          0.85          1.28         5.71 o                         
   2   3  24          8.77         13.54         6.46 o                         
   3   3  24          1.76          8.62         7.26 o                         
   4   3  24          5.66         -3.52        11.64 o                         
   5   3  24          4.18          2.81         7.21 o                         
   6   3  24          4.18         13.23         6.80 o                         
 -11   0  25          3.49          6.10        21.18 o                         
  -9   0  25         17.95         23.80        10.61 o                         
  -7   0  25          3.25         -5.18         7.36 o                         
  -5   0  25         11.08          8.11         5.96 o                         
  -3   0  25          0.00          0.13        13.72 o                         
  -1   0  25         71.09         79.81        25.30 o                         
   1   0  25        103.07        109.73        49.35 o                         
   3   0  25         17.76         14.00        12.73 o                         
   5   0  25        140.95        154.26        30.80 o                         
   7   0  25        145.67        154.86        32.63 o                         
   9   0  25         33.95         40.60        24.36 o                         
 -12   1  25         94.86        144.60        21.93 o                         
 -11   1  25         17.56         18.63        13.19 o                         
 -10   1  25         25.07         35.20        10.44 o                         
  -9   1  25         12.71         20.05         6.99 o                         
  -8   1  25         63.95         75.91        15.36 o                         
  -7   1  25         12.73         16.16         7.59 o                         
  -6   1  25          4.25         10.33         6.27 o                         
  -5   1  25          0.03          2.23         7.04 o                         
  -4   1  25          5.37         15.53         7.66 o                         
  -3   1  25          0.27         -6.74         6.74 o                         
  -2   1  25         59.84         69.36        16.24 o                         
  -1   1  25          0.01         -1.31         6.79 o                         
   0   1  25          0.71         10.32         7.10 o                         
   1   1  25          0.24          6.79         4.31 o                         
   2   1  25         35.30         31.89        11.55 o                         
   3   1  25          3.84          0.19         6.64 o                         
   4   1  25         12.97         13.51         9.60 o                         
   5   1  25         11.06         13.24         7.30 o                         
   6   1  25         89.30        107.12        16.68 o                         
   7   1  25          0.09          7.13         4.85 o                         
   8   1  25          8.78         -2.17         6.07 o                         
   9   1  25         19.82         20.69         8.73 o                         
 -10   2  25         23.86         -0.21        18.18 o                         
  -9   2  25         11.71         28.34        10.05 o                         
  -8   2  25          5.56         10.52         5.60 o                         
  -7   2  25          7.05          5.24         7.35 o                         
  -6   2  25          8.73         20.76         8.41 o                         
  -5   2  25         32.44         47.63        13.56 o                         
  -4   2  25         81.41         89.91        16.89 o                         
  -3   2  25          0.05          8.03         8.06 o                         
  -2   2  25          1.60         -1.49         6.35 o                         
  -1   2  25         29.39         25.04        10.36 o                         
   0   2  25         12.94         11.18        10.66 o                         
   1   2  25          1.89          1.49         7.90 o                         
   2   2  25          7.32         14.34         9.98 o                         
   3   2  25         17.68         10.55         7.74 o                         
   4   2  25         18.11         23.73         8.86 o                         
   5   2  25         19.91         11.60         6.52 o                         
   6   2  25          0.00         -9.55        14.90 o                         
   7   2  25          0.02          1.29        10.95 o                         
  -7   3  25         20.18         19.89         9.53 o                         
  -6   3  25         10.29         27.03         8.64 o                         
  -5   3  25          2.04          7.99         7.90 o                         
  -4   3  25         18.53         22.10         8.61 o                         
  -3   3  25          8.48         12.97         8.34 o                         
  -2   3  25          5.65         27.68         9.95 o                         
  -1   3  25          8.02         17.91        13.13 o                         
   0   3  25         13.43         38.83        10.28 o                         
   1   3  25          5.15          8.97         5.89 o                         
   2   3  25         10.01         34.23        12.79 o                         
   3   3  25         21.37         20.80         9.58 o                         
   4   3  25          1.60         -7.88         8.04 o                         
 -10   0  26         17.00         30.47        15.94 o                         
  -8   0  26          5.60         -5.19        19.02 o                         
  -6   0  26         28.47         17.94        10.95 o                         
  -4   0  26          7.74          9.08         8.70 o                         
  -2   0  26         73.43         77.37        25.26 o                         
   0   0  26         21.86         12.45        21.56 o                         
   2   0  26         17.50         23.05        17.50 o                         
   4   0  26         10.09         25.74        22.70 o                         
   6   0  26          7.98         -0.01        12.03 o                         
   8   0  26          2.55          1.92        12.62 o                         
 -10   1  26          0.49          2.33         5.24 o                         
  -9   1  26          0.42         -5.69         5.69 o                         
  -8   1  26          6.81          8.14         7.79 o                         
  -7   1  26         49.63         72.61        14.96 o                         
  -6   1  26          0.03          6.18         7.55 o                         
  -5   1  26          0.43          2.78         6.50 o                         
  -4   1  26          1.33         -0.63         6.28 o                         
  -3   1  26         10.18          0.98         6.96 o                         
  -2   1  26          0.02          4.78         9.86 o                         
  -1   1  26         19.59         41.52        13.17 o                         
   0   1  26          0.62          9.24         7.86 o                         
   1   1  26         33.32         25.11        12.89 o                         
   2   1  26          3.19          1.57         6.05 o                         
   3   1  26         21.32         26.48         9.28 o                         
   4   1  26         43.22         43.03        12.95 o                         
   5   1  26         38.37         30.87         9.10 o                         
   6   1  26         21.21         18.56         7.24 o                         
   7   1  26         58.15         49.00        17.30 o                         
  -9   2  26         42.12         80.85        19.20 o                         
  -8   2  26          7.89          7.56         6.91 o                         
  -7   2  26         29.46         63.38        14.93 o                         
  -6   2  26         13.86         24.78         9.68 o                         
  -5   2  26         17.66         30.75        10.14 o                         
  -4   2  26          6.50         -0.25         7.72 o                         
  -3   2  26          0.01         11.98         8.62 o                         
  -2   2  26         52.96         28.59        11.83 o                         
  -1   2  26          0.77         12.05         9.67 o                         
   0   2  26          2.84          6.81        10.88 o                         
   1   2  26         13.07         17.45         9.26 o                         
   2   2  26          1.58          1.04         4.46 o                         
   3   2  26          6.73         19.63        12.57 o                         
   4   2  26         26.89          3.96         9.27 o                         
   5   2  26          1.06         -9.35         9.35 o                         
  -3   3  26         35.99         50.80        13.56 o                         
  -2   3  26         35.68         57.05        12.94 o                         
  -1   3  26         32.83         44.95        11.42 o                         
  -9   0  27         14.03         39.53        18.95 o                         
  -7   0  27          0.10         -0.48         8.86 o                         
  -5   0  27        119.97        159.80        52.39 o                         
  -3   0  27         34.18         40.35        42.53 o                         
  -1   0  27         28.26         29.89        16.74 o                         
   1   0  27         17.39         22.95        19.37 o                         
   3   0  27          1.08         43.64        32.21 o                         
   5   0  27          1.87         -6.05         9.59 o                         
  -8   1  27         33.25         25.67        12.02 o                         
  -7   1  27          7.23          6.69        13.56 o                         
  -6   1  27          1.26          1.63        12.94 o                         
  -5   1  27          0.09         -4.87         7.57 o                         
  -4   1  27          4.77         -5.26         7.11 o                         
  -3   1  27          7.63          0.55        10.94 o                         
  -2   1  27         37.93         19.89        15.52 o                         
  -1   1  27          4.57         -2.83         6.65 o                         
   0   1  27         30.19         34.53        13.30 o                         
   1   1  27          1.53         -4.33         9.16 o                         
   2   1  27          6.40          2.99        10.20 o                         
   3   1  27          8.89         -4.74         7.24 o                         
   4   1  27         11.07         24.83        11.23 o                         
   5   1  27          0.13         14.26        15.88 o                         
  -6   2  27         14.98         38.62        12.50 o                         
  -5   2  27         17.92         26.74         9.45 o                         
  -4   2  27          3.27         -5.08         5.99 o                         
  -3   2  27          2.29         21.93         7.35 o                         
  -2   2  27          8.70         23.48         8.84 o                         
  -1   2  27         13.70         20.86         7.68 o                         
   0   2  27          4.35          9.56        12.01 o                         
   1   2  27         19.98         12.16        10.45 o                         
   2   2  27          0.05         -9.23         9.23 o                         
  -6   0  28         50.50         70.03        30.90 o                         
  -4   0  28         13.34         25.67        15.19 o                         
  -2   0  28          5.09         24.77        15.23 o                         
   0   0  28         50.23         13.26        29.77 o                         
   2   0  28          5.42         -4.93        22.17 o                         
  -6   1  28          3.96          1.54         8.79 o                         
  -5   1  28          1.21          2.01         9.16 o                         
  -4   1  28         10.75          3.14        12.04 o                         
  -3   1  28         20.05         11.30         6.46 o                         
  -2   1  28         19.46         19.66         8.05 o                         
  -1   1  28          2.82         -3.76        12.61 o                         
   0   1  28          0.64         14.54        11.21 o                         
   1   1  28         11.97         25.33         9.31 o                         
   2   1  28          3.03          3.44        10.06 o                         
                                                                                
