# Supplementary material for: Synthesis, crystal structure and Hirshfeld surface analysis of 2-({5-[(naphthalen-1-yl)meth­yl]-4-phenyl-4H-1,2,4-triazol-3-yl}sulfan­yl)-1-(4-nitro­phen­yl)ethanone
Source: Acta Crystallogr E Crystallogr Commun. 2024 Jan 26;80(Pt 2):218–22. doi: 10.1107/S2056989024000859 (PMC10848969; doi:10.1107/S2056989024000859)
Supplement: Supplementary file 3 [file e-80-00218-sup3.txt]

YIBXAM
YIBXEQ
YIBXIU
ARILEV
ARILIZ
AXARAT
BAFLOL
BOFCAB
COTNOQ
DACJOJ
DAMQEO
DOBGAE
DOQKOM
DOQLAZ
EHIYOL
EZOMUD
FASCEK
GAQTIC
GURCEC
HAWLOK
HIRBEQ
IFUZUG
IHACIG
IHACOM
IHACUS
IHADED
IHADOL
JESTIL
JUHTAJ
KOMKAB
LEDWOI
NELTOP
OCAYAU
OMILEC
PAMTED
PODCOB
POHMEF
POQCOQ
SESJUW
SEWDAB
SEWDEF
SOLNOX
TEFRUV
TOPCIM
TUTQEG
UJUQOH
ULARIK
ULOTUN
UTARUE
UXUPAG
UYAVAT
VURYUD
VUZZIA
WALVOX
WIFPAF
WURWEN
XABSEB
XALWEQ
XALWIU
XALWOA
XEDZUE
XITROI
XOBNEH
XULZAF
YEDLOL
YONLIZ
ZAYQIC
ZEWXOS
NIRTER
TIHCIA
